# Supplementary material for: From environmental concerns to nationalist waves: Mapping the evolving Fukushima wastewater discourse on Weibo
Source: PLoS One. 2026 Jul 15;21(7):e0352452. doi: 10.1371/journal.pone.0352452 (PMC13372242; doi:10.1371/journal.pone.0352452)
Supplement: S1 Table — (XLSX) [file pone.0352452.s001.xlsx]

## Sheet: data_fig4
Date	Expected_Proportion	Lower_Bound	Upper_Bound	Topic
2023-07-04	0.0249417	0.0136885	0.0358001	Topic1
2023-07-06	0.0301773	0.0228233	0.0373663	Topic1
2023-07-09	0.033908	0.0279648	0.0397214	Topic1
2023-07-11	0.0363168	0.030177	0.0424804	Topic1
2023-07-14	0.0375866	0.0313196	0.0440026	Topic1
2023-07-17	0.0379007	0.0318039	0.0441521	Topic1
2023-07-19	0.0374419	0.0319906	0.0429095	Topic1
2023-07-22	0.0363934	0.0316825	0.0411829	Topic1
2023-07-24	0.0349382	0.0308125	0.039009	Topic1
2023-07-27	0.0332593	0.0293652	0.0372384	Topic1
2023-07-30	0.0315397	0.0272373	0.0359945	Topic1
2023-08-01	0.0299626	0.0253052	0.0347675	Topic1
2023-08-04	0.0287115	0.0238056	0.0334944	Topic1
2023-08-06	0.0279861	0.0234113	0.0325303	Topic1
2023-08-09	0.0280025	0.0237653	0.0321882	Topic1
2023-08-12	0.0289774	0.0251098	0.0327849	Topic1
2023-08-14	0.0311277	0.0275824	0.0346381	Topic1
2023-08-17	0.0346702	0.0310094	0.038023	Topic1
2023-08-19	0.0398216	0.0361734	0.0431284	Topic1
2023-08-22	0.0467987	0.043466	0.0498484	Topic1
2023-08-25	0.055662	0.0527154	0.0585007	Topic1
2023-08-27	0.0653659	0.06234	0.0685512	Topic1
2023-08-30	0.0743885	0.070795	0.078337	Topic1
2023-09-01	0.0812058	0.0771611	0.0856797	Topic1
2023-09-04	0.084695	0.0807312	0.0890894	Topic1
2023-09-07	0.0854529	0.0817815	0.0892916	Topic1
2023-09-09	0.0845373	0.0809849	0.0880748	Topic1
2023-09-12	0.083006	0.0793642	0.086826	Topic1
2023-09-14	0.0818328	0.0778189	0.0859942	Topic1
2023-09-17	0.0812729	0.0770735	0.0854312	Topic1
2023-09-20	0.0812176	0.0770976	0.0852776	Topic1
2023-09-22	0.0815556	0.0776512	0.085579	Topic1
2023-09-25	0.0821751	0.0785511	0.086072	Topic1
2023-09-28	0.0829647	0.0794808	0.086647	Topic1
2023-09-30	0.0838129	0.0802395	0.0876248	Topic1
2023-10-03	0.0846082	0.080708	0.0887655	Topic1
2023-10-05	0.0852397	0.0809379	0.0897464	Topic1
2023-10-08	0.0856494	0.0810225	0.0903738	Topic1
2023-10-11	0.0858651	0.0811131	0.0905036	Topic1
2023-10-13	0.0859224	0.081125	0.0905107	Topic1
2023-10-16	0.0858572	0.0810457	0.0903278	Topic1
2023-10-18	0.0857051	0.0810566	0.0899239	Topic1
2023-10-21	0.085502	0.0809734	0.0895904	Topic1
2023-10-24	0.0852834	0.0809343	0.0892855	Topic1
2023-10-26	0.0850852	0.0809168	0.0891341	Topic1
2023-10-29	0.0849431	0.0807186	0.0893363	Topic1
2023-10-31	0.0848927	0.0804535	0.0894902	Topic1
2023-11-03	0.0849699	0.0803869	0.0899752	Topic1
2023-11-06	0.0852104	0.0804689	0.0904144	Topic1
2023-11-08	0.0856474	0.0806789	0.0910775	Topic1
2023-11-11	0.0862839	0.081149	0.0917736	Topic1
2023-11-13	0.0871026	0.0818083	0.0927614	Topic1
2023-11-16	0.0880856	0.0827336	0.093728	Topic1
2023-11-19	0.0892154	0.0838869	0.0948473	Topic1
2023-11-21	0.0904741	0.0852295	0.0960415	Topic1
2023-11-24	0.091844	0.0866621	0.0972764	Topic1
2023-11-26	0.0933073	0.0882348	0.0985272	Topic1
2023-11-29	0.0948464	0.0899355	0.099853	Topic1
2023-12-02	0.0964433	0.0917432	0.101231	Topic1
2023-12-04	0.0980806	0.0936158	0.102673	Topic1
2023-12-07	0.0997402	0.0954618	0.104222	Topic1
2023-12-09	0.101405	0.0972526	0.105688	Topic1
2023-12-12	0.103056	0.0988749	0.107299	Topic1
2023-12-15	0.104677	0.100434	0.108947	Topic1
2023-12-17	0.106249	0.102055	0.110733	Topic1
2023-12-20	0.107755	0.103471	0.112399	Topic1
2023-12-23	0.109177	0.104788	0.113885	Topic1
2023-12-25	0.110497	0.105957	0.115367	Topic1
2023-12-28	0.111698	0.10703	0.116696	Topic1
2023-12-30	0.112761	0.107896	0.117883	Topic1
2024-01-02	0.11367	0.108671	0.118967	Topic1
2024-01-05	0.114405	0.10933	0.119825	Topic1
2024-01-07	0.114951	0.10983	0.120383	Topic1
2024-01-10	0.115288	0.110203	0.120631	Topic1
2024-01-12	0.115399	0.11038	0.120617	Topic1
2024-01-15	0.11528	0.110397	0.120257	Topic1
2024-01-18	0.114946	0.110283	0.11959	Topic1
2024-01-20	0.114414	0.109867	0.118795	Topic1
2024-01-23	0.113701	0.109382	0.117919	Topic1
2024-01-25	0.112824	0.108574	0.116971	Topic1
2024-01-28	0.1118	0.107654	0.115873	Topic1
2024-01-31	0.110647	0.106434	0.11481	Topic1
2024-02-02	0.109382	0.105155	0.113694	Topic1
2024-02-05	0.108022	0.103657	0.112562	Topic1
2024-02-07	0.106583	0.10207	0.111281	Topic1
2024-02-10	0.105084	0.100311	0.109959	Topic1
2024-02-13	0.103541	0.0985448	0.10855	Topic1
2024-02-15	0.101971	0.0966637	0.107164	Topic1
2024-02-18	0.100392	0.0950076	0.105866	Topic1
2024-02-20	0.0988201	0.0932746	0.104409	Topic1
2024-02-23	0.0972734	0.0915933	0.102834	Topic1
2024-02-26	0.0957686	0.0899097	0.101187	Topic1
2024-02-28	0.0943229	0.0882852	0.099726	Topic1
2024-03-02	0.0929535	0.0865448	0.0985335	Topic1
2024-03-04	0.0916774	0.0846605	0.0976338	Topic1
2024-03-07	0.0905119	0.0828939	0.0971401	Topic1
2024-03-10	0.0894741	0.0807712	0.0971055	Topic1
2024-03-12	0.088581	0.0787654	0.0973918	Topic1
2024-03-15	0.0878499	0.0764168	0.0984888	Topic1
2024-03-18	0.087298	0.0738301	0.099932	Topic1
2023-07-04	0.0991577	0.0884913	0.110323	Topic2
2023-07-06	0.115147	0.108508	0.121795	Topic2
2023-07-09	0.128277	0.122965	0.133508	Topic2
2023-07-11	0.138891	0.133103	0.144375	Topic2
2023-07-14	0.147333	0.141245	0.153191	Topic2
2023-07-17	0.153947	0.147721	0.159866	Topic2
2023-07-19	0.159077	0.153343	0.164782	Topic2
2023-07-22	0.163068	0.158006	0.168289	Topic2
2023-07-24	0.166263	0.161664	0.171188	Topic2
2023-07-27	0.169005	0.16442	0.17399	Topic2
2023-07-30	0.17164	0.166936	0.177085	Topic2
2023-08-01	0.174511	0.169564	0.180029	Topic2
2023-08-04	0.177946	0.173033	0.183378	Topic2
2023-08-06	0.18187	0.177092	0.186945	Topic2
2023-08-09	0.185798	0.181435	0.190367	Topic2
2023-08-12	0.189224	0.185485	0.193322	Topic2
2023-08-14	0.19164	0.188023	0.195371	Topic2
2023-08-17	0.192543	0.188877	0.196297	Topic2
2023-08-19	0.191425	0.187654	0.195067	Topic2
2023-08-22	0.187781	0.18417	0.19115	Topic2
2023-08-25	0.181233	0.178047	0.184068	Topic2
2023-08-27	0.172303	0.16921	0.17512	Topic2
2023-08-30	0.161902	0.158415	0.165552	Topic2
2023-09-01	0.150941	0.147083	0.155224	Topic2
2023-09-04	0.140262	0.136546	0.144454	Topic2
2023-09-07	0.1304	0.126959	0.134018	Topic2
2023-09-09	0.121807	0.118586	0.125029	Topic2
2023-09-12	0.114936	0.111531	0.11832	Topic2
2023-09-14	0.110182	0.106383	0.11404	Topic2
2023-09-17	0.10745	0.103502	0.11157	Topic2
2023-09-20	0.106394	0.102431	0.110557	Topic2
2023-09-22	0.106666	0.102894	0.110478	Topic2
2023-09-25	0.10792	0.104465	0.111471	Topic2
2023-09-28	0.109808	0.106527	0.1133	Topic2
2023-09-30	0.111984	0.108643	0.115559	Topic2
2023-10-03	0.114099	0.110633	0.117968	Topic2
2023-10-05	0.115808	0.112103	0.120014	Topic2
2023-10-08	0.116916	0.113	0.121252	Topic2
2023-10-11	0.117467	0.113492	0.121763	Topic2
2023-10-13	0.11753	0.113534	0.121731	Topic2
2023-10-16	0.117172	0.113278	0.121154	Topic2
2023-10-18	0.116461	0.112618	0.120315	Topic2
2023-10-21	0.115466	0.111842	0.118996	Topic2
2023-10-24	0.114253	0.11078	0.117621	Topic2
2023-10-26	0.112892	0.109446	0.116284	Topic2
2023-10-29	0.11145	0.107921	0.114953	Topic2
2023-10-31	0.109995	0.106223	0.113696	Topic2
2023-11-03	0.108595	0.104582	0.112604	Topic2
2023-11-06	0.107317	0.103112	0.111602	Topic2
2023-11-08	0.106227	0.101798	0.11076	Topic2
2023-11-11	0.105338	0.100688	0.110049	Topic2
2023-11-13	0.104634	0.0999371	0.10954	Topic2
2023-11-16	0.104096	0.0992845	0.109008	Topic2
2023-11-19	0.103706	0.0988415	0.108598	Topic2
2023-11-21	0.103446	0.098617	0.108328	Topic2
2023-11-24	0.103298	0.098578	0.108109	Topic2
2023-11-26	0.103244	0.0986261	0.107965	Topic2
2023-11-29	0.103265	0.0988293	0.107851	Topic2
2023-12-02	0.103344	0.0990005	0.107838	Topic2
2023-12-04	0.103462	0.0992207	0.107815	Topic2
2023-12-07	0.1036	0.099486	0.107857	Topic2
2023-12-09	0.103742	0.0997978	0.107911	Topic2
2023-12-12	0.103869	0.0999069	0.107892	Topic2
2023-12-15	0.103962	0.100031	0.107931	Topic2
2023-12-17	0.104003	0.099888	0.107982	Topic2
2023-12-20	0.103975	0.0998003	0.107996	Topic2
2023-12-23	0.103859	0.0996169	0.107965	Topic2
2023-12-25	0.103637	0.0992961	0.107763	Topic2
2023-12-28	0.103291	0.0988394	0.107482	Topic2
2023-12-30	0.102802	0.0982045	0.107176	Topic2
2024-01-02	0.102153	0.0975206	0.10661	Topic2
2024-01-05	0.101326	0.0966724	0.105801	Topic2
2024-01-07	0.100301	0.0956103	0.104865	Topic2
2024-01-10	0.0990618	0.0943954	0.103575	Topic2
2024-01-12	0.0975896	0.0930155	0.101974	Topic2
2024-01-15	0.0958912	0.0913955	0.100259	Topic2
2024-01-18	0.0940117	0.0896782	0.0982676	Topic2
2024-01-20	0.0919995	0.0878994	0.0961194	Topic2
2024-01-23	0.089903	0.0859539	0.0938642	Topic2
2024-01-25	0.0877707	0.0839794	0.0915989	Topic2
2024-01-28	0.085651	0.0819107	0.0894774	Topic2
2024-01-31	0.0835923	0.0799481	0.0874273	Topic2
2024-02-02	0.081643	0.0779447	0.0855956	Topic2
2024-02-05	0.0798516	0.0761525	0.0838856	Topic2
2024-02-07	0.0782666	0.074495	0.0823925	Topic2
2024-02-10	0.0769364	0.0730242	0.0811203	Topic2
2024-02-13	0.0759093	0.0718636	0.0802339	Topic2
2024-02-15	0.0752339	0.0710809	0.0796513	Topic2
2024-02-18	0.0749585	0.0707174	0.0793808	Topic2
2024-02-20	0.0751317	0.0709208	0.0794705	Topic2
2024-02-23	0.0758018	0.0717017	0.0800747	Topic2
2024-02-26	0.0770173	0.0728774	0.0811533	Topic2
2024-02-28	0.0788266	0.0746251	0.0829235	Topic2
2024-03-02	0.0812782	0.0768478	0.0855201	Topic2
2024-03-04	0.0844204	0.0795936	0.0892049	Topic2
2024-03-07	0.0883017	0.0827729	0.0938436	Topic2
2024-03-10	0.0929706	0.0863502	0.0996414	Topic2
2024-03-12	0.0984755	0.0902886	0.106508	Topic2
2024-03-15	0.104865	0.0948816	0.114737	Topic2
2024-03-18	0.112187	0.100221	0.124225	Topic2
2023-07-04	0.315094	0.302669	0.327822	Topic3
2023-07-06	0.267736	0.259487	0.276619	Topic3
2023-07-09	0.225071	0.217996	0.232839	Topic3
2023-07-11	0.187006	0.178968	0.195005	Topic3
2023-07-14	0.153445	0.14465	0.161585	Topic3
2023-07-17	0.124294	0.115567	0.13202	Topic3
2023-07-19	0.0994574	0.0916407	0.106489	Topic3
2023-07-22	0.0788414	0.0723003	0.0850765	Topic3
2023-07-24	0.0623507	0.0568274	0.0680163	Topic3
2023-07-27	0.0498905	0.044867	0.0552692	Topic3
2023-07-30	0.0413661	0.0362285	0.0468665	Topic3
2023-08-01	0.0366826	0.0311205	0.0426126	Topic3
2023-08-04	0.0357297	0.0300621	0.0417522	Topic3
2023-08-06	0.0380164	0.0327206	0.0435444	Topic3
2023-08-09	0.0426599	0.037886	0.0474605	Topic3
2023-08-12	0.0487591	0.0445926	0.0528563	Topic3
2023-08-14	0.0554132	0.051504	0.0591508	Topic3
2023-08-17	0.0617213	0.0578218	0.0655604	Topic3
2023-08-19	0.0667823	0.0628844	0.0707659	Topic3
2023-08-22	0.0696953	0.0660662	0.0734757	Topic3
2023-08-25	0.0697323	0.0665584	0.0729616	Topic3
2023-08-27	0.0673861	0.0641544	0.0705575	Topic3
2023-08-30	0.0636761	0.0598377	0.0674217	Topic3
2023-09-01	0.0596236	0.0552786	0.0638251	Topic3
2023-09-04	0.0560788	0.0517605	0.0602328	Topic3
2023-09-07	0.0531592	0.0493491	0.0569253	Topic3
2023-09-09	0.0507853	0.0471179	0.05428	Topic3
2023-09-12	0.0488777	0.0450987	0.0526505	Topic3
2023-09-14	0.047364	0.0431723	0.0515452	Topic3
2023-09-17	0.0462296	0.0418003	0.0507208	Topic3
2023-09-20	0.0454895	0.0411417	0.0499575	Topic3
2023-09-22	0.0451589	0.040959	0.0494474	Topic3
2023-09-25	0.0452528	0.041319	0.0492436	Topic3
2023-09-28	0.0457865	0.0419756	0.0496442	Topic3
2023-09-30	0.046775	0.042911	0.0505792	Topic3
2023-10-03	0.0482336	0.0442566	0.0521796	Topic3
2023-10-05	0.0501769	0.0458665	0.054387	Topic3
2023-10-08	0.0525807	0.0481349	0.057003	Topic3
2023-10-11	0.055358	0.0509244	0.0598611	Topic3
2023-10-13	0.0584157	0.0539794	0.0628496	Topic3
2023-10-16	0.061661	0.0573683	0.0659827	Topic3
2023-10-18	0.0650008	0.0608725	0.0692138	Topic3
2023-10-21	0.0683422	0.0642731	0.0723791	Topic3
2023-10-24	0.0715922	0.0676457	0.0755184	Topic3
2023-10-26	0.0746579	0.0705821	0.0785232	Topic3
2023-10-29	0.0774463	0.0732673	0.0814157	Topic3
2023-10-31	0.0798643	0.0755238	0.0840883	Topic3
2023-11-03	0.0818192	0.0770948	0.0862629	Topic3
2023-11-06	0.0832178	0.0783434	0.0880421	Topic3
2023-11-08	0.0839739	0.0789679	0.088991	Topic3
2023-11-11	0.0840827	0.0790459	0.0892645	Topic3
2023-11-13	0.0835944	0.0784309	0.0888838	Topic3
2023-11-16	0.08256	0.0773109	0.0879479	Topic3
2023-11-19	0.0810307	0.0758067	0.0864289	Topic3
2023-11-21	0.0790577	0.0738826	0.0843604	Topic3
2023-11-24	0.076692	0.0715433	0.0818901	Topic3
2023-11-26	0.0739849	0.0689244	0.0790503	Topic3
2023-11-29	0.0709875	0.0660209	0.0760315	Topic3
2023-12-02	0.0677508	0.0629266	0.0725494	Topic3
2023-12-04	0.0643261	0.0597607	0.0690686	Topic3
2023-12-07	0.0607644	0.0563167	0.0652931	Topic3
2023-12-09	0.057117	0.0527922	0.061539	Topic3
2023-12-12	0.0534349	0.0490687	0.0577893	Topic3
2023-12-15	0.0497693	0.0453497	0.0541886	Topic3
2023-12-17	0.0461713	0.0417253	0.050607	Topic3
2023-12-20	0.0426921	0.0381261	0.0472033	Topic3
2023-12-23	0.0393827	0.0346504	0.0439943	Topic3
2023-12-25	0.0362944	0.0314048	0.0411062	Topic3
2023-12-28	0.0334783	0.0284548	0.0383975	Topic3
2023-12-30	0.0309855	0.025835	0.0359756	Topic3
2024-01-02	0.0288671	0.0235406	0.0340396	Topic3
2024-01-05	0.0271744	0.0217462	0.0324379	Topic3
2024-01-07	0.0259583	0.0205134	0.0312474	Topic3
2024-01-10	0.0252701	0.0198267	0.030579	Topic3
2024-01-12	0.0251603	0.0198168	0.0304445	Topic3
2024-01-15	0.025638	0.0204025	0.0308318	Topic3
2024-01-18	0.0266475	0.0215576	0.0317275	Topic3
2024-01-20	0.0281269	0.0230743	0.0330714	Topic3
2024-01-23	0.0300145	0.0251079	0.0348167	Topic3
2024-01-25	0.0322487	0.0273768	0.0369969	Topic3
2024-01-28	0.0347676	0.0300896	0.0394032	Topic3
2024-01-31	0.0375096	0.0329309	0.0421693	Topic3
2024-02-02	0.040413	0.035879	0.0451262	Topic3
2024-02-05	0.0434159	0.0387691	0.0483216	Topic3
2024-02-07	0.0464568	0.0416232	0.0515772	Topic3
2024-02-10	0.0494739	0.0443075	0.054743	Topic3
2024-02-13	0.0524055	0.047108	0.0577112	Topic3
2024-02-15	0.0551898	0.0498102	0.0605137	Topic3
2024-02-18	0.0577652	0.0524566	0.0630346	Topic3
2024-02-20	0.0600699	0.0547949	0.0652687	Topic3
2024-02-23	0.0620421	0.0568727	0.0672627	Topic3
2024-02-26	0.0636203	0.0585384	0.0687998	Topic3
2024-02-28	0.0647426	0.0594702	0.0699526	Topic3
2024-03-02	0.0653473	0.0600056	0.0707278	Topic3
2024-03-04	0.0653728	0.0594429	0.0712157	Topic3
2024-03-07	0.0647572	0.0579275	0.0715227	Topic3
2024-03-10	0.0634389	0.0552484	0.0711807	Topic3
2024-03-12	0.0613562	0.0512303	0.070688	Topic3
2024-03-15	0.0584473	0.0464301	0.0695445	Topic3
2024-03-18	0.0546506	0.0398382	0.0678814	Topic3
2023-07-04	0.136096	0.119381	0.152377	Topic4
2023-07-06	0.137776	0.127044	0.14837	Topic4
2023-07-09	0.134468	0.126039	0.142964	Topic4
2023-07-11	0.12713	0.118554	0.136086	Topic4
2023-07-14	0.116722	0.107764	0.126329	Topic4
2023-07-17	0.104202	0.0955449	0.11361	Topic4
2023-07-19	0.0905291	0.0825229	0.098996	Topic4
2023-07-22	0.0766628	0.0695839	0.0842421	Topic4
2023-07-24	0.0635616	0.0574136	0.0701732	Topic4
2023-07-27	0.0521845	0.0462715	0.0583833	Topic4
2023-07-30	0.0434903	0.0373097	0.0498116	Topic4
2023-08-01	0.0384379	0.0318861	0.0453914	Topic4
2023-08-04	0.0379458	0.0312079	0.0450906	Topic4
2023-08-06	0.0419516	0.0353431	0.0487068	Topic4
2023-08-09	0.0493814	0.0433325	0.0555241	Topic4
2023-08-12	0.0591148	0.053317	0.0647658	Topic4
2023-08-14	0.0700317	0.0644123	0.0753462	Topic4
2023-08-17	0.0810118	0.0754275	0.0862143	Topic4
2023-08-19	0.0909349	0.0855055	0.0961655	Topic4
2023-08-22	0.0986806	0.0935607	0.103554	Topic4
2023-08-25	0.103324	0.0990632	0.107712	Topic4
2023-08-27	0.10532	0.101217	0.109719	Topic4
2023-08-30	0.105718	0.100698	0.110665	Topic4
2023-09-01	0.10557	0.0997792	0.111015	Topic4
2023-09-04	0.105741	0.100209	0.11097	Topic4
2023-09-07	0.106299	0.101416	0.111064	Topic4
2023-09-09	0.107097	0.102634	0.111742	Topic4
2023-09-12	0.107988	0.103148	0.112926	Topic4
2023-09-14	0.108834	0.103543	0.114409	Topic4
2023-09-17	0.10957	0.103998	0.115396	Topic4
2023-09-20	0.11017	0.104701	0.115766	Topic4
2023-09-22	0.110606	0.105434	0.115823	Topic4
2023-09-25	0.110852	0.105875	0.115787	Topic4
2023-09-28	0.110881	0.106337	0.115539	Topic4
2023-09-30	0.110667	0.105969	0.1156	Topic4
2023-10-03	0.110183	0.105255	0.115526	Topic4
2023-10-05	0.109402	0.104115	0.114984	Topic4
2023-10-08	0.10833	0.102885	0.114137	Topic4
2023-10-11	0.107022	0.101348	0.113037	Topic4
2023-10-13	0.105541	0.0997936	0.111507	Topic4
2023-10-16	0.103946	0.0982674	0.109804	Topic4
2023-10-18	0.102298	0.0967299	0.108075	Topic4
2023-10-21	0.100659	0.0952444	0.106273	Topic4
2023-10-24	0.0990892	0.0938398	0.104459	Topic4
2023-10-26	0.0976498	0.0923324	0.103059	Topic4
2023-10-29	0.0964015	0.0907864	0.102026	Topic4
2023-10-31	0.0954054	0.0895869	0.101255	Topic4
2023-11-03	0.0947224	0.0887037	0.100824	Topic4
2023-11-06	0.0944133	0.0880219	0.100686	Topic4
2023-11-08	0.0945338	0.0878189	0.101137	Topic4
2023-11-11	0.0950762	0.0881224	0.101782	Topic4
2023-11-13	0.0959895	0.0889394	0.102812	Topic4
2023-11-16	0.0972224	0.0902093	0.104119	Topic4
2023-11-19	0.0987231	0.0917551	0.105454	Topic4
2023-11-21	0.10044	0.0936545	0.107063	Topic4
2023-11-24	0.102322	0.0957804	0.108755	Topic4
2023-11-26	0.104317	0.0980141	0.110578	Topic4
2023-11-29	0.106374	0.100327	0.112463	Topic4
2023-12-02	0.108441	0.102599	0.114319	Topic4
2023-12-04	0.110467	0.104637	0.116168	Topic4
2023-12-07	0.1124	0.106745	0.117981	Topic4
2023-12-09	0.114188	0.108619	0.119762	Topic4
2023-12-12	0.11578	0.110179	0.12121	Topic4
2023-12-15	0.117125	0.11138	0.122607	Topic4
2023-12-17	0.11817	0.112168	0.123812	Topic4
2023-12-20	0.118865	0.112536	0.124725	Topic4
2023-12-23	0.119158	0.112673	0.125317	Topic4
2023-12-25	0.118997	0.112237	0.125488	Topic4
2023-12-28	0.118331	0.111379	0.125192	Topic4
2023-12-30	0.117107	0.109904	0.12417	Topic4
2024-01-02	0.115276	0.107872	0.122617	Topic4
2024-01-05	0.112784	0.105381	0.120221	Topic4
2024-01-07	0.109581	0.102272	0.116974	Topic4
2024-01-10	0.105615	0.0982933	0.112916	Topic4
2024-01-12	0.100836	0.0934498	0.108086	Topic4
2024-01-15	0.095275	0.0881341	0.102211	Topic4
2024-01-18	0.0890964	0.0821686	0.0958112	Topic4
2024-01-20	0.082474	0.0757144	0.0890321	Topic4
2024-01-23	0.0755823	0.068977	0.0818975	Topic4
2024-01-25	0.0685956	0.0622261	0.0748276	Topic4
2024-01-28	0.0616885	0.0555005	0.0676681	Topic4
2024-01-31	0.0550352	0.0489537	0.060935	Topic4
2024-02-02	0.0488102	0.0427968	0.0547903	Topic4
2024-02-05	0.0431879	0.037266	0.0492119	Topic4
2024-02-07	0.0383428	0.0323174	0.0445089	Topic4
2024-02-10	0.0344492	0.0283029	0.0407314	Topic4
2024-02-13	0.0316816	0.025211	0.0380103	Topic4
2024-02-15	0.0302143	0.0234831	0.0366682	Topic4
2024-02-18	0.0302218	0.0233173	0.036875	Topic4
2024-02-20	0.0318785	0.0248767	0.0386353	Topic4
2024-02-23	0.0353588	0.028341	0.0422065	Topic4
2024-02-26	0.0408371	0.0338555	0.0477458	Topic4
2024-02-28	0.0484879	0.0414948	0.0555295	Topic4
2024-03-02	0.0584855	0.0513284	0.0660266	Topic4
2024-03-04	0.0710043	0.0634946	0.0790355	Topic4
2024-03-07	0.0862188	0.0778786	0.0951561	Topic4
2024-03-10	0.104303	0.0948412	0.114626	Topic4
2024-03-12	0.125432	0.114221	0.137622	Topic4
2024-03-15	0.14978	0.136319	0.164241	Topic4
2024-03-18	0.177522	0.161277	0.194389	Topic4
2023-07-04	0.17712	0.162888	0.191543	Topic5
2023-07-06	0.202869	0.193628	0.21224	Topic5
2023-07-09	0.220368	0.212362	0.228842	Topic5
2023-07-11	0.230792	0.222048	0.239649	Topic5
2023-07-14	0.235316	0.226063	0.244566	Topic5
2023-07-17	0.235117	0.225799	0.244256	Topic5
2023-07-19	0.231369	0.222719	0.239917	Topic5
2023-07-22	0.225247	0.217825	0.232728	Topic5
2023-07-24	0.217928	0.211274	0.224724	Topic5
2023-07-27	0.210586	0.20406	0.217427	Topic5
2023-07-30	0.204398	0.197333	0.211614	Topic5
2023-08-01	0.200538	0.192624	0.208259	Topic5
2023-08-04	0.200147	0.19217	0.208098	Topic5
2023-08-06	0.203527	0.196055	0.211216	Topic5
2023-08-09	0.210113	0.203412	0.216915	Topic5
2023-08-12	0.219301	0.213368	0.225315	Topic5
2023-08-14	0.230488	0.224948	0.235822	Topic5
2023-08-17	0.243069	0.237771	0.248254	Topic5
2023-08-19	0.256441	0.251257	0.261582	Topic5
2023-08-22	0.27	0.265183	0.274921	Topic5
2023-08-25	0.283137	0.278838	0.287677	Topic5
2023-08-27	0.295212	0.290825	0.299732	Topic5
2023-08-30	0.305571	0.300156	0.310869	Topic5
2023-09-01	0.31356	0.307408	0.319431	Topic5
2023-09-04	0.318742	0.312791	0.324551	Topic5
2023-09-07	0.321607	0.316126	0.326945	Topic5
2023-09-09	0.322896	0.317781	0.328254	Topic5
2023-09-12	0.323347	0.31778	0.329063	Topic5
2023-09-14	0.323644	0.317448	0.329776	Topic5
2023-09-17	0.323982	0.317588	0.330359	Topic5
2023-09-20	0.324312	0.317983	0.330335	Topic5
2023-09-22	0.324581	0.318639	0.330253	Topic5
2023-09-25	0.324736	0.319158	0.329986	Topic5
2023-09-28	0.324726	0.319474	0.329714	Topic5
2023-09-30	0.324497	0.319309	0.329602	Topic5
2023-10-03	0.323998	0.31854	0.329617	Topic5
2023-10-05	0.323176	0.317133	0.32919	Topic5
2023-10-08	0.322023	0.31582	0.32827	Topic5
2023-10-11	0.320596	0.31435	0.326885	Topic5
2023-10-13	0.318961	0.312764	0.325165	Topic5
2023-10-16	0.317184	0.311119	0.323172	Topic5
2023-10-18	0.315329	0.30947	0.321059	Topic5
2023-10-21	0.313462	0.30796	0.319052	Topic5
2023-10-24	0.311648	0.306308	0.317169	Topic5
2023-10-26	0.309952	0.304571	0.315602	Topic5
2023-10-29	0.308439	0.302844	0.314442	Topic5
2023-10-31	0.307175	0.301275	0.313678	Topic5
2023-11-03	0.306224	0.299955	0.312992	Topic5
2023-11-06	0.305652	0.299043	0.312878	Topic5
2023-11-08	0.30552	0.298657	0.313103	Topic5
2023-11-11	0.305822	0.298778	0.313624	Topic5
2023-11-13	0.306512	0.299337	0.314496	Topic5
2023-11-16	0.307541	0.300301	0.315618	Topic5
2023-11-19	0.308863	0.301642	0.316832	Topic5
2023-11-21	0.310428	0.303253	0.318248	Topic5
2023-11-24	0.312189	0.305119	0.319747	Topic5
2023-11-26	0.314099	0.307019	0.321394	Topic5
2023-11-29	0.316108	0.309069	0.323336	Topic5
2023-12-02	0.318169	0.311341	0.3251	Topic5
2023-12-04	0.320234	0.313617	0.326837	Topic5
2023-12-07	0.322256	0.315578	0.328807	Topic5
2023-12-09	0.324186	0.31747	0.330606	Topic5
2023-12-12	0.325976	0.31918	0.332322	Topic5
2023-12-15	0.327578	0.320763	0.333903	Topic5
2023-12-17	0.328945	0.321853	0.335468	Topic5
2023-12-20	0.330028	0.322558	0.336664	Topic5
2023-12-23	0.33078	0.323187	0.337736	Topic5
2023-12-25	0.331152	0.323275	0.338378	Topic5
2023-12-28	0.331096	0.322897	0.338432	Topic5
2023-12-30	0.330566	0.322074	0.338154	Topic5
2024-01-02	0.329512	0.320948	0.337302	Topic5
2024-01-05	0.327886	0.319084	0.335816	Topic5
2024-01-07	0.325642	0.316817	0.333584	Topic5
2024-01-10	0.32273	0.313837	0.330668	Topic5
2024-01-12	0.319104	0.310397	0.327026	Topic5
2024-01-15	0.314789	0.306421	0.322521	Topic5
2024-01-18	0.309922	0.301956	0.317397	Topic5
2024-01-20	0.304652	0.297062	0.311972	Topic5
2024-01-23	0.299125	0.291664	0.306288	Topic5
2024-01-25	0.29349	0.286167	0.300512	Topic5
2024-01-28	0.287895	0.280715	0.294758	Topic5
2024-01-31	0.282487	0.275348	0.289218	Topic5
2024-02-02	0.277415	0.270078	0.284158	Topic5
2024-02-05	0.272825	0.265445	0.279762	Topic5
2024-02-07	0.268865	0.261295	0.275861	Topic5
2024-02-10	0.265685	0.258086	0.27297	Topic5
2024-02-13	0.26343	0.255717	0.270831	Topic5
2024-02-15	0.26225	0.254456	0.269864	Topic5
2024-02-18	0.262291	0.254313	0.269946	Topic5
2024-02-20	0.263702	0.255823	0.271563	Topic5
2024-02-23	0.26663	0.258967	0.274411	Topic5
2024-02-26	0.271223	0.263634	0.279059	Topic5
2024-02-28	0.27763	0.269994	0.285323	Topic5
2024-03-02	0.285997	0.277865	0.293661	Topic5
2024-03-04	0.296472	0.287811	0.304952	Topic5
2024-03-07	0.309204	0.299379	0.318825	Topic5
2024-03-10	0.32434	0.313016	0.335058	Topic5
2024-03-12	0.342028	0.328614	0.354766	Topic5
2024-03-15	0.362415	0.346636	0.378178	Topic5			0.0749585						0.0251603					topic 2	topic 3	topic 2	topic 3
2024-03-18	0.38565	0.366527	0.404746	Topic5			exp prob	under	upper		difference						difference	RAT>	RAT>	NAT>	NAT>
2023-07-04	0.150561	0.136171	0.164394	Topic6		2023-07-04	0.0991577	0.0884913	0.110323	Topic2	1	2023-07-04	0.315094	0.302669	0.327822	Topic3	1		1	1
2023-07-06	0.148457	0.139673	0.156917	Topic6		2023-07-06	0.115147	0.108508	0.121795	Topic2	1	2023-07-06	0.267736	0.259487	0.276619	Topic3	1		1	1
2023-07-09	0.160599	0.153288	0.167831	Topic6		2023-07-09	0.128277	0.122965	0.133508	Topic2	1	2023-07-09	0.225071	0.217996	0.232839	Topic3	1		1	1
2023-07-11	0.184214	0.175673	0.192064	Topic6		2023-07-11	0.138891	0.133103	0.144375	Topic2	1	2023-07-11	0.187006	0.178968	0.195005	Topic3				1
2023-07-14	0.216531	0.207375	0.225045	Topic6		2023-07-14	0.147333	0.141245	0.153191	Topic2	1	2023-07-14	0.153445	0.14465	0.161585	Topic3	1			1	1
2023-07-17	0.25478	0.245794	0.26318	Topic6		2023-07-17	0.153947	0.147721	0.159866	Topic2	1	2023-07-17	0.124294	0.115567	0.13202	Topic3	1			1	1
2023-07-19	0.296188	0.288096	0.303752	Topic6		2023-07-19	0.159077	0.153343	0.164782	Topic2	1	2023-07-19	0.0994574	0.0916407	0.106489	Topic3	1			1	1
2023-07-22	0.337984	0.330951	0.344495	Topic6		2023-07-22	0.163068	0.158006	0.168289	Topic2	1	2023-07-22	0.0788414	0.0723003	0.0850765	Topic3	1			1	1
2023-07-24	0.377397	0.371373	0.383373	Topic6		2023-07-24	0.166263	0.161664	0.171188	Topic2	1	2023-07-24	0.0623507	0.0568274	0.0680163	Topic3	1			1	1
2023-07-27	0.411656	0.405626	0.417326	Topic6		2023-07-27	0.169005	0.16442	0.17399	Topic2	1	2023-07-27	0.0498905	0.044867	0.0552692	Topic3	1			1	1
2023-07-30	0.43799	0.4315	0.44421	Topic6		2023-07-30	0.17164	0.166936	0.177085	Topic2	1	2023-07-30	0.0413661	0.0362285	0.0468665	Topic3	1			1	1
2023-08-01	0.453626	0.446617	0.460531	Topic6		2023-08-01	0.174511	0.169564	0.180029	Topic2	1	2023-08-01	0.0366826	0.0311205	0.0426126	Topic3	1			1	1
2023-08-04	0.455898	0.448729	0.463236	Topic6		2023-08-04	0.177946	0.173033	0.183378	Topic2	1	2023-08-04	0.0357297	0.0300621	0.0417522	Topic3	1			1	1
2023-08-06	0.444668	0.437843	0.451706	Topic6		2023-08-06	0.18187	0.177092	0.186945	Topic2	1	2023-08-06	0.0380164	0.0327206	0.0435444	Topic3	1			1	1
2023-08-09	0.422407	0.41628	0.428632	Topic6		2023-08-09	0.185798	0.181435	0.190367	Topic2	1	2023-08-09	0.0426599	0.037886	0.0474605	Topic3	1			1	1
2023-08-12	0.391704	0.386184	0.397201	Topic6		2023-08-12	0.189224	0.185485	0.193322	Topic2	1	2023-08-12	0.0487591	0.0445926	0.0528563	Topic3	1			1	1
2023-08-14	0.355151	0.3499	0.360188	Topic6		2023-08-14	0.19164	0.188023	0.195371	Topic2	1	2023-08-14	0.0554132	0.051504	0.0591508	Topic3	1			1	1
2023-08-17	0.315338	0.309989	0.320264	Topic6		2023-08-17	0.192543	0.188877	0.196297	Topic2	1	2023-08-17	0.0617213	0.0578218	0.0655604	Topic3	1			1	1
2023-08-19	0.274854	0.269384	0.279815	Topic6		2023-08-19	0.191425	0.187654	0.195067	Topic2	1	2023-08-19	0.0667823	0.0628844	0.0707659	Topic3	1			1	1
2023-08-22	0.236289	0.231256	0.241054	Topic6		2023-08-22	0.187781	0.18417	0.19115	Topic2	1	2023-08-22	0.0696953	0.0660662	0.0734757	Topic3	1			1	1
2023-08-25	0.202155	0.19807	0.206381	Topic6		2023-08-25	0.181233	0.178047	0.184068	Topic2	1	2023-08-25	0.0697323	0.0665584	0.0729616	Topic3	1			1	1
2023-08-27	0.174401	0.170522	0.178163	Topic6		2023-08-27	0.172303	0.16921	0.17512	Topic2		2023-08-27	0.0673861	0.0641544	0.0705575	Topic3	1				1
2023-08-30	0.154736	0.150174	0.159176	Topic6		2023-08-30	0.161902	0.158415	0.165552	Topic2		2023-08-30	0.0636761	0.0598377	0.0674217	Topic3	1				1
2023-09-01	0.144866	0.139659	0.150025	Topic6		2023-09-01	0.150941	0.147083	0.155224	Topic2		2023-09-01	0.0596236	0.0552786	0.0638251	Topic3	1				1
2023-09-04	0.145639	0.140592	0.150808	Topic6		2023-09-04	0.140262	0.136546	0.144454	Topic2		2023-09-04	0.0560788	0.0517605	0.0602328	Topic3	1				1
2023-09-07	0.154223	0.149855	0.158684	Topic6		2023-09-07	0.1304	0.126959	0.134018	Topic2	1	2023-09-07	0.0531592	0.0493491	0.0569253	Topic3	1			1	1
2023-09-09	0.166796	0.162723	0.171086	Topic6		2023-09-09	0.121807	0.118586	0.125029	Topic2	1	2023-09-09	0.0507853	0.0471179	0.05428	Topic3	1			1	1
2023-09-12	0.179536	0.175286	0.184007	Topic6		2023-09-12	0.114936	0.111531	0.11832	Topic2	1	2023-09-12	0.0488777	0.0450987	0.0526505	Topic3	1			1	1
2023-09-14	0.188951	0.184265	0.193791	Topic6		2023-09-14	0.110182	0.106383	0.11404	Topic2	1	2023-09-14	0.047364	0.0431723	0.0515452	Topic3	1			1	1
2023-09-17	0.194342	0.189303	0.199515	Topic6		2023-09-17	0.10745	0.103502	0.11157	Topic2	1	2023-09-17	0.0462296	0.0418003	0.0507208	Topic3	1			1	1
2023-09-20	0.196425	0.19128	0.201564	Topic6		2023-09-20	0.106394	0.102431	0.110557	Topic2	1	2023-09-20	0.0454895	0.0411417	0.0499575	Topic3	1			1	1
2023-09-22	0.195929	0.190997	0.200912	Topic6		2023-09-22	0.106666	0.102894	0.110478	Topic2	1	2023-09-22	0.0451589	0.040959	0.0494474	Topic3	1			1	1
2023-09-25	0.193583	0.188824	0.198296	Topic6		2023-09-25	0.10792	0.104465	0.111471	Topic2	1	2023-09-25	0.0452528	0.041319	0.0492436	Topic3	1			1	1
2023-09-28	0.190114	0.185381	0.194652	Topic6		2023-09-28	0.109808	0.106527	0.1133	Topic2	1	2023-09-28	0.0457865	0.0419756	0.0496442	Topic3	1			1	1
2023-09-30	0.186252	0.181494	0.191069	Topic6		2023-09-30	0.111984	0.108643	0.115559	Topic2	1	2023-09-30	0.046775	0.042911	0.0505792	Topic3	1			1	1
2023-10-03	0.182724	0.177705	0.187843	Topic6		2023-10-03	0.114099	0.110633	0.117968	Topic2	1	2023-10-03	0.0482336	0.0442566	0.0521796	Topic3	1			1	1
2023-10-05	0.180254	0.174979	0.185674	Topic6		2023-10-05	0.115808	0.112103	0.120014	Topic2	1	2023-10-05	0.0501769	0.0458665	0.054387	Topic3	1			1	1
2023-10-08	0.179227	0.173772	0.184823	Topic6		2023-10-08	0.116916	0.113	0.121252	Topic2	1	2023-10-08	0.0525807	0.0481349	0.057003	Topic3	1			1	1
2023-10-11	0.179473	0.173869	0.184952	Topic6		2023-10-11	0.117467	0.113492	0.121763	Topic2	1	2023-10-11	0.055358	0.0509244	0.0598611	Topic3	1			1	1
2023-10-13	0.180774	0.175267	0.186157	Topic6		2023-10-13	0.11753	0.113534	0.121731	Topic2	1	2023-10-13	0.0584157	0.0539794	0.0628496	Topic3	1			1	1
2023-10-16	0.182909	0.177567	0.188149	Topic6		2023-10-16	0.117172	0.113278	0.121154	Topic2	1	2023-10-16	0.061661	0.0573683	0.0659827	Topic3	1			1	1
2023-10-18	0.185658	0.180463	0.190685	Topic6		2023-10-18	0.116461	0.112618	0.120315	Topic2	1	2023-10-18	0.0650008	0.0608725	0.0692138	Topic3	1			1	1
2023-10-21	0.188803	0.183741	0.193649	Topic6		2023-10-21	0.115466	0.111842	0.118996	Topic2	1	2023-10-21	0.0683422	0.0642731	0.0723791	Topic3	1			1	1
2023-10-24	0.192122	0.187189	0.197046	Topic6		2023-10-24	0.114253	0.11078	0.117621	Topic2	1	2023-10-24	0.0715922	0.0676457	0.0755184	Topic3	1			1	1
2023-10-26	0.195397	0.190494	0.200348	Topic6		2023-10-26	0.112892	0.109446	0.116284	Topic2	1	2023-10-26	0.0746579	0.0705821	0.0785232	Topic3	1			1	1
2023-10-29	0.198408	0.193436	0.203563	Topic6		2023-10-29	0.11145	0.107921	0.114953	Topic2	1	2023-10-29	0.0774463	0.0732673	0.0814157	Topic3	1			1	1
2023-10-31	0.200934	0.195765	0.206408	Topic6		2023-10-31	0.109995	0.106223	0.113696	Topic2	1	2023-10-31	0.0798643	0.0755238	0.0840883	Topic3	1			1	1
2023-11-03	0.202756	0.197223	0.208652	Topic6		2023-11-03	0.108595	0.104582	0.112604	Topic2	1	2023-11-03	0.0818192	0.0770948	0.0862629	Topic3	1			1	1
2023-11-06	0.203655	0.197741	0.209842	Topic6		2023-11-06	0.107317	0.103112	0.111602	Topic2	1	2023-11-06	0.0832178	0.0783434	0.0880421	Topic3	1			1	1
2023-11-08	0.203427	0.197246	0.209856	Topic6		2023-11-08	0.106227	0.101798	0.11076	Topic2	1	2023-11-08	0.0839739	0.0789679	0.088991	Topic3	1			1	1
2023-11-11	0.202071	0.195555	0.208718	Topic6		2023-11-11	0.105338	0.100688	0.110049	Topic2	1	2023-11-11	0.0840827	0.0790459	0.0892645	Topic3	1			1	1
2023-11-13	0.19972	0.193066	0.206552	Topic6		2023-11-13	0.104634	0.0999371	0.10954	Topic2	1	2023-11-13	0.0835944	0.0784309	0.0888838	Topic3	1			1	1
2023-11-16	0.196512	0.189808	0.203448	Topic6		2023-11-16	0.104096	0.0992845	0.109008	Topic2	1	2023-11-16	0.08256	0.0773109	0.0879479	Topic3	1			1	1
2023-11-19	0.192584	0.185918	0.199522	Topic6		2023-11-19	0.103706	0.0988415	0.108598	Topic2	1	2023-11-19	0.0810307	0.0758067	0.0864289	Topic3	1			1	1
2023-11-21	0.188073	0.181531	0.194868	Topic6		2023-11-21	0.103446	0.098617	0.108328	Topic2	1	2023-11-21	0.0790577	0.0738826	0.0843604	Topic3	1			1	1
2023-11-24	0.183114	0.176651	0.189742	Topic6		2023-11-24	0.103298	0.098578	0.108109	Topic2	1	2023-11-24	0.076692	0.0715433	0.0818901	Topic3	1			1	1
2023-11-26	0.177847	0.171573	0.184327	Topic6		2023-11-26	0.103244	0.0986261	0.107965	Topic2	1	2023-11-26	0.0739849	0.0689244	0.0790503	Topic3	1			1	1
2023-11-29	0.172406	0.16638	0.178674	Topic6		2023-11-29	0.103265	0.0988293	0.107851	Topic2	1	2023-11-29	0.0709875	0.0660209	0.0760315	Topic3	1			1	1
2023-12-02	0.166929	0.161234	0.173021	Topic6		2023-12-02	0.103344	0.0990005	0.107838	Topic2	1	2023-12-02	0.0677508	0.0629266	0.0725494	Topic3	1			1	1
2023-12-04	0.161553	0.156067	0.167369	Topic6		2023-12-04	0.103462	0.0992207	0.107815	Topic2	1	2023-12-04	0.0643261	0.0597607	0.0690686	Topic3	1			1	1
2023-12-07	0.156414	0.151054	0.162025	Topic6		2023-12-07	0.1036	0.099486	0.107857	Topic2	1	2023-12-07	0.0607644	0.0563167	0.0652931	Topic3	1			1	1
2023-12-09	0.151651	0.146497	0.157107	Topic6		2023-12-09	0.103742	0.0997978	0.107911	Topic2	1	2023-12-09	0.057117	0.0527922	0.061539	Topic3	1			1	1
2023-12-12	0.147398	0.142277	0.152724	Topic6		2023-12-12	0.103869	0.0999069	0.107892	Topic2	1	2023-12-12	0.0534349	0.0490687	0.0577893	Topic3	1			1	1
2023-12-15	0.143794	0.138632	0.149118	Topic6		2023-12-15	0.103962	0.100031	0.107931	Topic2	1	2023-12-15	0.0497693	0.0453497	0.0541886	Topic3	1			1	1
2023-12-17	0.140975	0.13572	0.146448	Topic6		2023-12-17	0.104003	0.099888	0.107982	Topic2	1	2023-12-17	0.0461713	0.0417253	0.050607	Topic3	1			1	1
2023-12-20	0.139078	0.133842	0.144539	Topic6		2023-12-20	0.103975	0.0998003	0.107996	Topic2	1	2023-12-20	0.0426921	0.0381261	0.0472033	Topic3	1			1	1
2023-12-23	0.13824	0.13288	0.143886	Topic6		2023-12-23	0.103859	0.0996169	0.107965	Topic2	1	2023-12-23	0.0393827	0.0346504	0.0439943	Topic3	1			1	1
2023-12-25	0.138597	0.133119	0.144403	Topic6		2023-12-25	0.103637	0.0992961	0.107763	Topic2	1	2023-12-25	0.0362944	0.0314048	0.0411062	Topic3	1			1	1
2023-12-28	0.140288	0.134709	0.146238	Topic6		2023-12-28	0.103291	0.0988394	0.107482	Topic2	1	2023-12-28	0.0334783	0.0284548	0.0383975	Topic3	1			1	1
2023-12-30	0.143447	0.13775	0.149574	Topic6		2023-12-30	0.102802	0.0982045	0.107176	Topic2	1	2023-12-30	0.0309855	0.025835	0.0359756	Topic3	1			1	1
2024-01-02	0.148213	0.142399	0.154442	Topic6		2024-01-02	0.102153	0.0975206	0.10661	Topic2	1	2024-01-02	0.0288671	0.0235406	0.0340396	Topic3	1			1	1
2024-01-05	0.154722	0.148827	0.161039	Topic6		2024-01-05	0.101326	0.0966724	0.105801	Topic2	1	2024-01-05	0.0271744	0.0217462	0.0324379	Topic3	1			1	1
2024-01-07	0.163111	0.157087	0.169446	Topic6		2024-01-07	0.100301	0.0956103	0.104865	Topic2	1	2024-01-07	0.0259583	0.0205134	0.0312474	Topic3	1			1	1
2024-01-10	0.173517	0.167549	0.17986	Topic6		2024-01-10	0.0990618	0.0943954	0.103575	Topic2	1	2024-01-10	0.0252701	0.0198267	0.030579	Topic3	1			1	1
2024-01-12	0.186073	0.180098	0.192363	Topic6		2024-01-12	0.0975896	0.0930155	0.101974	Topic2	1	2024-01-12	0.0251603	0.0198168	0.0304445	Topic3	1			1	1
2024-01-15	0.2007	0.194795	0.206953	Topic6		2024-01-15	0.0958912	0.0913955	0.100259	Topic2	1	2024-01-15	0.025638	0.0204025	0.0308318	Topic3	1			1	1
2024-01-18	0.216984	0.21106	0.223103	Topic6		2024-01-18	0.0940117	0.0896782	0.0982676	Topic2	1	2024-01-18	0.0266475	0.0215576	0.0317275	Topic3	1			1	1
2024-01-20	0.234477	0.228646	0.240654	Topic6		2024-01-20	0.0919995	0.0878994	0.0961194	Topic2	1	2024-01-20	0.0281269	0.0230743	0.0330714	Topic3	1			1	1
2024-01-23	0.252736	0.246873	0.258819	Topic6		2024-01-23	0.089903	0.0859539	0.0938642	Topic2	1	2024-01-23	0.0300145	0.0251079	0.0348167	Topic3	1			1	1
2024-01-25	0.271314	0.265454	0.277278	Topic6		2024-01-25	0.0877707	0.0839794	0.0915989	Topic2	1	2024-01-25	0.0322487	0.0273768	0.0369969	Topic3	1			1	1
2024-01-28	0.289767	0.283857	0.295779	Topic6		2024-01-28	0.085651	0.0819107	0.0894774	Topic2	1	2024-01-28	0.0347676	0.0300896	0.0394032	Topic3	1			1	1
2024-01-31	0.307649	0.301734	0.313606	Topic6		2024-01-31	0.0835923	0.0799481	0.0874273	Topic2	1	2024-01-31	0.0375096	0.0329309	0.0421693	Topic3	1			1	1
2024-02-02	0.324514	0.318461	0.330556	Topic6		2024-02-02	0.081643	0.0779447	0.0855956	Topic2	1	2024-02-02	0.040413	0.035879	0.0451262	Topic3	1			1	1
2024-02-05	0.339918	0.33379	0.346216	Topic6		2024-02-05	0.0798516	0.0761525	0.0838856	Topic2	1	2024-02-05	0.0434159	0.0387691	0.0483216	Topic3	1			1	1
2024-02-07	0.353415	0.347214	0.360029	Topic6		2024-02-07	0.0782666	0.074495	0.0823925	Topic2	1	2024-02-07	0.0464568	0.0416232	0.0515772	Topic3	1			1	1
2024-02-10	0.36456	0.35831	0.371411	Topic6		2024-02-10	0.0769364	0.0730242	0.0811203	Topic2	1	2024-02-10	0.0494739	0.0443075	0.054743	Topic3	1			1	1
2024-02-13	0.372907	0.366563	0.379816	Topic6		2024-02-13	0.0759093	0.0718636	0.0802339	Topic2	1	2024-02-13	0.0524055	0.047108	0.0577112	Topic3	1			1	1
2024-02-15	0.378012	0.371518	0.384928	Topic6		2024-02-15	0.0752339	0.0710809	0.0796513	Topic2	1	2024-02-15	0.0551898	0.0498102	0.0605137	Topic3	1			1	1
2024-02-18	0.379428	0.372901	0.386374	Topic6		2024-02-18	0.0749585	0.0707174	0.0793808	Topic2	1	2024-02-18	0.0577652	0.0524566	0.0630346	Topic3	1			1	1
2024-02-20	0.376711	0.370203	0.38362	Topic6		2024-02-20	0.0751317	0.0709208	0.0794705	Topic2	1	2024-02-20	0.0600699	0.0547949	0.0652687	Topic3	1			1	1
2024-02-23	0.369414	0.363087	0.376121	Topic6		2024-02-23	0.0758018	0.0717017	0.0800747	Topic2	1	2024-02-23	0.0620421	0.0568727	0.0672627	Topic3	1			1	1
2024-02-26	0.357094	0.350655	0.363787	Topic6		2024-02-26	0.0770173	0.0728774	0.0811533	Topic2	1	2024-02-26	0.0636203	0.0585384	0.0687998	Topic3	1			1	1
2024-02-28	0.339304	0.332837	0.345879	Topic6		2024-02-28	0.0788266	0.0746251	0.0829235	Topic2	1	2024-02-28	0.0647426	0.0594702	0.0699526	Topic3	1			1	1
2024-03-02	0.315599	0.309014	0.322087	Topic6		2024-03-02	0.0812782	0.0768478	0.0855201	Topic2	1	2024-03-02	0.0653473	0.0600056	0.0707278	Topic3	1			1	1
2024-03-04	0.285534	0.27876	0.292245	Topic6		2024-03-04	0.0844204	0.0795936	0.0892049	Topic2	1	2024-03-04	0.0653728	0.0594429	0.0712157	Topic3	1			1	1
2024-03-07	0.248664	0.241062	0.255929	Topic6		2024-03-07	0.0883017	0.0827729	0.0938436	Topic2	1	2024-03-07	0.0647572	0.0579275	0.0715227	Topic3	1			1	1
2024-03-10	0.204542	0.195584	0.213123	Topic6		2024-03-10	0.0929706	0.0863502	0.0996414	Topic2	1	2024-03-10	0.0634389	0.0552484	0.0711807	Topic3	1			1	1
2024-03-12	0.152725	0.14222	0.163238	Topic6		2024-03-12	0.0984755	0.0902886	0.106508	Topic2	1	2024-03-12	0.0613562	0.0512303	0.070688	Topic3	1			1	1
2024-03-15	0.0927659	0.0801508	0.105636	Topic6		2024-03-15	0.104865	0.0948816	0.114737	Topic2		2024-03-15	0.0584473	0.0464301	0.0695445	Topic3	1				1
2024-03-18	0.0242201	0.0086953	0.0397547	Topic6		2024-03-18	0.112187	0.100221	0.124225	Topic2	1	2024-03-18	0.0546506	0.0398382	0.0678814	Topic3	1	1	1
2023-07-04	0.0968501	0.0859942	0.108102	Topic7		2023-07-04	0.0991577	0.0884913	0.110323	Topic2		2023-07-04	0.315094	0.302669	0.327822	Topic3	1		1
2023-07-06	0.0978504	0.0905896	0.104445	Topic7		2023-07-06	0.115147	0.108508	0.121795	Topic2	1	2023-07-06	0.267736	0.259487	0.276619	Topic3	1	1	1
2023-07-09	0.0974545	0.0916732	0.103069	Topic7		2023-07-09	0.128277	0.122965	0.133508	Topic2	1	2023-07-09	0.225071	0.217996	0.232839	Topic3	1	1	1
2023-07-11	0.0958751	0.0899609	0.102186	Topic7		2023-07-11	0.138891	0.133103	0.144375	Topic2	1	2023-07-11	0.187006	0.178968	0.195005	Topic3	1	1	1
2023-07-14	0.0933253	0.0870752	0.100062	Topic7		2023-07-14	0.147333	0.141245	0.153191	Topic2	1	2023-07-14	0.153445	0.14465	0.161585	Topic3	1	1	1
2023-07-17	0.0900179	0.0838592	0.0967678	Topic7		2023-07-17	0.153947	0.147721	0.159866	Topic2	1	2023-07-17	0.124294	0.115567	0.13202	Topic3	1	1	1
2023-07-19	0.086166	0.0804044	0.0923365	Topic7		2023-07-19	0.159077	0.153343	0.164782	Topic2	1	2023-07-19	0.0994574	0.0916407	0.106489	Topic3		1
2023-07-22	0.0819823	0.0766901	0.0874182	Topic7		2023-07-22	0.163068	0.158006	0.168289	Topic2	1	2023-07-22	0.0788414	0.0723003	0.0850765	Topic3		1
2023-07-24	0.0776798	0.0728894	0.0822604	Topic7		2023-07-24	0.166263	0.161664	0.171188	Topic2	1	2023-07-24	0.0623507	0.0568274	0.0680163	Topic3	1	1			1
2023-07-27	0.0734714	0.0687404	0.0780044	Topic7		2023-07-27	0.169005	0.16442	0.17399	Topic2	1	2023-07-27	0.0498905	0.044867	0.0552692	Topic3	1	1			1
2023-07-30	0.0695701	0.0645782	0.074412	Topic7		2023-07-30	0.17164	0.166936	0.177085	Topic2	1	2023-07-30	0.0413661	0.0362285	0.0468665	Topic3	1	1			1
2023-08-01	0.0661887	0.0607243	0.0714711	Topic7		2023-08-01	0.174511	0.169564	0.180029	Topic2	1	2023-08-01	0.0366826	0.0311205	0.0426126	Topic3	1	1			1
2023-08-04	0.0635423	0.0580134	0.0689443	Topic7		2023-08-04	0.177946	0.173033	0.183378	Topic2	1	2023-08-04	0.0357297	0.0300621	0.0417522	Topic3	1	1			1
2023-08-06	0.061896	0.0566009	0.067205	Topic7		2023-08-06	0.18187	0.177092	0.186945	Topic2	1	2023-08-06	0.0380164	0.0327206	0.0435444	Topic3	1	1			1
2023-08-09	0.061567	0.0567279	0.0664524	Topic7		2023-08-09	0.185798	0.181435	0.190367	Topic2	1	2023-08-09	0.0426599	0.037886	0.0474605	Topic3	1	1			1
2023-08-12	0.0628747	0.0585871	0.0672902	Topic7		2023-08-12	0.189224	0.185485	0.193322	Topic2	1	2023-08-12	0.0487591	0.0445926	0.0528563	Topic3	1	1			1
2023-08-14	0.0661384	0.0621112	0.0705131	Topic7		2023-08-14	0.19164	0.188023	0.195371	Topic2	1	2023-08-14	0.0554132	0.051504	0.0591508	Topic3	1	1			1
2023-08-17	0.0716777	0.0677441	0.0759109	Topic7		2023-08-17	0.192543	0.188877	0.196297	Topic2	1	2023-08-17	0.0617213	0.0578218	0.0655604	Topic3	1	1			1
2023-08-19	0.079812	0.0759692	0.0839687	Topic7		2023-08-19	0.191425	0.187654	0.195067	Topic2	1	2023-08-19	0.0667823	0.0628844	0.0707659	Topic3	1	1			1
2023-08-22	0.0908607	0.087271	0.0946002	Topic7		2023-08-22	0.187781	0.18417	0.19115	Topic2	1	2023-08-22	0.0696953	0.0660662	0.0734757	Topic3	1	1			1
2023-08-25	0.104888	0.101659	0.108046	Topic7		2023-08-25	0.181233	0.178047	0.184068	Topic2	1	2023-08-25	0.0697323	0.0665584	0.0729616	Topic3	1	1			1
2023-08-27	0.120158	0.116947	0.123311	Topic7		2023-08-27	0.172303	0.16921	0.17512	Topic2	1	2023-08-27	0.0673861	0.0641544	0.0705575	Topic3	1	1			1
2023-08-30	0.134156	0.130248	0.138004	Topic7		2023-08-30	0.161902	0.158415	0.165552	Topic2	1	2023-08-30	0.0636761	0.0598377	0.0674217	Topic3	1	1			1
2023-09-01	0.144366	0.139791	0.14874	Topic7		2023-09-01	0.150941	0.147083	0.155224	Topic2		2023-09-01	0.0596236	0.0552786	0.0638251	Topic3	1				1
2023-09-04	0.148942	0.144371	0.153047	Topic7		2023-09-04	0.140262	0.136546	0.144454	Topic2		2023-09-04	0.0560788	0.0517605	0.0602328	Topic3	1				1
2023-09-07	0.148918	0.144857	0.152605	Topic7		2023-09-07	0.1304	0.126959	0.134018	Topic2	1	2023-09-07	0.0531592	0.0493491	0.0569253	Topic3	1			1	1
2023-09-09	0.146097	0.142423	0.149572	Topic7		2023-09-09	0.121807	0.118586	0.125029	Topic2	1	2023-09-09	0.0507853	0.0471179	0.05428	Topic3	1			1	1
2023-09-12	0.142282	0.138382	0.146084	Topic7		2023-09-12	0.114936	0.111531	0.11832	Topic2	1	2023-09-12	0.0488777	0.0450987	0.0526505	Topic3	1			1	1
2023-09-14	0.139135	0.134909	0.143369	Topic7		2023-09-14	0.110182	0.106383	0.11404	Topic2	1	2023-09-14	0.047364	0.0431723	0.0515452	Topic3	1			1	1
2023-09-17	0.137077	0.132658	0.141516	Topic7		2023-09-17	0.10745	0.103502	0.11157	Topic2	1	2023-09-17	0.0462296	0.0418003	0.0507208	Topic3	1			1	1
2023-09-20	0.135907	0.131572	0.140369	Topic7		2023-09-20	0.106394	0.102431	0.110557	Topic2	1	2023-09-20	0.0454895	0.0411417	0.0499575	Topic3	1			1	1
2023-09-22	0.135417	0.131285	0.139672	Topic7		2023-09-22	0.106666	0.102894	0.110478	Topic2	1	2023-09-22	0.0451589	0.040959	0.0494474	Topic3	1			1	1
2023-09-25	0.135398	0.131511	0.139464	Topic7		2023-09-25	0.10792	0.104465	0.111471	Topic2	1	2023-09-25	0.0452528	0.041319	0.0492436	Topic3	1			1	1
2023-09-28	0.135645	0.131836	0.139519	Topic7		2023-09-28	0.109808	0.106527	0.1133	Topic2	1	2023-09-28	0.0457865	0.0419756	0.0496442	Topic3	1			1	1
2023-09-30	0.135948	0.132153	0.139882	Topic7		2023-09-30	0.111984	0.108643	0.115559	Topic2	1	2023-09-30	0.046775	0.042911	0.0505792	Topic3	1			1	1
2023-10-03	0.1361	0.131957	0.140141	Topic7		2023-10-03	0.114099	0.110633	0.117968	Topic2	1	2023-10-03	0.0482336	0.0442566	0.0521796	Topic3	1			1	1
2023-10-05	0.135896	0.131468	0.140215	Topic7		2023-10-05	0.115808	0.112103	0.120014	Topic2	1	2023-10-05	0.0501769	0.0458665	0.054387	Topic3	1			1	1
2023-10-08	0.135233	0.130668	0.139804	Topic7		2023-10-08	0.116916	0.113	0.121252	Topic2	1	2023-10-08	0.0525807	0.0481349	0.057003	Topic3	1			1	1
2023-10-11	0.134179	0.129487	0.138921	Topic7		2023-10-11	0.117467	0.113492	0.121763	Topic2	1	2023-10-11	0.055358	0.0509244	0.0598611	Topic3	1			1	1
2023-10-13	0.132817	0.128061	0.137524	Topic7		2023-10-13	0.11753	0.113534	0.121731	Topic2	1	2023-10-13	0.0584157	0.0539794	0.0628496	Topic3	1			1	1
2023-10-16	0.13123	0.126623	0.135766	Topic7		2023-10-16	0.117172	0.113278	0.121154	Topic2	1	2023-10-16	0.061661	0.0573683	0.0659827	Topic3	1			1	1
2023-10-18	0.129502	0.125061	0.133807	Topic7		2023-10-18	0.116461	0.112618	0.120315	Topic2	1	2023-10-18	0.0650008	0.0608725	0.0692138	Topic3	1			1	1
2023-10-21	0.127716	0.123474	0.131716	Topic7		2023-10-21	0.115466	0.111842	0.118996	Topic2	1	2023-10-21	0.0683422	0.0642731	0.0723791	Topic3	1			1	1
2023-10-24	0.125956	0.121836	0.129831	Topic7		2023-10-24	0.114253	0.11078	0.117621	Topic2	1	2023-10-24	0.0715922	0.0676457	0.0755184	Topic3	1			1	1
2023-10-26	0.124304	0.12031	0.128119	Topic7		2023-10-26	0.112892	0.109446	0.116284	Topic2	1	2023-10-26	0.0746579	0.0705821	0.0785232	Topic3	1			1	1
2023-10-29	0.122843	0.118968	0.126647	Topic7		2023-10-29	0.11145	0.107921	0.114953	Topic2	1	2023-10-29	0.0774463	0.0732673	0.0814157	Topic3	1			1	1
2023-10-31	0.121658	0.117622	0.125678	Topic7		2023-10-31	0.109995	0.106223	0.113696	Topic2	1	2023-10-31	0.0798643	0.0755238	0.0840883	Topic3	1			1	1
2023-11-03	0.120831	0.116611	0.125119	Topic7		2023-11-03	0.108595	0.104582	0.112604	Topic2	1	2023-11-03	0.0818192	0.0770948	0.0862629	Topic3	1			1	1
2023-11-06	0.120446	0.116067	0.124852	Topic7		2023-11-06	0.107317	0.103112	0.111602	Topic2	1	2023-11-06	0.0832178	0.0783434	0.0880421	Topic3	1			1	1
2023-11-08	0.12058	0.115991	0.125262	Topic7		2023-11-08	0.106227	0.101798	0.11076	Topic2	1	2023-11-08	0.0839739	0.0789679	0.088991	Topic3	1			1	1
2023-11-11	0.121233	0.116488	0.126016	Topic7		2023-11-11	0.105338	0.100688	0.110049	Topic2	1	2023-11-11	0.0840827	0.0790459	0.0892645	Topic3	1			1	1
2023-11-13	0.122353	0.117465	0.127233	Topic7		2023-11-13	0.104634	0.0999371	0.10954	Topic2	1	2023-11-13	0.0835944	0.0784309	0.0888838	Topic3	1			1	1
2023-11-16	0.123887	0.118909	0.12879	Topic7		2023-11-16	0.104096	0.0992845	0.109008	Topic2	1	2023-11-16	0.08256	0.0773109	0.0879479	Topic3	1			1	1
2023-11-19	0.125783	0.120745	0.13066	Topic7		2023-11-19	0.103706	0.0988415	0.108598	Topic2	1	2023-11-19	0.0810307	0.0758067	0.0864289	Topic3	1			1	1
2023-11-21	0.127988	0.123082	0.13279	Topic7		2023-11-21	0.103446	0.098617	0.108328	Topic2	1	2023-11-21	0.0790577	0.0738826	0.0843604	Topic3	1			1	1
2023-11-24	0.13045	0.125647	0.135145	Topic7		2023-11-24	0.103298	0.098578	0.108109	Topic2	1	2023-11-24	0.076692	0.0715433	0.0818901	Topic3	1			1	1
2023-11-26	0.133116	0.128383	0.137666	Topic7		2023-11-26	0.103244	0.0986261	0.107965	Topic2	1	2023-11-26	0.0739849	0.0689244	0.0790503	Topic3	1			1	1
2023-11-29	0.135932	0.131396	0.140424	Topic7		2023-11-29	0.103265	0.0988293	0.107851	Topic2	1	2023-11-29	0.0709875	0.0660209	0.0760315	Topic3	1			1	1
2023-12-02	0.138847	0.134415	0.143163	Topic7		2023-12-02	0.103344	0.0990005	0.107838	Topic2	1	2023-12-02	0.0677508	0.0629266	0.0725494	Topic3	1			1	1
2023-12-04	0.141808	0.137451	0.145972	Topic7		2023-12-04	0.103462	0.0992207	0.107815	Topic2	1	2023-12-04	0.0643261	0.0597607	0.0690686	Topic3	1			1	1
2023-12-07	0.144762	0.140453	0.148874	Topic7		2023-12-07	0.1036	0.099486	0.107857	Topic2	1	2023-12-07	0.0607644	0.0563167	0.0652931	Topic3	1			1	1
2023-12-09	0.147657	0.143448	0.151714	Topic7		2023-12-09	0.103742	0.0997978	0.107911	Topic2	1	2023-12-09	0.057117	0.0527922	0.061539	Topic3	1			1	1
2023-12-12	0.150439	0.146236	0.15455	Topic7		2023-12-12	0.103869	0.0999069	0.107892	Topic2	1	2023-12-12	0.0534349	0.0490687	0.0577893	Topic3	1			1	1
2023-12-15	0.153057	0.148806	0.157171	Topic7		2023-12-15	0.103962	0.100031	0.107931	Topic2	1	2023-12-15	0.0497693	0.0453497	0.0541886	Topic3	1			1	1
2023-12-17	0.155457	0.151126	0.159672	Topic7		2023-12-17	0.104003	0.099888	0.107982	Topic2	1	2023-12-17	0.0461713	0.0417253	0.050607	Topic3	1			1	1
2023-12-20	0.157586	0.15317	0.161962	Topic7		2023-12-20	0.103975	0.0998003	0.107996	Topic2	1	2023-12-20	0.0426921	0.0381261	0.0472033	Topic3	1			1	1
2023-12-23	0.159393	0.154798	0.163904	Topic7		2023-12-23	0.103859	0.0996169	0.107965	Topic2	1	2023-12-23	0.0393827	0.0346504	0.0439943	Topic3	1			1	1
2023-12-25	0.160825	0.156048	0.16541	Topic7		2023-12-25	0.103637	0.0992961	0.107763	Topic2	1	2023-12-25	0.0362944	0.0314048	0.0411062	Topic3	1			1	1
2023-12-28	0.161828	0.157031	0.166556	Topic7		2023-12-28	0.103291	0.0988394	0.107482	Topic2	1	2023-12-28	0.0334783	0.0284548	0.0383975	Topic3	1			1	1
2023-12-30	0.16235	0.157295	0.167038	Topic7		2023-12-30	0.102802	0.0982045	0.107176	Topic2	1	2023-12-30	0.0309855	0.025835	0.0359756	Topic3	1			1	1
2024-01-02	0.162339	0.157061	0.167199	Topic7		2024-01-02	0.102153	0.0975206	0.10661	Topic2	1	2024-01-02	0.0288671	0.0235406	0.0340396	Topic3	1			1	1
2024-01-05	0.161742	0.156385	0.166829	Topic7		2024-01-05	0.101326	0.0966724	0.105801	Topic2	1	2024-01-05	0.0271744	0.0217462	0.0324379	Topic3	1			1	1
2024-01-07	0.160506	0.155015	0.165624	Topic7		2024-01-07	0.100301	0.0956103	0.104865	Topic2	1	2024-01-07	0.0259583	0.0205134	0.0312474	Topic3	1			1	1
2024-01-10	0.158578	0.153032	0.163812	Topic7		2024-01-10	0.0990618	0.0943954	0.103575	Topic2	1	2024-01-10	0.0252701	0.0198267	0.030579	Topic3	1			1	1
2024-01-12	0.155907	0.150314	0.161197	Topic7		2024-01-12	0.0975896	0.0930155	0.101974	Topic2	1	2024-01-12	0.0251603	0.0198168	0.0304445	Topic3	1			1	1
2024-01-15	0.152504	0.147037	0.157706	Topic7		2024-01-15	0.0958912	0.0913955	0.100259	Topic2	1	2024-01-15	0.025638	0.0204025	0.0308318	Topic3	1			1	1
2024-01-18	0.148479	0.143113	0.153677	Topic7		2024-01-18	0.0940117	0.0896782	0.0982676	Topic2	1	2024-01-18	0.0266475	0.0215576	0.0317275	Topic3	1			1	1
2024-01-20	0.143951	0.138731	0.149073	Topic7		2024-01-20	0.0919995	0.0878994	0.0961194	Topic2	1	2024-01-20	0.0281269	0.0230743	0.0330714	Topic3	1			1	1
2024-01-23	0.139038	0.133973	0.144035	Topic7		2024-01-23	0.089903	0.0859539	0.0938642	Topic2	1	2024-01-23	0.0300145	0.0251079	0.0348167	Topic3	1			1	1
2024-01-25	0.133861	0.128822	0.138807	Topic7		2024-01-25	0.0877707	0.0839794	0.0915989	Topic2	1	2024-01-25	0.0322487	0.0273768	0.0369969	Topic3	1			1	1
2024-01-28	0.128538	0.12356	0.133526	Topic7		2024-01-28	0.085651	0.0819107	0.0894774	Topic2	1	2024-01-28	0.0347676	0.0300896	0.0394032	Topic3	1			1	1
2024-01-31	0.123188	0.118191	0.128268	Topic7		2024-01-31	0.0835923	0.0799481	0.0874273	Topic2	1	2024-01-31	0.0375096	0.0329309	0.0421693	Topic3	1			1	1
2024-02-02	0.11793	0.112944	0.123092	Topic7		2024-02-02	0.081643	0.0779447	0.0855956	Topic2	1	2024-02-02	0.040413	0.035879	0.0451262	Topic3	1			1	1
2024-02-05	0.112883	0.107732	0.11816	Topic7		2024-02-05	0.0798516	0.0761525	0.0838856	Topic2	1	2024-02-05	0.0434159	0.0387691	0.0483216	Topic3	1			1	1
2024-02-07	0.108165	0.102863	0.113548	Topic7		2024-02-07	0.0782666	0.074495	0.0823925	Topic2	1	2024-02-07	0.0464568	0.0416232	0.0515772	Topic3	1			1	1
2024-02-10	0.103897	0.0986139	0.109408	Topic7		2024-02-10	0.0769364	0.0730242	0.0811203	Topic2	1	2024-02-10	0.0494739	0.0443075	0.054743	Topic3	1			1	1
2024-02-13	0.100196	0.0950003	0.105766	Topic7		2024-02-13	0.0759093	0.0718636	0.0802339	Topic2	1	2024-02-13	0.0524055	0.047108	0.0577112	Topic3	1			1	1
2024-02-15	0.0971824	0.0919787	0.102656	Topic7		2024-02-15	0.0752339	0.0710809	0.0796513	Topic2	1	2024-02-15	0.0551898	0.0498102	0.0605137	Topic3	1			1	1
2024-02-18	0.0949746	0.0898016	0.100439	Topic7		2024-02-18	0.0749585	0.0707174	0.0793808	Topic2	1	2024-02-18	0.0577652	0.0524566	0.0630346	Topic3	1			1	1
2024-02-20	0.0936916	0.0884924	0.0992251	Topic7		2024-02-20	0.0751317	0.0709208	0.0794705	Topic2	1	2024-02-20	0.0600699	0.0547949	0.0652687	Topic3	1			1	1
2024-02-23	0.0934525	0.0882297	0.0988889	Topic7		2024-02-23	0.0758018	0.0717017	0.0800747	Topic2	1	2024-02-23	0.0620421	0.0568727	0.0672627	Topic3	1			1	1
2024-02-26	0.0943762	0.0891194	0.0997935	Topic7		2024-02-26	0.0770173	0.0728774	0.0811533	Topic2	1	2024-02-26	0.0636203	0.0585384	0.0687998	Topic3	1			1	1
2024-02-28	0.0965817	0.0911467	0.102075	Topic7		2024-02-28	0.0788266	0.0746251	0.0829235	Topic2	1	2024-02-28	0.0647426	0.0594702	0.0699526	Topic3	1			1	1
2024-03-02	0.100188	0.0946943	0.105889	Topic7		2024-03-02	0.0812782	0.0768478	0.0855201	Topic2	1	2024-03-02	0.0653473	0.0600056	0.0707278	Topic3	1			1	1
2024-03-04	0.105314	0.0993628	0.111341	Topic7		2024-03-04	0.0844204	0.0795936	0.0892049	Topic2	1	2024-03-04	0.0653728	0.0594429	0.0712157	Topic3	1			1	1
2024-03-07	0.112079	0.105345	0.118829	Topic7		2024-03-07	0.0883017	0.0827729	0.0938436	Topic2	1	2024-03-07	0.0647572	0.0579275	0.0715227	Topic3	1			1	1
2024-03-10	0.120602	0.11271	0.128577	Topic7		2024-03-10	0.0929706	0.0863502	0.0996414	Topic2	1	2024-03-10	0.0634389	0.0552484	0.0711807	Topic3	1			1	1
2024-03-12	0.131001	0.121511	0.140474	Topic7		2024-03-12	0.0984755	0.0902886	0.106508	Topic2	1	2024-03-12	0.0613562	0.0512303	0.070688	Topic3	1			1	1
2024-03-15	0.143396	0.131825	0.154782	Topic7		2024-03-15	0.104865	0.0948816	0.114737	Topic2	1	2024-03-15	0.0584473	0.0464301	0.0695445	Topic3	1			1	1
2024-03-18	0.157906	0.143861	0.171291	Topic7		2024-03-18	0.112187	0.100221	0.124225	Topic2	1	2024-03-18	0.0546506	0.0398382	0.0678814	Topic3	1			1	1
