# Supplementary material for: From environmental concerns to nationalist waves: Mapping the evolving Fukushima wastewater discourse on Weibo
Source: PLoS One. 2026 Jul 15;21(7):e0352452. doi: 10.1371/journal.pone.0352452 (PMC13372242; doi:10.1371/journal.pone.0352452)
Supplement: S2 Table — (CSV) [file pone.0352452.s002.csv]

	Topic_ID	Topic_Label	Effect_Size	CI_Lower	CI_Upper
1	1	T1: Domestic Market	0.027	0.024	0.03
2	2	T2: Environmental	-0.027	-0.03	-0.024
3	3	T3: Discharge Standards	0.08	0.077	0.083
4	4	T4: Neighboring Response	0.144	0.14	0.149
5	5	T5: Personal Feelings	-0.11	-0.114	-0.106
6	6	T6: Anti-Japanese	-0.089	-0.093	-0.085
7	7	T7: Anti-Western	-0.026	-0.029	-0.022
