# Supplementary material for: From environmental concerns to nationalist waves: Mapping the evolving Fukushima wastewater discourse on Weibo
Source: PLoS One. 2026 Jul 15;21(7):e0352452. doi: 10.1371/journal.pone.0352452 (PMC13372242; doi:10.1371/journal.pone.0352452)
Supplement: S3 Table — (CSV) [file pone.0352452.s003.csv]

Topic	Date	Ver_Mean	Ver_Lower	Ver_Upper	Ord_Mean	Ord_Lower	Ord_Upper	Gap	Gap_Abs	CI_Overlap	Significance
Topic 6	2023-07-04	0.077799717905144	0.0566836389934079	0.0982832306415931	0.222467390262298	0.201616604551204	0.243736961761502	-0.144667672357154	0.144667672357154	FALSE	Significant
Topic 6	2023-07-06	0.0749812869077771	0.0625173209459338	0.0869004380418586	0.212687931765427	0.199238122571429	0.226371922274065	-0.137706644857649	0.137706644857649	FALSE	Significant
Topic 6	2023-07-09	0.0788422346190351	0.0674355758478794	0.0901611132754477	0.217768609390833	0.207363669180795	0.228193667142202	-0.138926374771798	0.138926374771798	FALSE	Significant
Topic 6	2023-07-11	0.0882329840914124	0.0739629378472031	0.102260885920195	0.235083254150134	0.224775071013878	0.245591217979734	-0.146850270058721	0.146850270058721	FALSE	Significant
Topic 6	2023-07-14	0.102003958377404	0.0861063289535899	0.117907002837606	0.262005697054946	0.250991625963451	0.272818084687744	-0.160001738677542	0.160001738677542	FALSE	Significant
Topic 6	2023-07-17	0.119005580529503	0.10312865065888	0.13587848433822	0.295909769116886	0.284859607577572	0.306751535946847	-0.176904188587383	0.176904188587383	FALSE	Significant
Topic 6	2023-07-19	0.138088273600205	0.122049561388551	0.155194715690318	0.334169301347572	0.324396039077219	0.344427487027092	-0.196081027747366	0.196081027747366	FALSE	Significant
Topic 6	2023-07-22	0.158102460642005	0.141830138907843	0.175466381590754	0.374158124758619	0.365669907428737	0.383294854999137	-0.216055664116614	0.216055664116614	FALSE	Significant
Topic 6	2023-07-24	0.177898564707397	0.16058372303455	0.195064061410844	0.413250070361647	0.40585924133198	0.421358056278921	-0.23535150565425	0.23535150565425	FALSE	Significant
Topic 6	2023-07-27	0.196327008848875	0.177676485148726	0.214535986391946	0.44881896916827	0.441528081936071	0.456831937889204	-0.252491960319395	0.252491960319395	FALSE	Significant
Topic 6	2023-07-30	0.212238216118934	0.191899546526521	0.23223932650263	0.478238652190107	0.470300627641832	0.486590903725902	-0.266000436071173	0.266000436071173	FALSE	Significant
Topic 6	2023-08-01	0.224482609570068	0.203241339195493	0.24470897280161	0.498882950438774	0.490233266375146	0.507812624703015	-0.274400340868706	0.274400340868706	FALSE	Significant
Topic 6	2023-08-04	0.231942529331187	0.211110423103286	0.25178517204699	0.508201680204299	0.499283925655672	0.517278717984011	-0.276259150873113	0.276259150873113	FALSE	Significant
Topic 6	2023-08-06	0.234276099345128	0.214500950830161	0.253009669594106	0.505491573462952	0.496876371489901	0.514557421460859	-0.271215474117824	0.271215474117824	FALSE	Significant
Topic 6	2023-08-09	0.231941121234419	0.214939097591286	0.248104805731414	0.491953162223988	0.484178145080347	0.500414515548629	-0.26001204098957	0.26001204098957	FALSE	Significant
Topic 6	2023-08-12	0.225432093849709	0.210898499460678	0.239796299534887	0.468874343926374	0.461649540804712	0.476932126806003	-0.243442250076664	0.243442250076664	FALSE	Significant
Topic 6	2023-08-14	0.21524351604165	0.202736018826199	0.227562541461067	0.437543016009071	0.430880157888107	0.44507367369762	-0.222299499967421	0.222299499967421	FALSE	Significant
Topic 6	2023-08-17	0.201869886660893	0.191001767029377	0.21281547417663	0.399247075911045	0.392645127179429	0.406503754266206	-0.197377189250153	0.197377189250153	FALSE	Significant
Topic 6	2023-08-19	0.185805704558086	0.175575787256852	0.19648827397043	0.35527442107126	0.34881701589781	0.361936632996526	-0.169468716513174	0.169468716513174	FALSE	Significant
Topic 6	2023-08-22	0.167545468583882	0.15792588724043	0.177414695759397	0.306912948928681	0.300886660471157	0.312953861240154	-0.139367480344799	0.139367480344799	FALSE	Significant
Topic 6	2023-08-25	0.147769917598412	0.139561240420739	0.15608812836414	0.255897930385982	0.250795205638704	0.260998006076029	-0.10812801278757	0.10812801278757	FALSE	Significant
Topic 6	2023-08-27	0.128476184802409	0.121144759601833	0.135874990420254	0.207126791982564	0.202485088961152	0.211986266449399	-0.0786506071801552	0.0786506071801552	FALSE	Significant
Topic 6	2023-08-30	0.112228715442282	0.104107610273726	0.120055038330158	0.166859719825901	0.161360040501159	0.172538373074093	-0.0546310043836193	0.0546310043836193	FALSE	Significant
Topic 6	2023-09-01	0.101594178785076	0.0927958350053151	0.110521687427369	0.141362242419113	0.135160871234327	0.147544063016616	-0.0397680636340373	0.0397680636340373	FALSE	Significant
Topic 6	2023-09-04	0.0983283336454328	0.0896676804661967	0.106937110105339	0.13490750779806	0.128979047493923	0.140986045550661	-0.0365791741526274	0.0365791741526274	FALSE	Significant
Topic 6	2023-09-07	0.10070883918364	0.092972657920962	0.108301067604725	0.143223086871092	0.138080737548031	0.148650444759488	-0.0425142476874521	0.0425142476874521	FALSE	Significant
Topic 6	2023-09-09	0.106081039578667	0.0985268407227781	0.113201854004656	0.159745883121315	0.154859590429087	0.165134290724658	-0.0536648435426485	0.0536648435426485	FALSE	Significant
Topic 6	2023-09-12	0.11179026806425	0.103420980739204	0.120061588827363	0.177912773139757	0.172320328422065	0.183961240358378	-0.0661225050755068	0.0661225050755068	FALSE	Significant
Topic 6	2023-09-14	0.115410873124187	0.105842622648947	0.12475433989082	0.191705818236849	0.185391242156723	0.198643020906592	-0.076294945112662	0.076294945112662	FALSE	Significant
Topic 6	2023-09-17	0.116472287564586	0.106394019259502	0.12616917464044	0.199761276757489	0.19296443875632	0.206999271850696	-0.0832889891929034	0.0832889891929034	FALSE	Significant
Topic 6	2023-09-20	0.115494640188115	0.105630198196472	0.125205967429611	0.203073819068305	0.196413643682167	0.21026880147583	-0.0875791788801901	0.0875791788801901	FALSE	Significant
Topic 6	2023-09-22	0.113005782729554	0.103546534875566	0.121999229886578	0.202656500445116	0.196359733294047	0.209360183437626	-0.0896507177155619	0.0896507177155619	FALSE	Significant
Topic 6	2023-09-25	0.10953356692368	0.100819257562391	0.11799235272943	0.199522376163738	0.193671257595542	0.205589166801776	-0.089988809240058	0.089988809240058	FALSE	Significant
Topic 6	2023-09-28	0.105605844505271	0.09711646795517	0.113724452057387	0.194684501499989	0.189086381992806	0.200282062838249	-0.089078656994718	0.089078656994718	FALSE	Significant
Topic 6	2023-09-30	0.101750467209106	0.0930557211632689	0.110459014654215	0.189155931729687	0.183480808240236	0.194964664786126	-0.0874054645205814	0.0874054645205814	FALSE	Significant
Topic 6	2023-10-03	0.0984952867699632	0.0889192925954817	0.107751157198084	0.183949722128651	0.17813231540139	0.190157929404253	-0.0854544353586875	0.0854544353586875	FALSE	Significant
Topic 6	2023-10-05	0.0963643758851266	0.0861850554529264	0.106359091595952	0.180072311577076	0.173724760696977	0.186674340179746	-0.0837079356919495	0.0837079356919495	FALSE	Significant
Topic 6	2023-10-08	0.0956198943990251	0.0850418301868659	0.106113892870999	0.178071577997426	0.171316918401455	0.185014560962102	-0.0824516835984005	0.0824516835984005	FALSE	Significant
Topic 6	2023-10-11	0.0960964083739484	0.0853623124781909	0.106977251220227	0.177746761694261	0.170382844472305	0.184914360375909	-0.0816503533203124	0.0816503533203124	FALSE	Significant
Topic 6	2023-10-13	0.0975890521320331	0.0869034789071752	0.108426126005552	0.178828065289064	0.171289096102371	0.186072313783111	-0.0812390131570305	0.0812390131570305	FALSE	Significant
Topic 6	2023-10-16	0.0998929599954152	0.089408255809369	0.110351700314435	0.181045691403316	0.173532437393279	0.188164545685746	-0.0811527314079004	0.0811527314079004	FALSE	Significant
Topic 6	2023-10-18	0.102803266286231	0.0925990030189948	0.112621136448323	0.184129842658499	0.176850123573951	0.190927940624314	-0.0813265763722673	0.0813265763722673	FALSE	Significant
Topic 6	2023-10-21	0.106115105326618	0.0963538023707682	0.11564709780739	0.187810721676094	0.180736190907969	0.194299378760971	-0.0816956163494769	0.0816956163494769	FALSE	Significant
Topic 6	2023-10-24	0.10962361143871	0.100150320564306	0.118865209081181	0.191818531077585	0.184910272130946	0.198143412105124	-0.0821949196388744	0.0821949196388744	FALSE	Significant
Topic 6	2023-10-26	0.113123918944646	0.103792772743165	0.122127102320123	0.195883473484451	0.188958458152732	0.202083098996371	-0.0827595545398053	0.0827595545398053	FALSE	Significant
Topic 6	2023-10-29	0.116411162166561	0.107137193817901	0.125598858456627	0.199735751518176	0.192825952653651	0.206052447803681	-0.083324589351615	0.083324589351615	FALSE	Significant
Topic 6	2023-10-31	0.119280475426591	0.109878259551206	0.128808525341135	0.20310556780024	0.195923705894748	0.209716197907239	-0.083825092373649	0.083825092373649	FALSE	Significant
Topic 6	2023-11-03	0.121526993046873	0.11173415093717	0.131397659913463	0.205723124952125	0.198248144668892	0.212715679229994	-0.0841961319052527	0.0841961319052527	FALSE	Significant
Topic 6	2023-11-06	0.122945849349543	0.112837188513895	0.132862482212003	0.207318625595314	0.199551652986797	0.214567021676886	-0.0843727762457715	0.0843727762457715	FALSE	Significant
Topic 6	2023-11-08	0.123347290455382	0.112908682444406	0.133835637138069	0.207641145090742	0.199776630009441	0.215307709078707	-0.0842938546353601	0.0842938546353601	FALSE	Significant
Topic 6	2023-11-11	0.122727501905234	0.111912286098457	0.133328074105784	0.206671973793178	0.198737138968275	0.214483165790464	-0.0839444718879433	0.0839444718879433	FALSE	Significant
Topic 6	2023-11-13	0.12120769128693	0.11017204905042	0.13199752784145	0.204548538899485	0.196576967354178	0.212547472701454	-0.0833408476125555	0.0833408476125555	FALSE	Significant
Topic 6	2023-11-16	0.118911389544731	0.108024325591346	0.129685689894467	0.201411169187053	0.193481257201945	0.20935596311123	-0.0824997796423217	0.0824997796423217	FALSE	Significant
Topic 6	2023-11-19	0.115962127622901	0.105005526657142	0.126571761528759	0.197400193433267	0.18956299016576	0.205263215134765	-0.0814380658103667	0.0814380658103667	FALSE	Significant
Topic 6	2023-11-21	0.112483436465702	0.101676978640826	0.122778059407969	0.192655940415517	0.184984723152714	0.200455267894782	-0.0801725039498153	0.0801725039498153	FALSE	Significant
Topic 6	2023-11-24	0.108598847017396	0.097977725196736	0.118786617554718	0.187318738911189	0.179711171299776	0.194877488468833	-0.0787198918937924	0.0787198918937924	FALSE	Significant
Topic 6	2023-11-26	0.104431890222248	0.0941810365201698	0.114326459579138	0.181528917697671	0.174107597784579	0.188831355615062	-0.0770970274754228	0.0770970274754228	FALSE	Significant
Topic 6	2023-11-29	0.100106097024519	0.0902051032064497	0.109840062155082	0.175426805552351	0.168347053579636	0.182498044614124	-0.0753207085278316	0.0753207085278316	FALSE	Significant
Topic 6	2023-12-02	0.0957449983684723	0.0861640291651254	0.105301812682188	0.169152731252616	0.162355036481919	0.176084704993874	-0.0734077328841433	0.0734077328841433	FALSE	Significant
Topic 6	2023-12-04	0.0914721251983704	0.0822200382526045	0.100792773382962	0.162847023575854	0.156153590832003	0.169614355303278	-0.0713748983774831	0.0713748983774831	FALSE	Significant
Topic 6	2023-12-07	0.0874110084584763	0.0783399648210182	0.0963766415863646	0.156650011299452	0.149959224029142	0.163282623431984	-0.0692390028409756	0.0692390028409756	FALSE	Significant
Topic 6	2023-12-09	0.0836851790930525	0.0749244912162577	0.0923963272379913	0.150702023200798	0.144213496062331	0.157334717500823	-0.0670168441077457	0.0670168441077457	FALSE	Significant
Topic 6	2023-12-12	0.0804181680463619	0.0717807040597653	0.08898810455513	0.14514338805728	0.138663150199836	0.151772991448932	-0.0647252200109184	0.0647252200109184	FALSE	Significant
Topic 6	2023-12-15	0.0777335062626672	0.0692973905052345	0.0862801572398371	0.140114434646286	0.133657280565885	0.146832867373322	-0.0623809283836185	0.0623809283836185	FALSE	Significant
Topic 6	2023-12-17	0.0757547246862311	0.0671912608618807	0.0844086435027011	0.135755491745202	0.129081438688331	0.142626365816694	-0.0600007670589708	0.0600007670589708	FALSE	Significant
Topic 6	2023-12-20	0.0746053542613164	0.0657983698089426	0.0833845784117499	0.132206888131417	0.1254291428439	0.139168070193963	-0.0576015338701002	0.0576015338701002	FALSE	Significant
Topic 6	2023-12-23	0.0744089259321859	0.0654450101335082	0.0833429251268807	0.129608952582317	0.122462413569072	0.136788765943045	-0.0552000266501314	0.0552000266501314	FALSE	Significant
Topic 6	2023-12-25	0.0752889706431021	0.065950146227314	0.0846220562176965	0.128102013875292	0.120795995022857	0.135498762293674	-0.0528130432321896	0.0528130432321896	FALSE	Significant
Topic 6	2023-12-28	0.077369019338328	0.0678184969301961	0.0867535845883267	0.127826400787727	0.120284800152483	0.135561007934304	-0.0504573814493993	0.0504573814493993	FALSE	Significant
Topic 6	2023-12-30	0.0807726029621263	0.0710147905968159	0.0905770762834305	0.128922442097012	0.121227513225718	0.136940279075239	-0.0481498391348857	0.0481498391348857	FALSE	Significant
Topic 6	2024-01-02	0.0856232524587596	0.0756351945062066	0.0957982726173659	0.131530466580533	0.123691714734421	0.139655348868583	-0.0459072141217734	0.0459072141217734	FALSE	Significant
Topic 6	2024-01-05	0.0920444987724908	0.0820117378777202	0.102462317084627	0.135790803015678	0.128037819170161	0.14395200318037	-0.0437463042431873	0.0437463042431873	FALSE	Significant
Topic 6	2024-01-07	0.100159872847582	0.0899985675991153	0.110807396460982	0.141843780179835	0.133951828283623	0.150056114697876	-0.0416839073322523	0.0416839073322523	FALSE	Significant
Topic 6	2024-01-10	0.110092905628298	0.0999007865622234	0.120710201352586	0.149829726850391	0.14201607109063	0.158013835443015	-0.0397368212220933	0.0397368212220933	FALSE	Significant
Topic 6	2024-01-12	0.121964081956376	0.111726383533959	0.1325302127252	0.159885889977969	0.152277474897252	0.167918819658053	-0.0379218080215931	0.0379218080215931	FALSE	Significant
Topic 6	2024-01-15	0.135700489135969	0.125357144166758	0.14599912926053	0.17195385083775	0.164416017824249	0.179800289311265	-0.0362533617017807	0.0362533617017807	FALSE	Significant
Topic 6	2024-01-18	0.150923169975378	0.140633337487679	0.161167741668117	0.185665556964264	0.178303784132043	0.193288631933843	-0.0347423869888858	0.0347423869888858	FALSE	Significant
Topic 6	2024-01-20	0.167226093159575	0.157031837637801	0.177223153916285	0.20062556424738	0.19335357857719	0.207968230077672	-0.0333994710878048	0.0333994710878048	FALSE	Significant
Topic 6	2024-01-23	0.184203227373532	0.173854225899368	0.193986549226507	0.216438428576966	0.209359078066875	0.223540907587198	-0.0322352012034343	0.0322352012034343	FALSE	Significant
Topic 6	2024-01-25	0.20144854130222	0.19126197070304	0.211280816919636	0.232708705842891	0.225584610306593	0.239538540695315	-0.0312601645406706	0.0312601645406706	FALSE	Significant
Topic 6	2024-01-28	0.218556003630611	0.208295508800211	0.228579479809569	0.249040951935021	0.241927912632388	0.255854056188674	-0.0304849483044101	0.0304849483044101	FALSE	Significant
Topic 6	2024-01-31	0.235119583043677	0.224707633633745	0.245331891183448	0.265039722743226	0.257642917735892	0.271835035760098	-0.0299201396995494	0.0299201396995494	FALSE	Significant
Topic 6	2024-02-02	0.250733248226389	0.240126243396978	0.261113516402548	0.280309574157374	0.272724760404387	0.287344815893461	-0.0295763259309849	0.0295763259309849	FALSE	Significant
Topic 6	2024-02-05	0.264990967863718	0.253990935534979	0.275647296896666	0.294455062067331	0.286709770068419	0.301687971510186	-0.029464094203613	0.029464094203613	FALSE	Significant
Topic 6	2024-02-07	0.277486710640638	0.266144273342432	0.288600165802068	0.307080742362968	0.299093671597308	0.314592180249108	-0.02959403172233	0.02959403172233	FALSE	Significant
Topic 6	2024-02-10	0.287814445242118	0.276032850270818	0.299229893491467	0.31779117093415	0.309531945701294	0.325602084633491	-0.0299767256920326	0.0299767256920326	FALSE	Significant
Topic 6	2024-02-13	0.295568140353131	0.283479006007005	0.307181848302057	0.326190903670748	0.317790983022633	0.334357907560575	-0.0306227633176172	0.0306227633176172	FALSE	Significant
Topic 6	2024-02-15	0.300341764658648	0.288046903967606	0.312034033403082	0.331884496462628	0.323220923169552	0.340285026702546	-0.0315427318039801	0.0315427318039801	FALSE	Significant
Topic 6	2024-02-18	0.301729286843642	0.289474746307905	0.31358963483752	0.334476505199659	0.325632848847466	0.343174404379152	-0.0327472183560177	0.0327472183560177	FALSE	Significant
Topic 6	2024-02-20	0.299324675593083	0.287084624125052	0.311163008277869	0.33357148577171	0.324644474442306	0.342005902164463	-0.0342468101786267	0.0342468101786267	FALSE	Significant
Topic 6	2024-02-23	0.292721899591944	0.280803455607835	0.304253581912123	0.328773994068647	0.319807359749045	0.337141873957158	-0.0360520944767033	0.0360520944767033	FALSE	Significant
Topic 6	2024-02-26	0.281514927525195	0.26944717199173	0.292842458165121	0.319688585980339	0.310794880563545	0.328014256917581	-0.0381736584551441	0.0381736584551441	FALSE	Significant
Topic 6	2024-02-28	0.265297728077809	0.253443106283927	0.276573638368314	0.305919817396655	0.297069320480372	0.314331897684741	-0.0406220893188455	0.0406220893188455	FALSE	Significant
Topic 6	2024-03-02	0.243664269934758	0.231349329642525	0.255212116414398	0.287072244207462	0.278314742981474	0.295973854611892	-0.0434079742727038	0.0434079742727038	FALSE	Significant
Topic 6	2024-03-04	0.216208521781012	0.203284970074589	0.228803755322775	0.262750422302628	0.253474799875821	0.272184912080135	-0.0465419005216157	0.0465419005216157	FALSE	Significant
Topic 6	2024-03-07	0.182524452301544	0.168414792381016	0.196196260818609	0.232558907572021	0.2225072436509	0.243580525382157	-0.0500344552704774	0.0500344552704774	FALSE	Significant
Topic 6	2024-03-10	0.142206030181325	0.126205212152546	0.157624883940752	0.19610225590551	0.184372512494386	0.208714059520039	-0.0538962257241855	0.0538962257241855	FALSE	Significant
Topic 6	2024-03-12	0.0948472241053269	0.0758283647683097	0.113316571193671	0.152985023192963	0.138623328529468	0.168424178874783	-0.0581377990876364	0.0581377990876364	FALSE	Significant
Topic 6	2024-03-15	0.0400420027585215	0.0170974313721114	0.0630847604005274	0.102811765324248	0.0851466727648038	0.121342643870487	-0.0627697625657265	0.0627697625657265	FALSE	Significant
Topic 6	2024-03-18	-0.0226156651741204	-0.0506820386678802	0.00488706113417126	0.0451870381892319	0.024341006776538	0.0678026094603746	-0.0678027033633523	0.0678027033633523	FALSE	Significant
