# Supplementary material for: From environmental concerns to nationalist waves: Mapping the evolving Fukushima wastewater discourse on Weibo
Source: PLoS One. 2026 Jul 15;21(7):e0352452. doi: 10.1371/journal.pone.0352452 (PMC13372242; doi:10.1371/journal.pone.0352452)
Supplement: S4 Table — (CSV) [file pone.0352452.s004.csv]

Topic	Date	Ver_Mean	Ver_Lower	Ver_Upper	Ord_Mean	Ord_Lower	Ord_Upper	Gap	Gap_Abs	CI_Overlap	Significance
Topic 7	2023-07-04	0.0534701772371521	0.0377054811235768	0.0691037787227527	0.127800298364612	0.113557495093801	0.142597549452626	-0.0743301211274598	0.0743301211274598	FALSE	Significant
Topic 7	2023-07-06	0.0620185678813236	0.0520414368963087	0.071839657204751	0.123237738142235	0.113689819499128	0.133142405239032	-0.0612191702609118	0.0612191702609118	FALSE	Significant
Topic 7	2023-07-09	0.0693140769946542	0.0595138078817102	0.0790207062389153	0.118436719991976	0.110483748631	0.126291139869499	-0.0491226429973216	0.0491226429973216	FALSE	Significant
Topic 7	2023-07-11	0.0753985113712504	0.0635334584767984	0.0869625993285423	0.113489201488636	0.105602488568341	0.121207311361388	-0.0380906901173854	0.0380906901173854	FALSE	Significant
Topic 7	2023-07-14	0.0803136778052186	0.0666530758316391	0.093004855520103	0.108487140207018	0.100441623501174	0.116049625229932	-0.0281734624017991	0.0281734624017991	FALSE	Significant
Topic 7	2023-07-17	0.0841013830906653	0.069936520017095	0.0974724236007212	0.103522493721924	0.0958099560446052	0.110863568133141	-0.0194211106312588	0.0194211106312588	TRUE	Insignificant
Topic 7	2023-07-19	0.0868034340216968	0.0724932769819953	0.0997212342838409	0.0986872196081574	0.0915593550425934	0.105332535964222	-0.0118837855864605	0.0118837855864605	TRUE	Insignificant
Topic 7	2023-07-22	0.0884616373924197	0.0749960439513527	0.101230119723414	0.09407327544052	0.0880770695471984	0.099672979685957	-0.00561163804810035	0.00561163804810035	TRUE	Insignificant
Topic 7	2023-07-24	0.0891177999969403	0.0760106478765585	0.101695181517478	0.0897726187938146	0.0848043594693803	0.0946348830937713	-0.00065481879687429	0.00065481879687429	TRUE	Insignificant
Topic 7	2023-07-27	0.0888137286293652	0.0748689091134513	0.101828956560664	0.0858772072428436	0.0811052458900854	0.0905603438245941	0.00293652138652162	0.00293652138652162	TRUE	Insignificant
Topic 7	2023-07-30	0.0875912300838007	0.0735231064932511	0.10129827153314	0.0824789983624094	0.0772551639747372	0.0875469301097103	0.00511223172139133	0.00511223172139133	TRUE	Insignificant
Topic 7	2023-08-01	0.0854921111543533	0.0709516973630164	0.0999079565096304	0.0796699497273145	0.0737543471986727	0.0852871332735735	0.00582216142703883	0.00582216142703883	TRUE	Insignificant
Topic 7	2023-08-04	0.082570002209831	0.0684900533077522	0.0967073726700626	0.0775473032603963	0.071465874750988	0.0834474433117052	0.00502269894943472	0.00502269894943472	TRUE	Insignificant
Topic 7	2023-08-06	0.0791659201502272	0.0662838135327372	0.0923002009233279	0.0763367434654919	0.0705897401814888	0.0821813999288463	0.0028291766847353	0.0028291766847353	TRUE	Insignificant
Topic 7	2023-08-09	0.075917119809745	0.0647061162023573	0.0872965263372354	0.0763963534132852	0.0710119320278438	0.0819148262981145	-0.000479233603540213	0.000479233603540213	TRUE	Insignificant
Topic 7	2023-08-12	0.0734744503885762	0.0636562083598684	0.0836721405359566	0.078090291947905	0.072984970395965	0.0832373516424746	-0.00461584155932881	0.00461584155932881	TRUE	Insignificant
Topic 7	2023-08-14	0.0724887610869126	0.063686914211818	0.0816476625697593	0.0817827179134802	0.0769322742952673	0.0866875402212476	-0.0092939568265676	0.0092939568265676	TRUE	Insignificant
Topic 7	2023-08-17	0.073610901104946	0.0653509177221856	0.0821820055680712	0.0878377901541396	0.0831590496858546	0.0927573075623203	-0.0142268890491936	0.0142268890491936	FALSE	Significant
Topic 7	2023-08-19	0.0774917196428682	0.0692725884490774	0.0859086995100626	0.0966196675140121	0.09215866245469	0.101496616485532	-0.0191279478711439	0.0191279478711439	FALSE	Significant
Topic 7	2023-08-22	0.0847820659008711	0.077066743651263	0.0926398419481677	0.108492508837227	0.104331180597378	0.112838709953034	-0.0237104429363555	0.0237104429363555	FALSE	Significant
Topic 7	2023-08-25	0.095844458593702	0.0893225085493923	0.102373914249379	0.123538115791459	0.119835684618011	0.127314180546266	-0.0276936571977571	0.0276936571977571	FALSE	Significant
Topic 7	2023-08-27	0.109003419228532	0.103151138976104	0.115009825611851	0.139842513786932	0.13606282354018	0.143808489543446	-0.0308390945584001	0.0308390945584001	FALSE	Significant
Topic 7	2023-08-30	0.121705175985639	0.114506956320774	0.12859810530778	0.154631630407248	0.150104380788378	0.159358022688358	-0.0329264544216092	0.0329264544216092	FALSE	Significant
Topic 7	2023-09-01	0.131392513891751	0.123073361061005	0.139246476305814	0.16512802141387	0.160077473733071	0.170448714286025	-0.0337355075221194	0.0337355075221194	FALSE	Significant
Topic 7	2023-09-04	0.136156909656662	0.128150008672478	0.143719028620141	0.169308046330177	0.164421951503773	0.174270276226505	-0.033151136673515	0.033151136673515	FALSE	Significant
Topic 7	2023-09-07	0.136872162393311	0.129711637134798	0.143317777176866	0.168381226363441	0.163979665167553	0.172732014444713	-0.0315090639701306	0.0315090639701306	FALSE	Significant
Topic 7	2023-09-09	0.135157881029498	0.128749513575396	0.141194401509874	0.164423741349053	0.160453051908568	0.168731873921401	-0.0292658603195554	0.0292658603195554	FALSE	Significant
Topic 7	2023-09-12	0.132633683248719	0.125884915759589	0.139120652878489	0.159511781296844	0.155331274046919	0.164341886241811	-0.026878098048125	0.026878098048125	FALSE	Significant
Topic 7	2023-09-14	0.130784973045695	0.123354943689003	0.138218249183726	0.155552517622338	0.150828079346523	0.16099554290637	-0.0247675445766434	0.0247675445766434	FALSE	Significant
Topic 7	2023-09-17	0.129951383211296	0.122072180435875	0.137911921007568	0.153010223926094	0.147866620217179	0.158753040269033	-0.0230588407147978	0.0230588407147978	FALSE	Significant
Topic 7	2023-09-20	0.129891952169353	0.122349332047969	0.137830724781453	0.151618017063963	0.146503626054199	0.157240045461459	-0.02172606489461	0.02172606489461	FALSE	Significant
Topic 7	2023-09-22	0.130361192342886	0.122898609372415	0.137800743017611	0.151103314187828	0.146107582831692	0.156338460198266	-0.0207421218449423	0.0207421218449423	FALSE	Significant
Topic 7	2023-09-25	0.131113616154919	0.123941159234508	0.138193335269515	0.151193532449576	0.146449612629513	0.156094021885015	-0.0200799162946572	0.0200799162946572	FALSE	Significant
Topic 7	2023-09-28	0.131903736028473	0.124900800220423	0.138919956189508	0.15161608900109	0.147118310896127	0.156240767702788	-0.019712352972617	0.019712352972617	FALSE	Significant
Topic 7	2023-09-30	0.132486064386571	0.125015735846784	0.139939477088702	0.152098400994255	0.147546634392021	0.156608305764727	-0.019612336607684	0.019612336607684	FALSE	Significant
Topic 7	2023-10-03	0.132615113652235	0.124493305022442	0.140769232820404	0.152367885580956	0.147522902739994	0.157136995841523	-0.0197527719287208	0.0197527719287208	FALSE	Significant
Topic 7	2023-10-05	0.132047374512324	0.123186228512989	0.141021470582375	0.152153921238573	0.147083092464888	0.157098694353813	-0.0201065467262491	0.0201065467262491	FALSE	Significant
Topic 7	2023-10-08	0.130676444714949	0.12124897636495	0.140109022549319	0.151321819564203	0.146003650125386	0.156434755220925	-0.0206453748492545	0.0206453748492545	FALSE	Significant
Topic 7	2023-10-11	0.128619760304969	0.118934392582117	0.138351015526311	0.149958813897784	0.144604329151969	0.155109476776187	-0.0213390535928147	0.0213390535928147	FALSE	Significant
Topic 7	2023-10-13	0.126015399193245	0.116437327305685	0.135802840225272	0.148172602704947	0.142811023108769	0.153166176160241	-0.0221572035117023	0.0221572035117023	FALSE	Significant
Topic 7	2023-10-16	0.123001439290634	0.113677602932353	0.132566876974638	0.146070884451324	0.140900747639703	0.150900237315	-0.0230694451606894	0.0230694451606894	FALSE	Significant
Topic 7	2023-10-18	0.119715958507998	0.110850628998098	0.128961332854653	0.143761357602547	0.138907490495857	0.14839873954644	-0.0240453990945486	0.0240453990945486	FALSE	Significant
Topic 7	2023-10-21	0.116297034756195	0.107873817288905	0.125049997162206	0.141351720624247	0.136743237232025	0.145739238282395	-0.0250546858680523	0.0250546858680523	FALSE	Significant
Topic 7	2023-10-24	0.112882745946085	0.104799298761348	0.121187085600388	0.138949671982057	0.134608275442555	0.143198113042063	-0.0260669260359728	0.0260669260359728	FALSE	Significant
Topic 7	2023-10-26	0.109611169988527	0.101871304789062	0.117575579047124	0.136662910141609	0.132437770882702	0.140929356636999	-0.0270517401530824	0.0270517401530824	FALSE	Significant
Topic 7	2023-10-29	0.106620384794381	0.0988606145325462	0.114553695329598	0.134599133568535	0.130232881938363	0.139166092485981	-0.0279787487741537	0.0279787487741537	FALSE	Significant
Topic 7	2023-10-31	0.104048468274506	0.0961821283684761	0.111927736833994	0.132866040728465	0.128250570385195	0.137694164570627	-0.0288175724539589	0.0288175724539589	FALSE	Significant
Topic 7	2023-11-03	0.102033498339763	0.0938012926784369	0.109785740793651	0.131571330087033	0.126538426899626	0.136667721660236	-0.0295378317472706	0.0295378317472706	FALSE	Significant
Topic 7	2023-11-06	0.100713552901009	0.0923981785848632	0.108811705317064	0.13082270010987	0.125451546786777	0.136277356729252	-0.0301091472088609	0.0301091472088609	FALSE	Significant
Topic 7	2023-11-08	0.100216794094955	0.091471632906227	0.10846094940307	0.130719994150501	0.124884207397502	0.136506255922291	-0.0305032000555461	0.0305032000555461	FALSE	Significant
Topic 7	2023-11-11	0.100549377847241	0.0913926358949238	0.108844016375603	0.131266404262096	0.125292746385879	0.137323775286116	-0.0307170264148546	0.0307170264148546	FALSE	Significant
Topic 7	2023-11-13	0.101635425481876	0.0923269405121431	0.110042976858755	0.132400136044654	0.126263717266336	0.138549364436475	-0.0307647105627782	0.0307647105627782	FALSE	Significant
Topic 7	2023-11-16	0.103397533826796	0.0941220027693542	0.111834759702668	0.134058187417629	0.127859899826528	0.140193811261008	-0.0306606535908334	0.0306606535908334	FALSE	Significant
Topic 7	2023-11-19	0.105758299709939	0.0964704056913458	0.114196469137674	0.136177556300475	0.130043149458643	0.142369429017419	-0.0304192565905366	0.0304192565905366	FALSE	Significant
Topic 7	2023-11-21	0.108640319959242	0.0995858438909889	0.117019160613184	0.138695240612646	0.132586594266883	0.144914540652633	-0.0300549206534041	0.0300549206534041	FALSE	Significant
Topic 7	2023-11-24	0.111966191402643	0.102981703225105	0.120242493845693	0.141548238273595	0.135542958787292	0.147705100151451	-0.0295820468709525	0.0295820468709525	FALSE	Significant
Topic 7	2023-11-26	0.115658510868078	0.106789131017462	0.123638699378642	0.144673547202776	0.138738762663879	0.150657905072113	-0.0290150363346981	0.0290150363346981	FALSE	Significant
Topic 7	2023-11-29	0.119639875183485	0.1110120680955	0.127337336921495	0.148008165319643	0.142258298241433	0.153963941377808	-0.0283682901361573	0.0283682901361573	FALSE	Significant
Topic 7	2023-12-02	0.123832881176802	0.1154791177923	0.131197907973859	0.151489090543649	0.145857597970827	0.157463150032493	-0.0276562093668467	0.0276562093668467	FALSE	Significant
Topic 7	2023-12-04	0.128160125675965	0.120136234623484	0.135470896112227	0.155053320794248	0.149532100488535	0.161047724787688	-0.0268931951182824	0.0268931951182824	FALSE	Significant
Topic 7	2023-12-07	0.132544205508912	0.124837236663065	0.139806255255527	0.158637853990893	0.153275780103249	0.164618977963532	-0.0260936484819812	0.0260936484819812	FALSE	Significant
Topic 7	2023-12-09	0.13690771750358	0.129503144028119	0.144139217127867	0.162179688053039	0.156816402808586	0.168279720829855	-0.0252719705494592	0.0252719705494592	FALSE	Significant
Topic 7	2023-12-12	0.141173258487906	0.133852493781631	0.148414646277874	0.165615820900139	0.160045502913835	0.171736432592263	-0.024442562412233	0.024442562412233	FALSE	Significant
Topic 7	2023-12-15	0.145263425289827	0.138045261526462	0.152663123433556	0.168883250451646	0.163133477586237	0.175231282844384	-0.0236198251618189	0.0236198251618189	FALSE	Significant
Topic 7	2023-12-17	0.149100814737282	0.141852961270438	0.156752570926103	0.171918974627015	0.166092420089319	0.178612805228546	-0.0228181598897335	0.0228181598897335	FALSE	Significant
Topic 7	2023-12-20	0.152608023658206	0.145220184065862	0.160592578362651	0.174659991345699	0.168623567175999	0.181483498240417	-0.022051967687493	0.022051967687493	FALSE	Significant
Topic 7	2023-12-23	0.155707648880537	0.148224112134473	0.163997762700677	0.177043298527151	0.170717606335778	0.184128788851988	-0.0213356496466139	0.0213356496466139	FALSE	Significant
Topic 7	2023-12-25	0.158322287232213	0.15055609145596	0.166785061340096	0.179005894090826	0.172478892561167	0.186230557308806	-0.0206836068586127	0.0206836068586127	FALSE	Significant
Topic 7	2023-12-28	0.160374535541171	0.152287787781798	0.169062643307264	0.180484775956177	0.173800588358767	0.187886431729255	-0.0201102404150057	0.0201102404150057	FALSE	Significant
Topic 7	2023-12-30	0.161786990635348	0.153424258594366	0.170725204873704	0.181416942042657	0.174418567240622	0.188874065501039	-0.0196299514073094	0.0196299514073094	FALSE	Significant
Topic 7	2024-01-02	0.162482249342681	0.153857935247525	0.171467746883935	0.181739390269721	0.174652329194182	0.189404578737727	-0.0192571409270402	0.0192571409270402	FALSE	Significant
Topic 7	2024-01-05	0.162382908491108	0.153460645159081	0.171516335558787	0.181389118556822	0.174228924851814	0.1890432550625	-0.0190062100657145	0.0190062100657145	FALSE	Significant
Topic 7	2024-01-07	0.161411564908565	0.152402923183313	0.170486641219445	0.180303124823414	0.173064122664211	0.188077016013233	-0.0188915599148488	0.0188915599148488	FALSE	Significant
Topic 7	2024-01-10	0.15949081542299	0.15049915416413	0.168540837329273	0.17841840698895	0.171232554959052	0.186140203471116	-0.0189275915659594	0.0189275915659594	FALSE	Significant
Topic 7	2024-01-12	0.156544618026809	0.147722040872675	0.165478447877779	0.175673092848525	0.168546764601978	0.183205956230418	-0.019128474821716	0.019128474821716	FALSE	Significant
Topic 7	2024-01-15	0.152583351264049	0.14397483862	0.161280741141675	0.172077046182873	0.165057487520412	0.179385470138614	-0.0194936949188237	0.0194936949188237	FALSE	Significant
Topic 7	2024-01-18	0.147754151025684	0.139278846180395	0.156026620029449	0.167753650333693	0.160700351400855	0.174684850421106	-0.0199994993080082	0.0199994993080082	FALSE	Significant
Topic 7	2024-01-20	0.142216251395361	0.133998565775605	0.150206506949265	0.16283633111244	0.155823345302835	0.169492465125006	-0.0206200797170787	0.0206200797170787	FALSE	Significant
Topic 7	2024-01-23	0.136128886456725	0.128090021767242	0.143774913961731	0.15745851433057	0.150640966255792	0.163866466912028	-0.0213296278738448	0.0213296278738448	FALSE	Significant
Topic 7	2024-01-25	0.129651290293424	0.12185318153171	0.13713754499224	0.15175362579954	0.145069886074546	0.157870123846016	-0.0221023355061159	0.0221023355061159	FALSE	Significant
Topic 7	2024-01-28	0.122942696989105	0.11531248220823	0.130421492172509	0.145855091330806	0.139275240771865	0.151932119093643	-0.0229123943417013	0.0229123943417013	FALSE	Significant
Topic 7	2024-01-31	0.116162340627413	0.108586503501007	0.123657761941756	0.139896336735824	0.133231445650393	0.146000949223818	-0.0237339961084103	0.0237339961084103	FALSE	Significant
Topic 7	2024-02-02	0.109469455291997	0.101768535692396	0.116958587587303	0.134010787826049	0.127307855812468	0.140299155823218	-0.0245413325340525	0.0245413325340525	FALSE	Significant
Topic 7	2024-02-05	0.103023275066502	0.0951315986100078	0.110581468250237	0.128331870412939	0.121475881534171	0.13476653818136	-0.0253085953464371	0.0253085953464371	FALSE	Significant
Topic 7	2024-02-07	0.0969830340345755	0.0889249726111136	0.104786732395087	0.122993010307949	0.116020258014582	0.12965362448316	-0.0260099762733735	0.0260099762733735	FALSE	Significant
Topic 7	2024-02-10	0.0915079662798638	0.0831829298862623	0.0993654078264947	0.118127633322535	0.111023984989266	0.124962773051561	-0.0266196670426713	0.0266196670426713	FALSE	Significant
Topic 7	2024-02-13	0.0867573058860137	0.0783069506889747	0.0947641361564725	0.113869165268153	0.106678059292414	0.12092594372857	-0.0271118593821397	0.0271118593821397	FALSE	Significant
Topic 7	2024-02-15	0.0828902869366721	0.0744923908273694	0.0910475168694233	0.11035103195626	0.103014950195192	0.117593043370214	-0.0274607450195881	0.0274607450195881	FALSE	Significant
Topic 7	2024-02-18	0.0800661435154855	0.071453984526051	0.0884057866770276	0.107706659198311	0.100501891872078	0.115042915227254	-0.0276405156828259	0.0276405156828259	FALSE	Significant
Topic 7	2024-02-20	0.0784441097061006	0.0696813980478571	0.0868016738624933	0.106069472805763	0.0989498647671904	0.113213616507217	-0.0276253630996625	0.0276253630996625	FALSE	Significant
Topic 7	2024-02-23	0.0781834195921642	0.0693328526952977	0.0864696577420444	0.105572898590072	0.0986080886725252	0.112578130360329	-0.0273894789979074	0.0273894789979074	FALSE	Significant
Topic 7	2024-02-26	0.079443307257323	0.0707886224174277	0.0877666880033495	0.106350362362693	0.0996438960158184	0.11318500210921	-0.0269070551053698	0.0269070551053698	FALSE	Significant
Topic 7	2024-02-28	0.0823830067852236	0.0738124203904882	0.0910580969205517	0.108535289935083	0.101770713819829	0.115416042925102	-0.0261522831498592	0.0261522831498592	FALSE	Significant
Topic 7	2024-03-02	0.0871617522595128	0.0783882256932675	0.0962205274362544	0.112261107118698	0.105354551336426	0.11913908975172	-0.025099354859185	0.025099354859185	FALSE	Significant
Topic 7	2024-03-04	0.0939387777638373	0.0845285490749934	0.103610656294027	0.117661239724994	0.109946329129892	0.125033552258763	-0.0237224619611565	0.0237224619611565	FALSE	Significant
Topic 7	2024-03-07	0.102873317381844	0.0921751540405755	0.113629276685058	0.124869113565427	0.116230919891274	0.133401143672865	-0.0219957961835832	0.0219957961835832	FALSE	Significant
Topic 7	2024-03-10	0.114124605197179	0.101485303614427	0.126772324210408	0.134018154451453	0.123939120754221	0.144363077353662	-0.0198935492542744	0.0198935492542744	TRUE	Insignificant
Topic 7	2024-03-12	0.127851875293489	0.112909474409576	0.143238871313481	0.145241788194529	0.133125633688831	0.158222869249302	-0.0173899129010396	0.0173899129010396	TRUE	Insignificant
Topic 7	2024-03-15	0.144214361754422	0.125590509098325	0.162762890135134	0.15867344060611	0.143960070628525	0.174494711349503	-0.014459078851688	0.014459078851688	TRUE	Insignificant
Topic 7	2024-03-18	0.163371298663623	0.140951878901172	0.185697519883221	0.174446537497653	0.156493714874629	0.193553236329753	-0.0110752388340292	0.0110752388340292	TRUE	Insignificant
