# Supplementary material for: From environmental concerns to nationalist waves: Mapping the evolving Fukushima wastewater discourse on Weibo
Source: PLoS One. 2026 Jul 15;21(7):e0352452. doi: 10.1371/journal.pone.0352452 (PMC13372242; doi:10.1371/journal.pone.0352452)
Supplement: S5 File — All data and code necessary to replicate the findings of this study are available in this file. The full dataset collected from Weibo for the STM analysis is provided in fukushima_data.csv in its original language. To facilitate verification for English readers, a subsample of 30 representative posts with English translations is provided in random_rows_translated.csv. All corresponding analysis code is provided in stm_script.R. (ZIP) [file pone.0352452.s005.zip]

Archive with 12 entries (11 files):
- S5 File/
- __MACOSX/._S5 File
- S5 File/.Rhistory
- __MACOSX/S5 File/._.Rhistory
- S5 File/fukushima_data.csv
- __MACOSX/S5 File/._fukushima_data.csv
- S5 File/.DS_Store
- __MACOSX/S5 File/._.DS_Store
- S5 File/random_rows_translated.csv
- __MACOSX/S5 File/._random_rows_translated.csv
- S5 File/stm_script.R
- __MACOSX/S5 File/._stm_script.R
