# Supplementary material for: From environmental concerns to nationalist waves: Mapping the evolving Fukushima wastewater discourse on Weibo
Source: PLoS One. 2026 Jul 15;21(7):e0352452. doi: 10.1371/journal.pone.0352452 (PMC13372242; doi:10.1371/journal.pone.0352452)
Supplement: S5 File — All data and code necessary to replicate the findings of this study are available in this file. The full dataset collected from Weibo for the STM analysis is provided in fukushima_data.csv in its original language. To facilitate verification for English readers, a subsample of 30 representative posts with English translations is provided in random_rows_translated.csv. All corresponding analysis code is provided in stm_script.R. (ZIP) [file pone.0352452.s005.zip › S5 File/fukushima_data.csv]

话题	user_authentication	preprocessed_weibo	user_type	发布日期
日本核废水	普通用户	日本 坚决 反对 日本 入海 地球 不是 日本政府 的 地球 你 没有 权利 这样 饮鸩止渴 这 是 在 自取灭亡 你 不仅 自己 想 灭亡 你 还 想 拿 着 全球 的 所有 生灵 跟 你 一起 倒不如 日本 先 毁灭 了	ordinary account	2023/7/4
日本核废水	普通用户	日本 可恶 啊啊啊 啊 怎么 没 的	ordinary account	2023/7/4
日本札幌一酒店惊现无头男尸	红V	日本 札幌 一 酒店 惊现 无头 男尸 不是 岸田文雄 吧 日本 要 排放 了 这样 的 无头 尸体 刑事案件 转移 不了 日本 排放 的 行为	verified account	2023/7/4
日本核废水	普通用户	日本	ordinary account	2023/7/4
	普通用户	排放 问题 显然 是 日本 的 软肋 呀 正该 抓住 这 事 好好 教训 一下 小鬼子 的 让 其 明白 铁心 给 美帝 做 狗 就 不 可能 有 好 果子吃 不料 国际 原子能 组织 居然 要放 日本 一马 实在 不免 太 令人 失望 了 不用说 这 事 咱们 绝不 可以 轻易 就 善罢甘休 毕竟 污染 了 海洋 损害 了 各国 利益 咱们 借此机会 发难 也 是 师出有名 的 我 因此 想 咱们 可不可以 联合 一切 反日 反 美的 友邦 国际 组成 讨逆 正义 同盟军 这 就 兵发 扶桑 三岛 一举 攻克 东京 捣毁 靖国神社 活捉 岸田文雄 呢	ordinary account	2023/7/4
日本政府正式决定福岛核废水排海	黄V	日本政府 正式 决定 福岛 什么 时候 能 看到 作孽 被 天收 啊	verified account	2023/7/4
日本核废水,法国骚乱	普通用户	也 不 清楚 是不是 到 了 晚上 就 会 emo 生出 许多 感慨 高考 结束 后 一直 处于 休闲 娱乐 状态 也 看 了 不少 新闻 无论是 内娱 网暴 起哄 还是 法国 暴乱 日本 排 在 当下 一小 段时间 就 会 发生 许多 事情 在 一片 盛世 繁荣 下 人性 的 恶 被 悄悄 掩盖 无论 面对 什么 人类 总 需要 记得 人类 不能 掌控 一切万物 生命 皆 是 可敬 的 为 人 不 一定 要 做到 完美无缺 但 至少 无愧于心 不负 于 人 之一 字 内娱 有 艺人 本身 品质 问题 有 粉丝 吹捧 加成 也 有 部分 人 选择 视而不见 的 原因 当然 不可否认 大 环境 的 影响 网暴 和 起哄 更是 不用 提其 成因 人类 的 事不关己 高高挂起 人类 的 悲愤 转移 即将 平时 无处 宣泄 的 情绪 随众流 发泄 在 一个 可能 素昧平生 的 人 身上 至于 类…	ordinary account	2023/7/4
	普通用户	虏 觉得 第一个 没养 好 从而 吸取经验 养 第二个 竭尽全力 操心 操肺 真是 大善 虏 呢 交税 不过 最大 的 原因 是 第二个 运气 好生 在 全女 家庭 不然 还 得 过 被 老 点子 嚯 嚯 后 有 上顿 没下顿 的 日子 没 点子 还有 专人 喂饭 也 依然 喝上 尤其 已知 是 也 要 喝 还 大 喝 特喝 可见 这个 基本 盘 没救 从 老到 小 目田 至极 给 了 无数次 机会 直到 自己 都 觉得 喂饭 没意思 很 自作多情 改变 称呼 后 就是 这个 心态 了	ordinary account	2023/7/4
日本政府正式决定福岛核废水排海,日本核污染水,日本核污水57天将污染半个太平洋	普通用户	日本政府 正式 决定 福岛 日本 日本 57 天将 污染 半个 太平洋 地球 可以 没有 日本 但 绝对 不能 没有 海洋	ordinary account	2023/7/22
	普通用户	这 几天 因为 的 原因 决定 不再 用 日本 货 了 然后 就 在 618 买 了 欧莱雅 蜂蜜 系列 的 水乳 和 眼霜 真的 很 滋润 很多 人 不 喜欢 那种 油腻 的 肤感 但 这种 黏不拉几能 保持 一天 的 滋润 感 真的 是 我 毕生 以来 追求 的 目标 用 完 一个月 法令 纹 都 减淡 了 但 其实 我 也 不 确定 是不是 把 雅诗兰黛 小棕瓶 换成 了 兰蔻 小黑 瓶 的 原因 但是 欧莱雅 的 眼霜 绝对 是 比 雅诗兰黛 的 眼霜 好用 的 雅诗兰黛 小棕瓶 系列 真的 很 鸡肋 欧莱雅 这个 系列 当初 打 的 就是 兰蔻菁 纯 的 平替 但是 我 感觉 眼霜 还是 菁 纯能 好 用 一点 吧 毕竟 菁 纯 的 效果 是 真的 很 明显 那个 pro 的 瞬顺 发膜 也 超级 惊艳 是 我 唯一 感觉 不单单是 即时 效果 的 发膜 比 资生堂 和 丝蓓 …	ordinary account	2023/7/22
日本决定核废水2023春夏排入海	普通用户	日本 决定 2023 春夏 排 入海 能 不能 让 俄罗斯 把 日本 炸 了 啊	ordinary account	2023/7/22
日本核废水	普通用户	日本 他们 用 文字 用画 来 描绘 大海 的 绚烂 现在 却 要 用 毁 了 这 一切 也 毁 了 人类 的 未来	ordinary account	2023/7/22
日本核废水,海洋	普通用户	日本 被 捂住 的 嘴闭 上 的 眼睛 于是 我们 就 这样 开始 在 里 腐烂 大家 有 能力 的 可以 去 外 网上 抗议 翻 不 出去 的 在 各个 社交 平台 发声 也好 不能 什么 都 不 做 为了 我们 的 父母 为了 我们 的 后代 就算 做 不到 什么 实际行动 也 不要 放弃 放声 至少 不能 在 未来 后悔 反对 日本 排放 我们 需要 一个 健康 的 大海 海洋 日本	ordinary account	2023/7/22
日本政府正式决定福岛核废水排海	普通用户	日本政府 正式 决定 福岛	ordinary account	2023/7/22
	普通用户	日本 排放 这个 世界 可以 没有 日本 但是 不能 没有 海洋 我 在 河南 为 海洋 发声	ordinary account	2023/7/22
日本政府正式决定福岛核废水排海	普通用户	日本政府 正式 决定 福岛 以前 看见 西方 国家 发表 一些 匪夷所思 的 言论 的 时候 就 在 想 不同 民族 不同 文化 下 的 思维 真的 差别 这么 大 吗 真的 大到 基本 的 人道 不存 人性 扭曲 无法 认同 我们 只有 一个 地球 利益 再 如何 冲突 斗争 如何 上演 竞争 如何 继续 我们 只有 一个 地球 这个 事实 都 是 不变 的 为什么 要 为了 所谓 利益 让 我们 立足 的 生存 之地 变得 如此 破碎 这个 世界 变成 这样 好像 目前 所有 在 继续 的 为了 未来 的 奋斗 努力 还有 必要 吗 我们 为什么 说 摆烂 这种 对 未来 的 无力感 让 现在 的 行动 变得 毫无意义 真的 为了 生存 不能 共用 一种 为了 全体 人类 以及 后代 的 思维 吗	ordinary account	2023/7/22
	普通用户	一 想到 因为 排放 10 年 后 我 就 不能 再 吃 三文鱼 和 生鱼片 了 我 就 想 手 撕 日本	ordinary account	2023/7/22
日本核废水	普通用户	日本 坚决 抵制 能到 外网 发声 的 都 到 外网 国内 舆论 还有 我们	ordinary account	2023/7/22
	普通用户	哈哈哈哈 哈哈哈哈 哈哈哈 别 逼 笑 允许 的 亲日 卖国贼 首尔 真是 个 包容 的 城市	ordinary account	2023/7/21
日本政府正式决定福岛核废水排海	普通用户	日本政府 正式 决定 福岛 选择 成本 最低 的 方式 排放 果然 万恶 的 资本	ordinary account	2023/7/21
日本政府正式决定福岛核废水排海	普通用户	日本政府 正式 决定 福岛 再 给 他 一颗 吧 没 开玩笑	ordinary account	2023/7/21
日本政府正式决定福岛核废水排海	普通用户	日本政府 正式 决定 福岛 你们 自己 一个 星球 和 过去 吧	ordinary account	2023/7/21
日本政府正式决定福岛核废水排海	普通用户	日本政府 正式 决定 福岛 真的 呼吁 勇敢 的 媒体 人 发声 不要 忘记 自己 的 初心	ordinary account	2023/7/21
日本政府正式决定福岛核废水排海	普通用户	日本政府 正式 决定 福岛 为什么 区区 那 几个 还是 多少 人 就 能 决定 全球 人 的 生命安全 能 不能 把 那 几个 干死 先 啊	ordinary account	2023/7/21
日本政府正式决定福岛核废水排海	普通用户	日本政府 正式 决定 福岛 就 这件 事 搞不好 会 引发 第三次 世界大战	ordinary account	2023/7/21
	普通用户	以后 真的 要 成为 困在 水泥 格子 里面 的 人 了 抵制 排放	ordinary account	2023/7/21
日本将太平洋当倒核污染水的下水道,日本核废水	普通用户	日本 将 太平洋 当倒 的 下水道 日本 没有 人能 独善其身	ordinary account	2023/7/21
日本核废水,日本政府正式决定福岛核废水排海	普通用户	日本 日本政府 正式 决定 福岛 抵制 日本 排放	ordinary account	2023/7/21
	普通用户	呼吁 日本 先替 海洋生物 尝尝	ordinary account	2023/7/20
中方满分逻辑批日方核废水排海	蓝V	中方 满分 逻辑 批 日方 中方 满分 逻辑 批 日方	verified account	2023/7/20
日本排废水,日本政府正式决定福岛核废水排海,日本核废水,福岛核废水57天可废掉半个太平洋,日本排放核废水,日本决定核废水2023春夏排入海,日本核废水可致癌致畸致突变	普通用户	老子 去 你 丫 的 小 排个 der 啊 你 自己 没嘴 不会 喝 嘛 谁 说 要 排 的 啊 自己 喝光 再 自烧 自埋 老子 忍 得 你们 真 生气 真气 人 啊 我头 一次 为 自己 的 无能 而 感到 气愤 我要 能行 高低 再 扔 几个 小男孩 和 胖子 干脆 别 存在 了 我 要 变异 了 第一个 跑 你们 这儿 来 框框 咬 日本 爱 有没有 这 废水 你 最好 是 别排 日本 排 废水 日本政府 正式 决定 福岛 日本 福岛 57 天可 废掉 半个 太平洋 日本 排放 日本 决定 2023 春夏 排 入海 日本 可 致癌 致畸 致 突变	ordinary account	2023/7/20
中方满分逻辑批日方核污水排海,日本文过饰非无法漂白排海计划	蓝V	中方 满分 逻辑 批 日方 如果 是 安全 的 就 没有 必要 如果 不 安全 就 更 不 应该 日本 文过饰非 无法 漂白 计划 人民日报	verified account	2023/7/20
	普通用户	日本首相 岸田文雄 强烈建议 中国 基于 科学依据 讨论 核 处理 水 问题 其实 这 事 不管 是 合格 与否 也 不管 给 日本 审核 的 西方 专家 是否 收受贿赂 既然 日本 说 日本 额核 处理 废水 达到 了 排放 标准 那么 那 就 用 日本 的 去 当做 中水去 浇灌 日本 国内 的 公园 吧 日本 敢于 把 当 达标 水去 浇灌 自己 国内 的 土地 这 既 能 证明 达标 又 能 解决 排放 问题 一举两得	ordinary account	2023/7/20
日本政府正式决定福岛核废水排海,日本核废水,日本核污水57天将污染半个太平洋,日本核废水可致癌致畸致突变,日本核辐射	普通用户	日本政府 正式 决定 福岛 日本 日本 57 天将 污染 半个 太平洋 日本 可 致癌 致畸 致 突变 日本 核辐射 这种 事关 全人类 的 事情 为什么 限流 这么 严重 顶顶顶	ordinary account	2023/7/20
日本政府正式决定福岛核废水排海,日本核污水57天将污染半个太平洋,日本核废水,日本核废水可致癌致畸致突变,日本核辐射	普通用户	顶顶 日本政府 正式 决定 福岛 日本 57 天将 污染 半个 太平洋 日本 日本 可 致癌 致畸 致 突变 日本 核辐射 别 再 限流 了	ordinary account	2023/7/20
日本核废水危害	普通用户	日本 危害 坚决 抵制	ordinary account	2023/7/20
日媒称中国拦截日本水产品对核污水排海施压	蓝V	部分 放射性核素 半衰期 超 5000 年 谁 觉得 可以 喝 就 供给 谁 无论 日方 怎么 洗白 就是 日媒称 中国 拦截 日本 水产品 对 施压 中国 之声	verified account	2023/7/20
日本政府正式决定福岛核废水排海	普通用户	日本政府 正式 决定 福岛 不生 孩子 的 原因 又 增加 了	ordinary account	2023/7/19
日本核废水	普通用户	日本 我们 还 年轻 难道 就 该 为 日本 承担 他们 的 错误 和 不负责任 吗 排放 最大 的 受害者 就是 我们 这些 无权无势 的 普通人 呼吁 大家 一起 去 抵制 日本 产品 尽 自己 所能 来 逼迫 那些 企业家 行动 让 我们 用 自己 的 努力 博得 属于 我们 的 健康 的 未来 避雷 这些 SKllcpbpola 资生堂 ALBION 奥尔滨 ipsa 黛珂 HABADHC 芙丽芳 丝珂润 ANESSA 安热 沙丝蓓 绮索 菲娜 雪肌精 芳珂娜丽丝 est 泉肌 sensai 兰蔻 部分 产品 小白管 防晒 菁 纯 防晒 雅诗兰黛 部分 产品 樱花 水 原生 液科 颜氏 部分 产品 悦木之源 部分 产品 部分 多芬 洗面奶 嘉娜宝 ettusais 艾杜纱 suqquCANMAKE 植村秀 部分 产品 无印良品 化妆品	ordinary account	2023/7/19
日本政府正式决定福岛核废水排海	普通用户	日本政府 正式 决定 福岛 有些 人 宁愿 舔 韩国 野鸡 媒体 的 屁股 也 不愿 相信 国际原子能机构	ordinary account	2023/7/19
核废水	普通用户	反对 排放 坚决 反对	ordinary account	2023/7/19
日本核废水,日本政府正式决定福岛核废水排海	普通用户	日本 日本政府 正式 决定 福岛 真的 大家 没事 就 多 关注 一下 吧 抵制 日货 抵制 落到 了 实处 那些 资本家 自然 就 会 跳 出来 避雷 这些 SKllcpbpola 资生堂 ALBION 奥尔滨 ipsa 黛珂 HABADHC 芙丽芳 丝珂润 ANESSA 安热 沙丝蓓 绮索 菲娜 雪肌精 芳珂娜丽丝 est 泉肌 sensai 兰蔻 部分 产品 小白管 防晒 菁 纯 防晒 雅诗兰黛 部分 产品 樱花 水 原生 液科 颜氏 部分 产品 悦木之源 部分 产品 部分 多芬 洗面奶 嘉娜宝 ettusais 艾杜纱 suqquCANMAKE 植村秀 部分 产品 无印良品 化妆品	ordinary account	2023/7/19
日本核废水	普通用户	日本 避雷 这些 SKllcpbpola 资生堂 ALBION 奥尔滨 ipsa 黛珂 HABADHC 芙丽芳 丝珂润 ANESSA 安热 沙丝蓓 绮索 菲娜 雪肌精 芳珂娜丽丝 est 泉肌 sensai 兰蔻 部分 产品 小白管 防晒 菁 纯 防晒 雅诗兰黛 部分 产品 樱花 水 原生 液科 颜氏 部分 产品 悦木之源 部分 产品 部分 多芬 洗面奶 嘉娜宝 ettusais 艾杜纱 suqquCANMAKE 植村秀 部分 产品 无印良品 化妆品	ordinary account	2023/7/19
日本政府正式决定福岛核废水排海	黄V	日本政府 正式 决定 福岛 这 事儿 在 微博 真是 一点 都 没有 啊	verified account	2023/7/19
	金V	岸田 敦促 中国 以 基于 科学 的 态度 评论 福岛 事件 妈 的 既然 你 说 科学 你们 咋 不 自己 喝 了	verified account	2023/7/19
日本核污水57天将污染半个太平洋,日本密集收购中国中药企业,日本政府正式决定福岛核废水排海,日本核污水	普通用户	日本 57 天将 污染 半个 太平洋 日本 密集 收购 中国 中药 企业 日本政府 正式 决定 福岛 日本 为什么 各个 平台 都 在 限流 这 不是 关乎 全人类 的 事情 吗	ordinary account	2023/7/19
日本决定核废水2023春夏排入海	普通用户	日本 决定 2023 春夏 排入 海上 日本 不 给 世界 办好事 怎么 坏事 儿 处处 让 你们 干 了 怎么 还 没 被淹 这 是 想 原子弹 了 吗 啊 你们 也 知道 危害 骗 我们 玩儿 呢	ordinary account	2023/7/19
日本核废水	普通用户	日本 日本 是 没有 学过 生物 这一 科目 吗 海里 的 藻类 产 氧量 是 占 全球 的 90 进去 了 产 的 是 什么 呢 是 毒气	ordinary account	2023/7/18
日本核废水	普通用户	日本 为什么 上 不 去 啊 是 在 刻意 被限 吗 那 我 想 问 的 平台 是不是 有病 啊 到底 是 利益 重要 还是 生命 重要 地球 可以 没有 日本 但是 一定 要 有 海洋	ordinary account	2023/7/18
	普通用户	小红书 搜 了 搜安 耐晒 晚上 一 打开 全是 推送 排放 出日系 护肤品 化妆品 降价 等等 这 到底 有没有 影响 啊 翻 了 一下 我 没法 接受 有 影响 除了 洗面奶 其他 所有 东西 都 是 日系 产品	ordinary account	2023/7/18
日本核废水	普通用户	日本 为 日本 排放 站 街 的 人 他 妈 脑子 是不是 有病 啊 装 的 都 是 啊 变异 了 吗 脑子 是 被 啃 了 的 吗	ordinary account	2023/7/18
日本核废水	普通用户	日本 日本 的 存在 就是 来 祸害 地球 的 啊	ordinary account	2023/7/18
日本政府正式决定福岛核废水排海	普通用户	日本政府 正式 决定 福岛 这是 关乎 全人类 命运 的 大事 需要 各国 共同 监测 共同 商讨 而 非 日本 一国 一意孤行 要 以 科学 为准 用 数据 说话 让 事实 摆在 全世界 的 面前	ordinary account	2023/7/18
	普通用户	看 了 看 护肤品 事件 好像 有些 日产 品牌 原料 有 风险 你 做 个人 吧	ordinary account	2023/7/18
日本核废水	普通用户	日本 日本 本来 淡水 资源 就 稀缺 既然 可以 已经 到 了 安全 程度 那 为什么 不 作为 自己 本国 的 日常 供水 使用	ordinary account	2023/7/18
日本核废水,日本核污水	普通用户	日本 日本 抵制 日本 排放 抵制 日本 排放 抵制 日本 排放 抵制 日本 排放 抵制 日本 排放 一旦 排放 即将 排放 长达 30 年 海洋 生态 全体 人类 生命安全 都 将 受到 威胁	ordinary account	2023/7/17
日本核废水	普通用户	日本 服 了 能 不能 把 日本 炸 了 啊	ordinary account	2023/7/17
日本核废水	普通用户	日本 啊啊啊	ordinary account	2023/7/17
	普通用户	真的 对 日本 zf 蛮无语 的 为什么 会 有 这么 自私 的 一个 国家 呢 自己 无法 解决 就要 将 倒入 太平洋 中 还 声称 这水 是 不会 有害 的 既然 是 无害 的 那 你 干嘛 又 要 倒入 太平洋 中 呢 如果 真的 将 倒入 海洋 中 到时候 整个 世界 的 海洋 生态 都 会 受到 污染 鱼 产业 必然 会 受损 的 对 人 身体 也 有害 果然 他们 的 本性 就是 自私 冷酷 的 我 真的 感到 恶心	ordinary account	2023/7/17
好影天天看,观点,日本政府正式决定福岛核废水排海,高能,正能量	普通用户	好影 天天 看 观点 那 就让 他 喝个 够 吧 吴 鹏飞 说 国际 政治 非常 丑陋 格罗斯 说 能 喝 日本政府 正式 决定 福岛 找粉 进群 海量 粉丝 任你选 微博 正文 见粉 必回 高能 正 能量	ordinary account	2023/7/17
运动员吐槽东京奥运会奖牌2年成废铁	金V	运动员 吐槽 东京 奥运会 奖牌 2 年成 废铁 昨天 金牌 掉皮 今天 银牌 氧化 日本 的 工匠 精神 去 哪 了 日本 排 暂不说 那 是 高科技 玩不转 奥运 奖牌 本质 是 制造业 日本 有没有 纪委 当派 纪检监察 入驻 责成 日本 体育总局 制币 局 官员 自首 如果 一个月 内 不 自首 当 严查 抓 一批 杀 一批 作为 西方 的 狗 但 本质 上 东方 之 大国 日本 制造业 立国 决不能 学 美国 搞 金融 空心化 丢掉 明治 初心 与 维新	verified account	2023/7/17
运动员吐槽东京奥运会奖牌2年成废铁	红V	运动员 吐槽 东京 奥运会 奖牌 2 年成 废铁 恒河 淤泥 勾兑 福岛 经过 搅拌 压膜 抛光 等 工序 精制 而成 充分体现 了 日本 制造 的 工匠 精神	verified account	2023/7/17
日本核废水	普通用户	日本 到底 排 了 没有	ordinary account	2023/7/17
	普通用户	突然 刷到 日本 排放 有 影响 的 化妆品 看到 了 芙丽芳 丝 吓 得 我 赶紧 去查 了 一下 去年 买 的 洗面奶 22 年 3 月 生产 还 能 用 第一 万次 诅咒 日本 这个 恶心 的 地方	ordinary account	2023/7/17
宝格丽	普通用户	宝格丽 道歉 的 很 好 奖励 一杯 日本	ordinary account	2023/7/16
日本核污染水,日本,日本核污水预计持续排放20至30年,日本核废水	普通用户	日本 日本 日本 预计 持续 排放 20 至 30 年 日本 怎样 告诉 周围 人 通俗易懂 让 大家 认识 多 严重 搜 海洋 提供 氧气 有 多少 排出去 呼吸 空气 变 很 珍贵 之前 有钱人 买 阿尔卑斯山 空气 还 觉得 真 有钱 以后 变 日常 随身带 氧气瓶 有 多少 钱 啊 这 只是 一个 危害 比 这个 多 的 危害 不止 真的 以为 不 吃海鲜 远离 海边 就行了 土壤 也 会 被 辐射 还 不 知道 日本 被 辐射 过 的 土壤 怎么 处理	ordinary account	2023/7/16
	普通用户	虽然 作为 一个 广东 人 打 小 就 习惯 了 台风 天 但是 不 知道 为什么 今年 的 台风 天 特别 难过 窗户 不能 关 着 不然 会 感觉 呼吸 不 畅 但是 也 不能 开着 否则 会 吹进来 很多 东西 反正 今天 我 的 水杯 里 一直 飘着 各种 从 窗外 吹进来 的 小 碎屑 再 加上 今年 各种 环境污染 的 新闻 感觉 犹如 喝 了 一天 的 反正 现在 我 的 头 很 疼 我 要 去 睡觉 了 唉	ordinary account	2023/7/16
	普通用户	近几个月 日本 事件 闹 得 沸沸扬扬 欧美国家 出于 众所周知 的 目的 明里暗里 推波助澜 全球 海洋 是 相通 的 五十年 不变 的 污染物 终 有 一天 会 送到 那些 民主 国家 的 餐桌上 特别 是 全球 变暖 洋流 改变 那些 核水 可能 最先 送到 美国 西海岸 倭人 是不是 间接 报 了 几十年 前 的 仇 呢	ordinary account	2023/7/16
	普通用户	后 日牌 护肤品 不敢 用 了 现在 瓶瓶 空罐 还 不 知道 买 啥	ordinary account	2023/7/16
日本核废水	普通用户	日本 我 去 寺庙 烧香拜佛 的 愿望 一直 都 是 平安 喜乐 一生 现在 来看 这个 愿望 好难 日本 人 你们 不怕 吗	ordinary account	2023/7/16
	黄V	山东泰山 研修 学院 名誉 校长 马某 说 瞎操心 日本 人 的 事 干什么 管好 你们 自己 就行了 你们 脑子 是不是 灌水 了 人家 的 排 的 水达 不 达标 关 你 中国 人毛 事儿 日本 排放 是 人家 的 我们 不 应该 去 进行 干预 它 还是 中国 人 吗 是不是 日本 废水 喝多 了 智商 直接 为 零 了 连 小学生 都 知道 的 地理 常识 到 它 这里 不管 用 了 日本 排放 这个 可不是 静止不动 的 它 是 会 流动 的 靠海 的 国家 是 直接 被 污染 不 在 海边 的 国家 也 因为 大气 环流 而 间接 被 污染 到 这 是 影响 的 全人类 的 大事	verified account	2023/7/16
	普通用户	未定 事件簿 蔷薇 还是 太给 米哈 游 面子 了 我 本人 是 只要 他 不 废掉 叠卡 机制 不 上调 概率 我 就 不 氪 很多 蔷薇 说 20 号 不要 氪 本人 建议 是 不 改正 就 一直 不要 氪 这次 敢 搞 sss 下次 就 敢 搞 更 离谱 的 要是 只 20 号 不 氪 他们 会 觉得 我们 还是 可以 操控 的 只不过 有点 脾气 而已 和 日本 一样 只不过 多 费点 口舌 来 安慰 我们 下次 继续 更狠 的 收割 我们	ordinary account	2023/7/16
日本核废水	普通用户	日本 这个 不是 嘛	ordinary account	2023/7/16
核废水,日本核废水,核污水	普通用户	日本 再 别 限流 了 行 吗 全是 明星 啥 的 有些 人真 指望 自己 后半辈子 靠 看 哥斯拉 唱 跳 rap 过活	ordinary account	2023/7/15
盗取天机,这就是霸总养成系的快乐吗	普通用户	现在 人类 所 面临 的 问题 已经 不是 什么 幸福 不 幸福 的 问题 已经 不是 什么 挣 多少 钱 的 问题 了 而是 严重 到 能 不能 继续 在 地面 上 生存 的 问题 转基因 地球 升温 各种 自然灾害 的 频发 盗取 天机 这 就是 霸 总 养成 系 的 快乐 吗 三 铜钱 佛教 语录	ordinary account	2023/7/15
王者荣耀waf	普通用户	王者 荣耀 waf 王者 荣耀 里面 的 玩家 真的 是 素质 感人 waf 这个 词 我 希望 这个 词 永远 不要 用 在 女生 身上 因为 你 也许 不知 到 这个 词 的 用意 但 你 要 知道 waf 这个 词 跟 骂 别人 sb 的 用意 是 不 一样 的 这个 词 代表 着 我们 中国 人 最 不好 的 回忆 最 不好 的 一段 历史 用 这个 词 骂人 的 男生 你 的 良心 不会 痛 吗 晚上 睡觉 的 时候 梦到 那些 牺牲 的 战士 们 不会 良心不安 不会 羞愧难当 吗 有些 人用 这个 词来 骂 女生 的 时候 你们 在 想 什么 呢 你们 既然 知道 这个 词 应该 不会 不知 到 这个 词 的 用意 吧 你们 有 想 过 那些 曾经 当过 waf 的 人 看到 她们 用 身体 来 保护 的 祖国 花朵 却 用 这个 词来 骂 女生 她们 会 怎么样 想 你们…	ordinary account	2023/7/15
福岛核废水排海最终检查结束	普通用户	福岛 最终 检查 结束 小 RB 能 不能 把 自己 喝掉 啊	ordinary account	2023/7/15
日本核废水	普通用户	日本 处理 不了 就 自己 喝 了	ordinary account	2023/7/15
	普通用户	我们 重建 冰川 继续 治理 我们 只干 实事 不 讲 废话 给 老百姓 带来 真真正正 的 气候 福利	ordinary account	2023/7/15
日本核废水,日本政府正式决定福岛核废水排海	普通用户	日本 被 气 的 日本政府 正式 决定 福岛 的	ordinary account	2023/7/15
日本核废水	普通用户	日本 是不是 拿 钱 拿 好了吧 拿 钱 拿到 什么 标准 都 符合 排放 太平洋 全球 买单 要是 中国 排放 尼玛 早就 天天 哄 炮轰 中国 日本 能放 背后 有人 支持 请问 那些 人 内心 怎么 那么 的 肮脏 全世界 跟着 你 买单 遭罪 要是 可以 喝 怎么 不 排放 你们 日本 国土 河里 去 啊 操蛋 不要脸	ordinary account	2023/7/15
日本核废水	普通用户	日本 真的 为啥 没 人 关注	ordinary account	2023/7/14
	普通用户	集帅 这么 美好 这么 令人 幸福 的 cp 一定 要 搞 黄 吗 一定 要 打桩 吗 一定 要 yy 吗 离 了 黄色 活不下去 了 吗 是不是 以为 自己 y 的 很 好 啊 还 发出 来 污染 人类 管 什么 能 不能 管管 这群 下半身 思考 的 动物 的 排泄物	ordinary account	2023/7/14
	普通用户	水乳用 完 了 一边 挑新 的 一边 骂 日本 排放 的 行为 最后 挑 花眼 了 随便 选 一个 下单 反正 我 也 不 一定 能活 到 污染 到 我	ordinary account	2023/7/14
日本核废水	普通用户	日本 保护 海洋 就是 保护 全人类	ordinary account	2023/7/14
	普通用户	因为 我弟 现在 避雷 一切 日本 货 发现 裤子 是 madeinjapan 给我发 语音 啊 啊 怎么办 姐 我 要 被 辐射 啦 我 护肤 化妆 全是 日本产 的 我 死定了 昨天 跟 他 说 我 被 蚊子 带 全家 自助餐 并发 了 密密麻麻 蚊子 包 的 图 给 他 我弟 拿 你 日本 护肤 涂 它 我 甚至 觉得 有 几分 道理 真涂 了 今天 真好 了 日	ordinary account	2023/7/14
日本密集收购中国中药企业	普通用户	日本 密集 收购 中国 中药 企业 祖国 虽然 经济 在 爬升 可是 文化 断 的 很 严重 中国 人 的 文化 都 在 这 几年 才 复兴 比如 汉服 现在 连 中国 传统 文化 中医 也 要 抢走 这是 变相 的 入侵 中国 分割 我们 的 领土 啊 文化 不算 领土 吗 我 真的 很 生气 虽然 我 知道 我 只是 一个 非常 普通 的 中国 人 但是 数以万计 的 中国 人 总会 有 强大 的 力量 还有 日本 都 排 了 别 再 允许 他们 用 泡 先辈 给 我们 的 中药材 吧 真的 很气 啊 他们 凭 什么 啊 现在 什么 都 要 申遗 要 收购 钱 挣来 是 做 什么 的 现在 偷走 中医 将来 就是 孔孟 老庄 等到 后面 中国 人 还有 什么 生存空间 啊 古 人们 心里 想 我 给 祖祖辈辈 的 东西 如今 被 他国 抢 去 反来 让 我们 为 他们 俯首称臣 我们…	ordinary account	2023/7/14
日本花800亿洗白排海计划	金V	日本 花 800 亿洗 白 计划 既然 日本 笃定 安全 可以 饮用 那 干脆 把 800 亿日元 设 成 奖金 在 排放口 设计 比赛 在 污水口 比 谁 喝 的 多 比 谁 游 的 远 相信 很快 就 可以 消化 这些 也 不用 排放 了 如果 日本 觉得 800 亿 不够 微博 网友 还 可以 捐点	verified account	2023/7/14
	普通用户	最近 大家 对 日本 的 担忧 越来越 大 那 就 来 看看 韩国 小 众 精华 芭兰 歌林安 吕草 精华素 吧 很 适合 油敏 肌 质地 很 好 吸收 维稳 效果 明显 感谢 dede 姐 lab 给 的 测评 机会	ordinary account	2023/7/14
	普通用户	林芳 正 解释 了 日方 在 福岛 问题 上 的 想法 期望 中方 理解 王毅 强调 日本 事关 海洋环境 安全 和 人类 生命 健康 核事故 产生 的 与 核电站 正常 运行 产生 的 废水 性质 完全 不同 不能 相提并论 向 海洋 排放 核事故 污染 水在 全球 没有 先例 也 没有 共同 认可 的 标准 这 既 是 一个 科学 问题 也 是 一个 态度 问题 日方 应 正视 各方 正当 关切 和 专家 不同 意见 科学论证 各种 不同 处理 办法 以 真诚 态度 同 周边 邻国 充分 沟通 务必 慎重 处置 不要 一意孤行 直接 讲 反对 不 就 得 了	ordinary account	2023/7/14
日本政府正式决定福岛核废水排海	普通用户	日本政府 正式 决定 福岛 都 是 狗 明星 的 这种 事情 没有 人 关注 的 么	ordinary account	2023/7/13
	普通用户	为啥 一定 要 去 东京 拍 啊 诶 没人 在乎 身体健康 么	ordinary account	2023/7/13
	普通用户	吊毛 画风 你们 是不是 真的 喝多 了	ordinary account	2023/7/13
	普通用户	香港 一旦 日方 排放 福岛 即 禁止 日本 10 县 都 水产品 进口 一旦 日方 排放 福岛 即 禁止 日本 10 县 都 水产品 进口	ordinary account	2023/7/13
日本核废水	蓝V	品评 四方 丨 日本 核 污水排放 在 即 人类 正 面临 世纪 灾难 日本政府 去年 决定 后 随即 找到 国际原子能机构 提供 关于 安全 的 综合 报告 最近 更 以此 为 依据 绕过 联合国 计划 从 八月 开始 实施 排污 入海 该 综合 报告 存在 科学分析 的 争议 可惜 美 西方 传媒 刻意 隐瞒 不予 报导 各种 缘由 令人 细思极 恐 排入 公海 是 人道 灾难 全人类 现正 面临 史无前例 的 世纪 挑战 物类 生死存亡 人类 命运 共同 试问 何忍 生态 恶化 基因 变异 健康 受损 不可逆转 人类 需要 拍案而起 致力 拯救 未来 需要 高声 呐喊 面临 祸福 抉择 凡是 关心 地球 生存环境 的 人 不分 国籍 肤色 不 分 信仰 价值 都 一定 要 向 日本政府 严辞 喝斥 勒令 搁置 从长计议 共 商对策 评论 文章 全文 日本	verified account	2023/7/13
日本核废水	普通用户	日本 真 缺德 一个 以 干净 出名 的 国家 却 往 大海 排 不要脸	ordinary account	2023/7/13
日本核废水	普通用户	日本 又 是 又 是 收购 中医药 企 居心叵测 其心 可 诛 你 是 要 遭 天打雷劈 呀	ordinary account	2023/7/13
量化对冲基金	黄V	量化 对冲 基金 据 韩联社 韩国 总统 要求 日本首相 岸田文雄 同意 派遣 韩国 专家 监督 福岛 的 排放 市场 消息 韩国 总统 和 日本首相 岸田文雄 同意 今年 恢复 高级别 经济 对话 据 日本共同社 日本 经济 产业省 将 于 周五 向 包括 关西 电力公司 在内 的 5 家 电力公司 发布 业务 改善 令 原因 是 它们 存在 价格 垄断 据 韩联社 日本首相 岸田文雄 表示 如果 的 放射性 水平 超过 标准 日本 将 立即 停止 排放 据 韩联社 日本首相 岸田文雄 表示 日本 不会 排放 任何 可能 对 韩国 公民 健康 产生 负面影响 的 物质	verified account	2023/7/12
日本是不是对世界各国恩将仇报	金V	半岛 第一 孝 韩国政府 编造 手册 为 日本 开脱 不 进口 一些 专供 日用 简直 可惜 日本 是不是 对 世界 各国 恩将仇报	verified account	2023/7/12
日本核废水	普通用户	拒绝 日本 将 排入 大海 日本	ordinary account	2023/7/12
	普通用户	日本 祸害 全球 我能 干什么 日本政府 不顾 国际 社会 的 反对 仍 一意孤行 地 开启 核污染 废水 的 行动 中国 在 强烈 表达 自己 反对 的 立场 后 愤怒 地 采取 实际 措施 对 日本 的 食品 将 采取 严格 的 限制 并 将 会 采取 一系列 对 日 的 针对性 措施 日本 这个 国家 是 亚洲 最早 靠近 西方 的 国家 也 是 一个 充满 扩张 野心 的 变态 国家 19 世纪 日本 趁着 中国 大 清朝 极度 虚弱 的 时候 在 她 的 腰眼 捅 了 一刀 强行 吸取 了 中国 的 鲜血 抢劫 了 巨额 赔偿金 从而 完成 了 其 原始积累 完成 了 工业化 20 世纪 又 趁着 中国 民国时期 军阀割据 的 乱局 大肆 侵略 中国 妄图 一举 完成 对 中国 的 殖民 但 这 一次 他 失败 了 失败 后 的 日本 迅速 投入 到 美国 的 怀抱 成为 了 …	ordinary account	2023/7/12
中方灵魂拷问日本排核废水,日本是不是对世界恩将仇报,日本将太平洋当倒核污染水的下水道	蓝V	中方 灵魂 拷问 日本 排 日本 是不是 对 世界 恩将仇报 日本 将 太平洋 当倒 的 下水道 7 月 12 日 外交部 发言人 汪文斌 在 例行 记者会 上 表示 日本 福岛 拟 排放 的 数量 之大 持续时间 之 长 涉及 地域 之广 前所未有 中方 和 太平洋 岛国 都 严重 关切 日本 计划 都 坚决 反对 日方 转嫁 核污染 风险 的 行为 汪文斌 强调 我们 注意 到 太平洋 岛国 论坛 独立 专家 小组 组长 日前 指出 根据 国际原子能机构 的 安全 标准 正当性 是 国际 辐射 防护 安全 标准 的 十大 基本 原则 之一 要求 产生 辐射 风险 的 活动 必须 产生 整体效益 收益 大于 风险 日方 应该 扪心自问 将 太平洋 当作 倾倒 的 下水道 是不是 违反 了 上述 原则 是不是 违反 了 自己 应尽 的 基本 国际 义务 是不是 对 12 年前 援助 日本…	verified account	2023/7/12
日本被爆贿赂国际原子能机构秘书处,知情人称日方提前获得国际原子能机构报告,国际原子能机构对日本核废水排放决定表欢迎	普通用户	国际 原子能 总干事 从来不 干 人事 日本 被 爆 贿赂 国际原子能机构 秘书处 知情人 称 日方 提前 获得 国际原子能机构 报告 国际原子能机构 对 日本 排放 决定 表 欢迎	ordinary account	2023/7/11
日本核废水	普通用户	日本 怎么 会 没有 顶 一个	ordinary account	2023/7/11
日本核废水,日本狗,日本政府正式决定福岛核废水排海	普通用户	日本 为什么 没有 日本狗 日本政府 正式 决定 福岛	ordinary account	2023/7/11
福岛核污染水排海 ,核电站 ,日本政府正式决定福岛核废水排海,国际原子能机构总干事称福岛核处理水可饮用	黄V	己所不欲 勿 施于 海 全世界 人民 团结起来 反对 福岛 与 切尔诺贝利 同样 7 级 特大 核事故 偷换概念 说 能 喝 能 游泳 那 同意 的 韩日 政府 和 国际 原子能 总干事 自饮 自用 好 了 大家 同意 吗 福岛 国际原子能机构 被 日本 拉 来 核电站 世界 环境 日 日本政府 正式 决定 福岛 国际原子能机构 总干事 称 福岛 核 处理 水 可饮用	verified account	2023/7/11
日本核污水,日本政府正式决定福岛核废水排海,日本突然声称核污水危害健康,谁觉得核污染水可以喝就供给谁	普通用户	震惊 日本 竟然 将 数吨 饮用水 有 一 说 一 既然 能 喝 那 你 为什么 不 直接 通入 自家 的 供水系统 中 呢 那 为什么 又 突然 变卦 说 不能 喝 呢 这么 宝贵 的 水资源 干嘛 浪费 日本 日本政府 正式 决定 福岛 日本 突然 声称 危害 健康 谁 觉得 可以 喝 就 供给 谁	ordinary account	2023/7/11
韩国居民疯狂抢购食盐	黄V	日本 后 韩国 居民 疯狂 抢购 食盐 因为 日本 准备 将 100 多万吨 排入 海洋 韩国 消费者 开始 抢购 海盐 等 物品 恐慌性 抢购 还 导致 韩国 6 月份 食盐 价格 较 两个 月 前 上涨 27 据 媒体 援引 政府 的话 报道 在 7 月 11 日 之前 韩国 将 以 市场价 20 的 折扣 每天 从 库存 中 释放 约 50 吨 盐 RUPT	verified account	2023/7/11
日本核废水	普通用户	日本 日本 实在 不行 把 灭 了 吧	ordinary account	2023/7/11
日本核废水,日本史,日本酒	普通用户	日本 为什么 没有 日本 史 日本 酒	ordinary account	2023/7/11
	普通用户	我 关注 了 一个 香港 prodemocracy 的 账号 目的 是 想 看看 平时 看不到 的 新闻 和 观点 新闻 有 看 不少 至于 观点 对 我 最大 的 启发 就是 蠢货 不 分 地域 太 多 年轻人 为了 恨 而 恨 他们 的 身份 认同 仅 在于 我 讨厌 你 已经 不 知道 我 是 谁 了 中国 禁止 进口 了 一些 日本 商品 他们 说 中国 食品安全 更 可怕 他 是 想 表达 支持 排放 还是 支持 香港 停止 进口 大陆 食品 他 周末 去不去 深圳 吃 好吃 的 他们 好像 觉得 润到 加拿大 就是 人生 赢家 他们 71 时候 发 happyCanadaday 他们 说 只 庆祝 74 我 想 问 你 一片丹心 向 北美 butdoesNorthAmericagiveashit 北美 不管 文化 还是 历史 里 有 你 嘛 我 一个 同学 在 美国 出生 三…	ordinary account	2023/7/10
	普通用户	对 他国 美女 不感兴趣 只 担心 码 的 日本 倾倒 这么 大事 不 值得 一个 吗 居然 没干过 他国 美女	ordinary account	2023/7/10
	普通用户	日本 排放 影响 这是 小红书 看到 的 希望 每 一个 中国 人 都 能 看 的 见 警惕 日本 产品	ordinary account	2023/7/10
	普通用户	1 希望 最后 中国 联合 别国 可以 阻止 日本 排放 2 希望 中国 重视 起 我国 中医 的 发展 与 传承 让 其 不要 资本化 3 希望 新闻 有 更 多 代表 着 社会 百姓 正义 与 事实 的 声音	ordinary account	2023/7/10
日本核废水	普通用户	日本 不是 真的 没人管 管 吗 不 害怕 吗	ordinary account	2023/7/10
日本核废水	普通用户	日本 人类 真 要 完蛋 啦	ordinary account	2023/7/10
韩国多名专家批评国际原子能机构报告不科学,日本政府正式决定福岛核废水排海	蓝V	韩国 多名 专家 批评 国际原子能机构 报告 不 科学 在 日本 排放 问题 上 要 给 自己 留后路 丨 北京 观察 据 韩联社 报道 11 日至 12 日 立陶宛 北约 峰会 期间 韩国 总统 将 与 日本首相 岸田文雄 举行 首脑 会谈 双方 将 就 东京 电力 福岛 第一 核电站 处理 水 计划 展开 磋商 据悉 韩方 将 表达 把 国民 的 健康 和 安全 放在 最 优先 位置 的 立场 而 在 外界 看来 韩国 国内 对 日本 的 反对 声音 强烈 如何 应对 将 成为 关注 焦点 日本政府 正式 决定 福岛 霍建岗 认为 将 与 岸田 展开 的 磋商 安抚 意味 大于 其实质 意味 首先 上台 以后 为了 跟 日本 搞好关系 在 很多 争议性 的 问题 上 都 采取 了 一面倒 向 日本 妥协 的 方式 无论是 也好 还是 强征 劳工 问题 也好 基本上 政府 都 已经 与…	verified account	2023/7/10
	黄V	福岛 韩国 开始 举国 囤 盐 中国 也 该 囤 盐 吗 福岛 已经 进入 倒计时 阶段 韩国 开始 举国 囤 盐 海盐 价格 飙升 的 消息 在 互联网 上 流传 难道 以后 都 不能 吃 海盐 了 吗 中国 居民 又 是否 需要 囤盐 呢 新闻 鉴证 组请 到 中国 盐业 协会会长 答疑 解惑	verified account	2023/7/10
日本核废水	普通用户	日本 必须 制止 日本 的 这种 行为 拿全 中国 人 的 健康 以及 全世界 人 的 健康 来 解决 自己 国家 自然灾害 照成 的 结果 这种 及其 不负责任 的 行为 非常 的 可耻 自然灾害 是 人类 不能 制止 的 但是 可以 用 不 伤害 全球 人类 的 健康 的 方法 来 进行 弥补	ordinary account	2023/7/10
新闻鉴证组	蓝V	新闻 鉴证 组 福岛 韩国 开始 举国 囤 盐 中国 也 该 囤 盐 吗 福岛 已经 进入 倒计时 阶段 韩国 开始 举国 囤 盐 海盐 价格 飙升 的 消息 在 互联网 上 流传 难道 以后 都 不能 吃 海盐 了 吗 中国 居民 又 是否 需要 囤盐 呢 新闻 鉴证 组请 到 中国 盐业 协会会长 答疑 解惑	verified account	2023/7/10
	普通用户	特别 清楚 的 情报 续马暕 真 jb 叼 啊 买 日本 的 连 日本 智库 都 没想到 呵呵 呵 我 觉得 没想到 说明 了 很多 问题 好好 解决 就是 了 这个 频道 也 在 讲 马暕 啊 12 套 讲 暕 班 12 套 也 要 讲 马暕 12 套 的 央视 我家 电视 收不到 呜呜 呜 不过 也好 好好 讲 呗 马暕 买 日本 的 事 美国 推特 都 登顶 啦 这个 美国 很 有意思 啊 暕 神 说 晚霞 是 金光 可是 他 的 暕 天 天空 都 是 金色 的 他 要 火 了 开心 马暕 的 变分 打 的 数学界 都 打烂 了 不 一样 整个 函数 变分 确实 太难 了 嗯 好好学 吧 好好 研究 日本 的 围棋 手 都 把 围棋 交付给 马暕 大神 啦 我 很 开心 当 此 重任 了 不过 具体 是 什么 意思 嘞 交付 是 指 啥 算了 以后 再说 马暕 的 围棋 棋谱 我 …	ordinary account	2023/7/9
日本核废水	普通用户	日本 减少 购买 日 产品 日本 海鲜 也 少 吃 从 你 我 做起 不能 做到 一步到位 那 我们 就 慢慢 调整 降低 日 产品 在 我们 生活 中 的 占 比 中国 有着 全世界 最 先进 最 厉害 的 生产链 以 国内 大 循环 为主 推动 消费	ordinary account	2023/7/9
W女士十问蔡徐坤	普通用户	W 女士 十问 你们 只会 担心 这个 不会 担心 日本 中国 要 全是 你们 这 早就 亡国 了	ordinary account	2023/7/9
	普通用户	日本 计划 全世界 各国 几乎 都 反对 不管怎样 说 排入 海洋 一定 会 污染 海洋环境 造成 生态灾难 人类 赖于 生存 的 海洋 面临 生物 消亡 我 认为 可以 用 暴晒 干 处理 方式 剩下 的 核废料 用 宇宙飞船 运到 九大行星 存放 或者 在 地球 沙漠 地带 用 水泥 混泞 土 围墙 深埋 固化 核废料 一般 过 了 200 年 就 失去 功能 大家 认为 可行 吗	ordinary account	2023/7/9
【深览天下】	黄V	深览 天下 转 日本 把 国际原子能机构 的 综合 评估 报告 当做 认证 许可 企图 从 今年 夏季 开始 向 太平洋 排放 竟达 130 万吨 的 将 对 人类 犯下 永远 洗不清 的 滔天大罪 不管 你 机关算尽 不管 你 与 美国 如何 交易 不管 你 厚颜无耻 不管 你 忘记 历史 再犯 重罪 日本 政客 此举 非法 排 将 成为 全人类 的 公敌	verified account	2023/7/9
日本核废水,致这个动荡的世界,世界环境日	普通用户	日本 致 这个 动荡 的 世界 世界 环境 日 西方 国家 和 日本 本质 上 是 喜欢 哭闹 泼洒 的 巨婴 不合 他们 的 要求 就会用 哭闹 来 威胁 别人 非常 恶心 我 绝对 不会 和 他们 相处	ordinary account	2023/7/9
日本政府正式决定福岛核废水排海,中国禁止进口日本福岛等十地食品	普通用户	科学 不能 完全 替代 常识 科学 是 什么 是 对 自然界 已经 存在 的 规律 规则 的 认知 和 总结 而 不是 创造 虽然 人类 社会 的 发展 和 进化 很大 程度 上 依赖 了 自然科学 的 进步 但是 自然科学 也 依然 是 对 我们 生活 的 这个 星球 这个 宇宙 的 发现 认知 归纳 和 总结 我们 所谓 的 创造 依然 是 在 既有 规则 之下 对 一些 规则 的 重组 应用 延伸 等等 我们 并 没有 创造 出 什么 违背 这些 规则 的 东西 出来 如果 有 也许 只是 人类 的 精神 世界 所以 针对 日本 这个 事件 我 看 微博上 头条 上 推送 的 一些 所谓 专业人士 高级 知识分子 们 开始 为 日本 人洗 地 一方面 是 栽赃 说 我们 核电站 也 会 排放 但是 经过 处理 的 和 被 核心 反应堆 污染 的 是 一个 概念 吗 另一方面 开始 …	ordinary account	2023/7/9
保护动物多样性,日本核废水	普通用户	保护 动物 多样性 日本 大家 请 抵制 日本 排放 海洋 为了 我们 也 为了 生活 在 地球 上 的 所有 生物 不管 用 什么样 的 方式 和 手段 一定 要 抵制 到 最后	ordinary account	2023/7/9
韩国	金V	韩国 议员 真 这么 安全 干嘛 不让 日本 喝 呢 韩国	verified account	2023/7/9
	普通用户	从 地球 的 角度 来看 人类 挖坑 放火 塑料 填埋 塑料 陷阱 石油 泄露 原子弹 核泄漏 我 要是 在 我 祖宗 家里 这么 闹 估计 早 没 了	ordinary account	2023/7/8
日本核废水	普通用户	日本 这么 大 的 事件 连 个 都 没有 整天 都 是 什么 可有可无 的 明星 八卦 拜托 看看 日本 七月 正式 入海 吧 国内 都 没有 击起 大 的 水花 多么 严重 的 一件 事情 啊 请 务必 引起 重视 以及 如果 不能 改变 日本 入海 请 一定 要 强烈 抵制 日本 的 各种 物品 只有 资本家 受到 重创 的 世界 这场 人为 灾厄 才能 止 歇 现在 的 资本 不仅 是 想 掏空 你 的 钱 还 想要 你 的 命 啊 我 想要 的 是 你 的 全部	ordinary account	2023/7/8
日本核废水	普通用户	日本 快点 上 吧	ordinary account	2023/7/8
日本政府正式决定福岛核废水排海,为排海拉人背书日本政府打错了算盘	普通用户	日本政府 正式 决定 福岛 作为 邻国 真的 很 恐慌 所以 没有 办法 阻止 它们 吗 它们 是 要 冒 天下 大 不韪 也 硬 要 排 啊 没人 拿 他们 有 办法 了 吗 好 无奈 气人 啊 危害 全人类 啊 这 是 为 拉 人 背书 日本政府 打错 了 算盘	ordinary account	2023/7/8
	普通用户	丑 衣服 的 每个 物料 我 都 不能 坚持 3s 精神污染 堪比 日本	ordinary account	2023/7/8
日本核废水	普通用户	日本 日本 人 真是 人才	ordinary account	2023/7/8
	普通用户	长月烬 明看 一半 开始 烂 期待 这么 久长 风渡 看 一半 又 烂 没事 吧 你们 几个 编剧 脑子 和 审美 跟 日本 一起 排出去 了	ordinary account	2023/7/8
日本核废水	普通用户	日本 希望 先喝 一 喝	ordinary account	2023/8/21
李玟生前控诉中国好声音录音曝光,日本最早将于24日排放福岛核废水	黄V	我 说 前 有 李玟 生前 控诉 中国 好 声音 录音 曝光 后 有 日本 最早 将 于 24 日 排放 福岛 我 真的 很 崩溃	verified account	2023/8/21
日本最早将于24日排放福岛核废水	普通用户	日本 最早 将 于 24 日 排放 福岛 为什么 没有	ordinary account	2023/8/21
日本最早将于24日排放福岛核废水	普通用户	日本 最早 将 于 24 日 排放 福岛 疯 了 吧	ordinary account	2023/8/21
日本最早将于24日排放福岛核废水	普通用户	日本 最早 将 于 24 日 排放 福岛 狗日 的 要 排 3040 年 这 得 多 黑心 烂 肝 才 做 得 出来 拉 全世界 陪葬 前 苏联 封存 地下 这群 日本 狗日 的 公然 祸害 整个 地球 生态 不该 存在 的 一群 垃圾	ordinary account	2023/8/21
日本网友对排放核污水的看法,日本核污水57天将污染半个太平洋,日本,bilibili,日本旅行,日本核废水	普通用户	还 记得 曾经 有人 说 过 地球 上 最后 一滴水 会 是 人类 的 眼泪 作为 一个 普通人 真的 不 希望 看到 核 污水排放 到 海洋 如果 现在 排 了 没什么 事 看不出来 什么 那 1 年 后 5 年 后 10 年 后 那个 时候 我们 又 去 哪里 生存 变异 还是 死亡 所以 坚决 抵制 日本 排放 坚决 抵制 日货 日本 网友 对 排放 的 看法 日本 57 天将 污染 半个 太平洋 日本 bilibili 日本 旅行 日本	ordinary account	2023/8/21
日本排放核废水	普通用户	日本 排放 这边 建议 给岸 田桑 喝 一桶 喝 废水	ordinary account	2023/8/21
日本最快将于22日决定排海时间,多方表态反对日本核废水入海,日本核污水排海日期临近韩国人疯狂抢购海盐,日本将对核污水排海日期作出最终判断,日本政府宣布8月24日启动福岛核污水排海,日本政府制作放射性氚吉祥物,日本政府抗议驻日美军擅自排放污水	蓝V	日本政府 明 召开 内阁会议 敲定 福岛 日期 日本 福岛 处置 问题 持续 争议 日本 方面 早前 指正 考虑 本月 下旬 至下 月 中旬 期间 启动 福岛 日本 经济 产业 相 西村 康稔 今日 表示 内阁 将 于 明天 召开 会议 在 确认 福岛 的 安全性 及 对 日本 声誉 的 影响 后 会 决定 正式 日期 日本首相 岸田文雄 早前 抵达 福岛 第一 核电站 视察 设施 并 与 营运 核电站 的 高层 交换意见 岸田 结束 访美 前 在 当地 受访 指 福岛 问题 不容 拖延 已经 到 了 应该 作出 判断 的 最终 阶段 但 强调 在 决定 前会 考虑 尽可能 避免 影响 渔业 日本 最快 将 于 22 日 决定 时间 多方 表态 反对 日本 入海 日本 日期 临近 韩国 人 疯狂 抢购 海盐 日本 将 对 日期 作出 最终 判断 日本政府 宣布 8 月 24 日 启动 福…	verified account	2023/8/21
日本政府正式决定福岛核废水排海	普通用户	日本政府 正式 决定 福岛 无耻	ordinary account	2023/8/21
国际原子能机构称福岛核污水辐射影响可忽略不计	普通用户	国际原子能机构 发布 报告 认为 日本 安全 中方 遗憾 据 外交部 网站 7 月 4 日 消息 外交部 发言人 就 国际原子能机构 发布 日本 福岛 处置 综合 评估 报告 答记者问 问据 报道 国际原子能机构 发布 了 日本 福岛 处置 综合 评估 报告 认为 日本 方案 总体 符合国际 安全 标准 机构 将 对 日 活动 长期 监督 监测 中方 对此 有何 评论 答 中方 注意 到 国际原子能机构 就 日本 方案 发布 的 综合 评估 报告 据 了解 这份 报告 未能 充分反映 所有 参加 评估 工作 各方 专家 的 意见 有关 结论 未能 获得 各方 专家 一致 认可 中方 对 机构 仓促 出台 报告 表示遗憾 我们 认为 机构 报告 不能 成为 日方 的 护身符 和 通行证 机构 因 授权 所 限 没有 审查 日方 方案 的 正当 合法性 没有 评估 日方 净化 装置 的 长期…	ordinary account	2023/7/4
日本政府正式决定福岛核废水排海	普通用户	日本政府 正式 决定 福岛 真 缺德	ordinary account	2023/7/4
日本核废水	普通用户	日本 坚决 抵制 日本 排 为啥 都 没 呀	ordinary account	2023/7/4
	蓝V	香港 正 审视 IAEA 报告 并 评估 核 污水排放 风险 国际原子能机构 IAEA4 日 公布 针对 日本 福岛 的 最终 安全 审查 报告 当天 晚上 香港特区政府 环境 及 生态 局 回应 指 因应 日本 排放 计划 成立 的 跨部门 专责 小组 正 审视 总结报告 的 内容 对 排放 计划 作 进一步 风险 评估 并 强调 一旦 日方 动 排放 特区政府 会 即时 采取 管制 措施 Y	verified account	2023/7/4
日本,环球见闻	蓝V	IAEA 署长 向 日 相岸 田 提交 报告 强调 科学 且 中立 OIAEA 署长 向 日 相岸 田 提交 报告 强调 科学 且 中立 日本政府 决定 在 今年 夏季 往 大海 排放 福岛 此举 引发 当地 渔民 与 韩国 的 不满 然而 日方 却 坚持 此 计划 不会 改变 联合国 国际 原子能 总署 IAEA 署长 葛 罗西 4 日 与 日本首相 岸田文雄 会面 并 亲自 递交 福岛 的 安全 报告书 他 强调 相关 调查 与 报告 是 科学 且 中立 的 同时 也 认为 报告 中 包含 了 日本 在 决定 进行 下 一步 时 所 需 的 所有 要素 日本政府 提到 将 根据 报告书 调整 确切 的 排放 时程 paper 环球 见闻	verified account	2023/7/4
日本核废水	普通用户	我 只是 个 学生 问个问题 不过 分 吧 日本 我 就 想 问 一下 日本 一旦 难道 不是 全人类 都 得 遭殃 吗 那 为什么 网上 还有 我 身边 的 好像 没有 太多人 关注 这件 事 至少 我 看 很多 吃瓜 视频 点赞 评论 轻松 过万 关于 日本 排水 的 视频 没 多少 点赞 什么 狗屁 某 明星 重要 吗 还有 为什么 国家 只是 谴责 或者说 让 日本 承担 后果 这 玩意 他 承担 的 起 吗 为什么 各国 不 强制 阻止 甚至 还有 国家 只是 把 这事 当成 国家 层面 的 事 借着 这事 玩 国家 间 的 勾心斗角 这 难道 不是 全人类 层面 的 事 吗	ordinary account	2023/7/4
	普通用户	再次 声明 日本 是 日本 对 全人类 的 一次 故意 核 攻击 所以 全人类 有 对 日本 的 行为 给予 核反击 它 破坏 全人类 人类 就 有权 开除 它 的 生存权 灭掉 日本 就是 合法 的 行动 了	ordinary account	2023/7/4
日本决定核废水2023春夏排入海	普通用户	日本 决定 2023 春夏 排 入海 才 知道 啊 还有 十几天 就要 排 了 是 真的 吗 为什么 这么 低	ordinary account	2023/7/22
日本核废水,海洋	普通用户	日本 海洋 刚 考上 海洋 科学 专业 真的 不想 看到 海水 被 污染	ordinary account	2023/7/22
日本核废水	普通用户	日本 日本 没 人 关注 吗 没人 在意 吗 是因为 觉得 牵扯 不到 自己 吗	ordinary account	2023/7/22
日本决定核废水2023春夏排入海	普通用户	日本 决定 2023 春夏 排 入海 真的 要 窒息 了 日本 真的 脑子 没有 问题 吗 现在 只能 无能 狂怒 不要 让 这件 事 的 降低	ordinary account	2023/7/22
日本核废水	普通用户	日本 我 其实 还 想 活挺久 的 我 还 年轻	ordinary account	2023/7/22
日本核废水	普通用户	日本 66666666 你 没事 吧 日本	ordinary account	2023/7/22
日本政府正式决定福岛核废水排海	普通用户	日本政府 正式 决定 福岛 倭奴 亡 我 中华 之 心不死 同志 们 团结起来 坚决 抵制 日货	ordinary account	2023/7/21
	普通用户	我 日 你 跌 的 死 比 鸭 死 你 欠 我 的 拿 什么 还 卧槽 尼玛 的 本来 我 现在 应该 和 老公 在 同 一片 天空 下 共呼吸 了 为什么 为什么 为什么 为什么 鸭死 和 白 男 已 剥夺 了 我 人生 的 所有 快乐 去 似 吧 去 似 吧 你们 都 去 似 吧 英语 我 是 学 不了 一点 了 去 似 吧 我 要 见 老公 你们 都 似 了 全似 了 日 尼玛 啊 我 淦 十月份 去 了 以后 直接 喝点 自我 了结 得 了	ordinary account	2023/7/21
日本政府正式决定福岛核废水排海	普通用户	日本政府 正式 决定 福岛 日本 疯 了 吧 海洋 是 全世界 共有 的 日本 请 停止 这种 恶劣 强盗 行为	ordinary account	2023/7/21
日本核废水,环境保护,海洋	普通用户	日本 你 我 她 他 它 这个 星球 上 的 生物 全都 需要 一个 健康 的 海洋 环境保护 海洋	ordinary account	2023/7/21
运动员吐槽东京奥运会奖牌2年成废铁	普通用户	运动员 吐槽 东京 奥运会 奖牌 2 年成 废铁 就 这 水平 还 号称 无污染	ordinary account	2023/7/21
日本核废水,日本政府正式决定福岛核废水排海,日本决定核废水2023春夏排入海	普通用户	日本 日本政府 正式 决定 福岛 日本 决定 2023 春夏 排 入海 我 想 吃 很多很多 海鲜 想 看 很多很多 美丽 的 大海 想 看 很多很多 海洋生物 禁止 排放 不能 污染 我们 的 大 海水 是 生命 之源 污染 了 如何 生存 一点一滴 都 与 我们 生活 息息相关 海洋 里 无数 生物 都 会 因此 受到 影响 不要 把 危害 推 给 全世界 人民 承受 垃圾 垃圾 垃圾	ordinary account	2023/7/21
中方满分逻辑批日方核污水排海,日本文过饰非无法漂白排海计划	蓝V	中方 满分 逻辑 批 日方 如果 是 安全 的 就 没有 必要 如果 不 安全 就 更 不 应该 日本 文过饰非 无法 漂白 计划	verified account	2023/7/20
日本核废水	普通用户	日本 人类 不是 高等 生物 吗 怎么 如此 下 作 口口声声 说 自己 代表 人民 却 踩 着 人民 的 命 去 攥 住 钱 你们 以为 自己 是 世界 的 主宰 吗 你们 以为 自己 是 智慧 的 最高级 吗 你 以为 你们 穿 上 西装 就 能 掩盖 你们 的 自私 腐朽 活生生 的 命 被 你们 用 更 高 的 利益 踩 烂 我们 不是 梅 没有 香如旧 我们 试图 抗议 你们 却 将 枪口 对准 我谈 未来 却 把 我 希望 用 废水 擦掉 诡异 的 光 在 夜空 里 闪烁 那 不是 星星 是 被 你们 剖心 挖 肝 却 还要 被 诋毁 的 我们 的 灵魂 如此 下 作 人类 不是 高等 生物 吗 君子 之道 在 危机 前 无用 愚昧 前 更 无用 唯有 战争 逼迫 那样 强硬 的 小人 手段 才能 胜利 我 亲爱 的 祖国 请 你 举剑 吧 把 恶人 头颅 斩 下 不仅 为己…	ordinary account	2023/7/20
日本核污水57天将污染半个太平洋	普通用户	日本 57 天将 污染 半个 太平洋 请 各位 同胞们 务必 务必 看 下去 和 普通 的 有 本质 的 区别 打个比方 比如 你 拿 着 一杯 很 热 的 水 你 觉得 他 很 热 于是 把 被子 放到 凉水 让 他 降温 然后 又 拿 出来 这个 凉水 可以 说 是 而 是 说 杯子 漏 了 凉水 和 里面 的 热水 混合 在 了 一起 于是 本来 没有 放射性 污染 的 凉水 就 掺杂 了 放射性元素 就是 这个 道理 放射性元素 危害 极其 巨大 一旦 被 照射 后果 不堪设想 希望 大家 能够 重视 起来 能 发声 的 发声 能 评论 的 评论 能 宣传 的 宣传 不必 听 自暴自弃 者 流 的话 有 一 分光 就 发 一份 热致 亲爱 的 同胞们	ordinary account	2023/7/20
日方就核污水排海开展全球公关	普通用户	日方 就 开展 全球 公关 第七回 污染 河川 祸 子孙 本院 关圣 帝君 登台 诗 曰 枉顾 众生 图 便利 排放 废水 入河溪 为省 开销 失 阴德 祸延 子孙 报惨 凄圣示 河川 乃 众生 饮水 之 根源 及 甚多 水族 众生 依此 而 居 倘若 加以 污染 则 不 只 直接 毒害 水族 众生 最终 亦 让 世人 无水 可喝 希世众 体悟 之人 无 公德心 即 无 功德 财可智 笔灵出 后续 请 看 链接 文章 O 言行 功过 录	ordinary account	2023/7/20
日方就核污水排海开展全球公关	普通用户	日方 就 开展 全球 公关 福神 曰 乃 此 工厂 之故 也 此 工厂 乃为 一 化工厂 常常 排放 工业废水 不久 之后 此 河川 的 鱼虾 等 水族 众生 已然 绝迹 智笔 曰 那此 工厂 未遭 人 检举 及 稽查 吗 河神 曰 乃 因此 地属 河川 之 上游 人迹罕至 且 其 排放 废水 的 时间 都 为 三更半夜 也 智笔 曰 那 像 这种 枉顾 众生 饮水 安全 及 水族 众生 生命 者 结果 会 被 如何 惩处 呢 福神 曰 经 吾 与 河神 一同 上 奏 皇天 经鉴查 无误 后 已 判此 工厂 之 陈姓 老板 削减 其财禄 人生 总量 的 五分 之四 减寿 二纪 二十四年 注 食道癌 名注 地狱 黑籍 且 祸延 子孙 七代 困苦 七代 子孙 皆 注籍 因 食道癌 命丧 四十岁 那年 而且 陈氏 七代 祖先 及 陈老板 的 七世 累世 父母 现 皆 已入 地狱 受苦 O 言行…	ordinary account	2023/7/20
日本呼吁中方取消对其进口限制,日本核污水57天将污染半个太平洋,日本政府正式决定福岛核废水排海,日本核废水可致癌致畸致突变	蓝V	日本 呼吁 中方 取消 对 其 进口 限制 日方 吁 取消 食品 进口 限制 外交部 中方 有关 措施 有理有据 中国 因应 日本政府 计划 下 月 将 福岛 加强 限制 日本 食品 进口 日本 官房长官 松野博 一说 日本 食品 安全性 有 科学 保障 呼吁 中方 尽快 撤销 有关 限制 外交部 发言人 毛宁 今日 表示 中国政府 秉持 以 人民 为 中心 的 施政 理念 我们 必须 对 人民 的 健康 和 海洋环境 负责 反对 日方 的 计划 有理有据 采取 有关 措施 有理有据 毛宁 强调 中方 敦促 日方 认真 倾听 国际 社会 的 呼声 停止 强推 计划 以 真诚 的 态度 同 周边 邻国 进行 充分 协商 以 负责 任 的 方式 处置 并 接受 严格 的 国际 监督 日本 57 天将 污染 半个 太平洋 日本政府 正式 决定 福岛 日本 可 致癌 致畸 致 突变	verified account	2023/7/20
	黄V	世卫 组织 同意 日本 排放 真的 就 安全 了	verified account	2023/7/20
日本政府正式决定福岛核废水排海,日本核辐射	普通用户	日本政府 正式 决定 福岛 日本 核辐射 妈 的 福岛 核电站 爆炸 的 时候 世界 各国 还 对 日本 伸出 援手 现在 反过来 恩将仇报 日本 不是 发达国家 吗 拿不出 钱来 解决 吗 非得 选择 最 省钱 的 方式 排 海里 拉 全人类 共 沉沦 是 吧 恶心 死 了 日本 永远 不 值得 同情 日本 赶快 消失 在世界上	ordinary account	2023/7/19
	普通用户	日本 繁星 计划 收购 中医 药材 再 高架 卖 给 中国 人 这 是 一局 棋 棋手 有 医家 墨家 农家 儒家 商家 法家 墨家 农家 医家 属 炎帝 一 系 中国 墨家 和 日本 墨家 分支 联手 其一 要 唤醒 中国 对 中医 热爱 看 中医 其次 针对 日本 本土 势力 让 中国 有 理由 打压 日本 本土 势力 并 阻止 日本 排放 然后 是 促使 中国 人 更加 团结 儒家 商家 法家 是 黄帝 一 系 儒家 也 参与 进来 了 老师傅 是 孔家 人 也 是 中医 世家 是 我 的 追随者 传承 中医 商家 在 其中 的 作用 是 打底 的 避免 市场 骚乱 农家 囤积 药材 避免 出现意外 结束 后 法家 立法 最大 受益者 是 医家 这些 是 关键步骤 还有 一些 不 显眼 的 比如 由谁来 做 我 追随者 推广 中医 老师傅 是 我 选择 的 中医 传承者 更 偏向 …	ordinary account	2023/7/19
日本核废水	普通用户	日本 坚决 抵制 日本 排放	ordinary account	2023/7/19
日本决定核废水2023春夏排入海	普通用户	日本 决定 2023 春夏 排 入海 妈 的 很 恐怖 啊 怎么 都 没 我 还是 刷 说 说 才 知道 的	ordinary account	2023/7/19
日本核废水	普通用户	日本 坚决 反对 日本 把 自己 的 错误 排向 无辜 的 大海	ordinary account	2023/7/19
	普通用户	好容易 上 一下子 微博 我 也 没 看见 啊 给 我 吓 得 那 某 软件 评论 区	ordinary account	2023/7/19
日本核废水	普通用户	日本 为什么 这件 事 没什么 啊	ordinary account	2023/7/19
台风天深圳海滩上出现大量海鲜	普通用户	台风 天 深圳 海滩 上 出现 大量 海鲜 警告 一下 在 食用 海鲜 前先 检测 一下 有无 受到 东瀛 倭国 排放 地 感染 为了 大家 自身 身体 安全 着想 谢谢	ordinary account	2023/7/19
强烈抵制日本核污水入海,日本核污水,核污水入海有多可怕,日本突然声称核污水危害健康,日本福岛核污水可能损害人类dna	普通用户	强烈 抵制 日本 入海 转 坚决 抵制 日本 排放 作为 地球 公民 代表 地球 上 的 亿万 生命 我们 拥有 对 纯净 海洋 陆地 和 大气 的 使用权 我们 有 资格 健康 地 存活 在 地球 上 我们 有 义务 维护 好 自然 的 宜居 性 避免 任何 形式 的 人为 污染 与 威胁 因此 我们 要 联合 全世界 的 公民 坚决 抵制 日本 核 污水排放 入海 日本 的 不是 冷却水 不可 混淆 概念 不可 转移 话题 不可 造谣 嫁祸于 他 国 在 罐子 里 可控 在 海洋 里 不 可控 不能 让 全人类 全世界 为 的 过失 买单 请 日本政府 与 对 日本 民众 负责 对 全球 公民 负责 对 全世界 的 未来 负责 立即 停止 推进 计划 日本 中 含有 浓度 极高 的 放射性 极强 的 钴 锶 铯 等 元素 会 对 人类 在内 的 各种 生物体 的 DNA 和 蛋白质 …	ordinary account	2023/7/19
日本核废水排海后海鲜能放心吃吗	普通用户	日本 在 即 中国 消费者 表示 不敢 吃海鲜 了 日本 后 海鲜 能 放心 吃 吗 ChinesensorgensichumSicherheitvonjapanischenMeeresfr ü chten	ordinary account	2023/7/18
日本核废水	普通用户	日本 md 你 爱 死 不 死别 带上 其他人	ordinary account	2023/7/18
	黄V	福岛 排放 最快 8 月 启动 香港 将 扩大 禁令 日本 海鲜 恐 绝迹 20230718	verified account	2023/7/18
日本核废水	普通用户	日本 日本 是不是 快 海啸 了 啊 抓紧 安排	ordinary account	2023/7/18
韩国网友让宋雨琦回国	普通用户	韩国 网友 让 宋雨琦 回国 hg 的 支柱 形 产业 电子 半导体 代表 企业 三星 去年 的 营业额 从 14 万亿 断崖 式 下跌 至 6 千亿 缩水 96 下个月 1 号 中国 启动 管制 稀土 进出口 直接 把 生产 原材料 卡死 hg 的 贸易逆差 还要 加剧 rb 计划 已 通过 联合国 国际 原子能 批准 这个 月底 要是 真的 顺着 洋流 方向 hg 肯定 第一个 遭殃	ordinary account	2023/7/18
日本核废水	普通用户	日本 谁 都 不管 的 能 来 个 外星人 直接 灭 了 嘛 都 不是 人 了 还 待 在 上 什么 政府 的 直接 全灭 去 别的 纬度 霍霍 一了百了 捕鲸 还 不来 个 大点 海啸 直接 翻 了 它 气死	ordinary account	2023/7/18
日本核污水57天将污染半个太平洋,日本密集收购中国中药企业,日本核废水,日本突然声称核污水危害健康,日本核污水,日本政府基本决定将福岛核污水排入大海	普通用户	真正 活在 当下 就是 去 抵制 日货 能 做 一点 是 一点 而 不是 去 抱 有 什么 侥幸 放弃 就 真的 完 了 指望 坏人 变好 是 幼稚 和 愚蠢 的 必须 拿 起 舆论 的 武器 各位 每个 人 增加 一点点 星星之火 可以 燎原 日本 57 天将 污染 半个 太平洋 日本 密集 收购 中国 中药 企业 日本 日本 突然 声称 危害 健康 日本 日本政府 基本 决定 将 福岛 排入 大海	ordinary account	2023/7/18
日本核废水	普通用户	日本 upup	ordinary account	2023/7/18
日本核废水	普通用户	日本 今天 的 伪 科普 和 当年 德国 油 纸包 一样 同样 的 套路 在 不同 的 时代 欺骗 着 无数 人 这 是 一种 思维 入侵 被 驯化 的 狗 可以 睁 着眼 说瞎话 他们 有些 是 真 瞎 还 有些 装 瞎 不过 是 为了 像 人 炫耀 你 看 我 虽然 做 狗 但 这 狗 粮 吃 的 比 你 做人 都 好	ordinary account	2023/7/18
	普通用户	切尔诺贝利 的 午夜 我 只读 到 这 了 不 打算 继续 读 下去 中心 的 辐射 是 10000 伦琴 每 小时 我读 不 下去 了 那 时候 的 苏联 对 核能 的 态度 就 像 plus 版 大跃进 以及 当时 的 政府 唉 我 此生 最 痛恨 水至清则无鱼 这句 话 用人 命 铸成 的 水泥 棺 啊 看看 日本 都 做 了 什么 我 想想 会 让 我 气愤 的 事里 就 有 一个 福岛 的 真 造孽 的 一个 国家 火山地震 是 他们 应得 的	ordinary account	2023/7/17
日本核污水,核污水入海有多可怕,强烈抵制日本核污水入海,日本突然声称核污水危害健康,日本福岛核污水可能损害人类dna	普通用户	转 坚决 抵制 日本 排放 作为 地球 公民 代表 地球 上 的 亿万 生命 我们 拥有 对 纯净 海洋 陆地 和 大气 的 使用权 我们 有 资格 健康 地 存活 在 地球 上 我们 有 义务 维护 好 自然 的 宜居 性 避免 任何 形式 的 人为 污染 与 威胁 因此 我们 要 联合 全世界 的 公民 坚决 抵制 日本 核 污水排放 入海 日本 的 不是 冷却水 不可 混淆 概念 不可 转移 话题 不可 造谣 嫁祸于 他 国 在 罐子 里 可控 在 海洋 里 不 可控 不能 让 全人类 全世界 为 的 过失 买单 请 日本政府 与 对 日本 民众 负责 对 全球 公民 负责 对 全世界 的 未来 负责 立即 停止 推进 计划 日本 中 含有 浓度 极高 的 放射性 极强 的 钴 锶 铯 等 元素 会 对 人类 在内 的 各种 生物体 的 DNA 和 蛋白质 等 分子 产生 损伤 诱…	ordinary account	2023/7/17
	黄V	3 连休 と 诞生 日 东北 地方 摄入量 达标	verified account	2023/7/17
	普通用户	啊 哈哈哈哈 在 北京 不 吃海鲜 了 吧 在 青岛 来份 海肠 捞饭	ordinary account	2023/7/17
	普通用户	我 有罪 喜欢 的 摄影 博主 拍 了 任 保命 豪 我 的 第一 反应 是 哟 喝完 了 啊 兄弟	ordinary account	2023/7/17
	金V	港媒 日本 排放 入海 在 即岸 田 内阁 支持 度 跌 至 不足 三成 半	verified account	2023/7/17
	普通用户	作为 龙 组织 派 我 守海 作者 月寂 烟雨 种地 的 种田 文看 多 了 第一次 看到 海洋 牧场 前面 非常 平淡 我 都 有点 看 不 进去 后面 渐入佳境 受 解锁 图鉴 成长 能 掌控 的 海域 越来越 大 海獭 超 可爱 其实 我 本身 不是 很 爱 海鲜 里面 的 美食 都 给 我 看 馋 了 新 认识 了 好多 鱼有 的 趴 甚至 看文 都 看 得 我 深海 恐惧症 了 如果 真有 镇守 的 就 好 了 把 偷排 的 还给 它们	ordinary account	2023/7/17
	普通用户	说真的 日本 排放 香港 的 那些 环保 组织 呢 就算 没有 环保 组织 港人 那么 在乎 食品安全 竟然 一句 都 不 吠 死 绝 了	ordinary account	2023/7/16
	普通用户	坚决 抵制 日本 进入 太平洋	ordinary account	2023/7/16
日本核废水,日本核污水57天将污染半个太平洋,海洋	普通用户	日本 坚决 抵制 日本 将 排入 海洋 ResolutelyresistJapansdischargeofnuclearwastewaterintothesea 日本 57 天将 污染 半个 太平洋 海洋 环境保护	ordinary account	2023/7/16
	普通用户	想 买 日本 的 吃 的 但是 希望 不是 日本 进口 的 好 难 远离 我	ordinary account	2023/7/16
	普通用户	告诉 你 兄弟 他们 都 留在 岛上 得 嘞 岛上 女人 都 嘎嘎 温柔 不仅 能 可劲 吃 鱼 吃 虾 吃海鲜 还 可以 在 里 游泳 泡澡 简直 就是 男人 的 天堂 最好 把 核电站 都 吃 了 帮助 地球 人 解决 难题 爱 吃 啥 吃 啥 爱 吃 随便 炫想 吃 可劲造 我 再也 不管 不 说 被 核辐射 的 又 不是 我 和 我 有 啥 关系 作为 兄弟 也 应该 有福同享 有难同当	ordinary account	2023/7/16
日本核废水	普通用户	日本 日本 真的 是 世界 上 最 恶心 的 东西	ordinary account	2023/7/16
日本核废水	普通用户	日本 压 nm 啊 压	ordinary account	2023/7/16
	普通用户	我 巴不得 早 亖 所以 就 不要 问 我 什么 都 排 了 你 怎么 还 想着 吃海鲜 这种 话 行不行	ordinary account	2023/7/16
日本核废水	普通用户	日本 能 不能 让 日本 自己 把 水 喝完 啊 自己 干 的 恶心 事得 等 拉 上 全世界 的 人 嘛	ordinary account	2023/7/16
	普通用户	光 与 夜 之恋 歪个 楼 大家 有 什么 推荐 的 水乳 吗 和 抗初 老 的 精华 吗 我 是 超级 敏感 肌 最近 日本 的 水乳 因为 的 事情 都 不敢 用 了 求 推荐	ordinary account	2023/7/15
日本密集收购中国中药企业	普通用户	日本 密集 收购 中国 中药 企业 睁眼 闭眼 中药	ordinary account	2023/7/15
日本核废水	普通用户	日本 抵制 日货 还 我 海洋	ordinary account	2023/7/15
日本核废水	普通用户	日本 抵制 抵制	ordinary account	2023/7/15
	普通用户	一 开始 完 了 日牌 不能 用 了 仔细 一看 已经 排 了 很多年 那 没事 了 继续 用 每天 都 有 在 变异 的 路上 砥砺 前行	ordinary account	2023/7/15
	普通用户	因为 排放 我 开始 再次 憎恨 日本 这个 国家	ordinary account	2023/7/15
日本核废水	黄V	日本 这辈子 最大 的 愿望 就是 自然 死亡 核辐射 危害 那么 大 日本 是 想 让 全人类 变异 灭亡 吗 离 人类 灭绝 不远 了	verified account	2023/7/15
	蓝V	买鱼 先测 核辐射 近日 日本 宣布 将 向 海洋 排放 福岛 第一 核电站 不少 韩国 民众 选择 购入 便携式 放射性 检测仪 不过 在 医学专家 看来 这 更 多 是 安慰 专家 表示 排放 进 海洋 一定 时间 后 确实 会 对 海产品 产生 一定 的 影响 然而 便携式	verified account	2023/7/15
	普通用户	韩国 跟着 日本 口头上 反华 嚷嚷 几声 就算 了 尽 玩 真的 把 自己 当成 是 亚洲 乌克兰 还是 亚洲 波兰 都 没 拎 清 在 日本 问题 上 这个 总统 是 冒进 了	ordinary account	2023/7/15
日本核废水	普通用户	日本 灭 吧	ordinary account	2023/7/14
日本核废水	普通用户	日本 日本 称 可以 饮用 别 排放 浪费 了 赶紧 留着 自己 喝	ordinary account	2023/7/14
日本政府不心虚的话为何发补偿费,张雪松煮天下	蓝V	日本政府 不 心虚 的话 为何 发 补偿费 张 雪松 煮 天下 论 自私自利 美国 是 老大 日本 当 二哥 当仁不让 日本 将 福岛 核电站 肆意 从 日本 政客 到 日本 舆论 这 5 句 话 深深 伤害 了 中国 核 处理 水 和 你们 根本 不 懂 中国 排出 的 更 多 只有 中国 韩国 反对党 和 日本 媒体 反对 日本 太平洋 不是 日本 的 下水道 但 也 不是 中国 的 下水道 中国 不 懂 科学 完全 在 跟 国际 社会 作对 日方 用核 处理 水 取代 指责 中 韩法 等国 核电站 排放 的 更 多 完全 属于 偷换概念 混淆视听 正如 中国 大使 所说 向 海洋 排放 核事故 污染 水在 全球 没有 先例 同 核电站 正常 的 排放 水 完全 不是 一 回事 两者 产生 的 来源 所 含 放射性核素 的 种类 完全 不同 根本 不 具有 可比性	verified account	2023/7/14
	普通用户	与 两者 有 区别 吗 回答 当然 可以 是 肯定 的 我 想 这 或许 近于 正常 排泄 的 大便 与 非正常 拉稀 的 大便 一般而言 有害物质 自然 是 后者 超过 前者 但是 两种 排泄物 都 以 科学 方法 作祛毒 处理 后 却 也 可能 完全相同 这 就 好比 自来水厂 生产 自来水 原料 取自 天然 优质 水 不 处理 即能 饮 但 尽管 原料 水 劣质 经 高明 的 处理 之后 也 可能 达到 优质 饮用水 的 程度 从 这个 意义 说 与 也 可以 没有 区别 如果 有 区别 不是 二者 的 名称 不同 只能 是 所 含 的 有毒 物质 在 程度 上 存在 差异 完全 不能 排除 精心 处理 的 比 马虎 处理 的 更 干净 的 情况 一定 要 厘清 谁 更 干净 就 将 两者 各自 的 相关 数据 指标 公诸于众 好 了	ordinary account	2023/7/14
	普通用户	如果 一 开始 就 保护 好 中医药 那 怎么 会 被 收购 呢 不 从 自身 找 问题 吗 是 他们 的 错众 国人 逼 人家 自身 找 问题 自己 国家 犯错 了 也 是 让 别人找 问题 不 考虑 自身 问题 而且 人家 是 收购 的 不是 偷 的 既然 是 收购 那果价 那边 肯定 是 知道 的 吧 果价 一 开始 就 不 重视 这 事儿 现在 开始 怪 日本 吗	ordinary account	2023/7/14
	普通用户	日本 核 污水排放 这 事 肯定 是 日本 知道 自己 的 国家 没有 未来 在 火山 带上 早晚 消失 日本 自己 是 缺 淡水 的 国家 老龄化 严重 最有 竞争力 的 汽车业 也 快 完蛋 所以 反 人类 必须 排放	ordinary account	2023/7/14
	黄V	我 比较 遗憾 的 事情 就是 Amplitude 撤出 中国 市场 以及 Kanebo 砍 了 CHICCA 这条线 还有 就是 TwanyCentury 系列 换 包装 and 是不是 有 什么 啥 好 用 就 停产 啥 的 阴间 脑 回路 这下 还 出来 事件 真是 壮士断腕	verified account	2023/7/13
全球变暖,夏天真是太热了,日本政府正式决定福岛核废水排海	普通用户	荐 书 斋藤 幸平 人类 世 的 资本论 据说 这 两年 来 在 日本 狂销 50 万册 本 以为 是 一本 经济学 著作 类似 皮 凯蒂 那样 的 书 原来 是 一本 主要 倡导 环保 呼唤 气候 正义 的 书 估计 在 国内 也 会 卖 得 不错 毕竟 今年夏天 真的 太热太热 了 作者 是 比较 激进 的 左派 呼唤 世界 上能 有 35 的 人 站 出来 以 非暴力 手段 改变 社会 终结 资本主义 想法 挺 令人尊敬 读 起来 也 很 燃 但 还是 太 理想主义 了 别说 我 犬儒 别的 不说 单是 福岛 一事 就 不知 斋藤 君 作何 感想 全球 变暖 夏天 真是太 热 了 日本政府 正式 决定 福岛	ordinary account	2023/7/13
	黄V	华为 突破 明年 推 商用 55G 网络设备 投入 4400 亿 研发 日本 不顾 各方 反对 肆意 倾倒 港府 禁 日本 十都县 水产品 进口 20230713	verified account	2023/7/13
中医被日本收购	普通用户	中医 被 日本 收购 突然 想到 了 之前 的 疫情 病毒 的 来源 特效药 的 出现 真是 细思极 恐 日本 一边 排放 一边 收购 中医 企业 不 知道 要 搞 什么	ordinary account	2023/7/13
	普通用户	不要 排放 不要 日本 我 好 恨 你	ordinary account	2023/7/13
日本核废水,日本旅行,日本酒	普通用户	日本 日本 旅行 日本 酒 其实 这 几天 一直 下雨 我 就 很 怕 刚 看到 推送 日本 荧光 绿 的 河水 排放 海水 蒸发 然后 变 雨水 下来 仅 自己 观点	ordinary account	2023/7/13
抗日战争,侵华日军731部队罪行再添铁证,日本核废水,日本密集收购中国中药企业	普通用户	刚刷抖 音刷 到 一个 小 的 账号 它 发布 的 视频 都 是 在 抗日战争 时期 歌颂 日本 将士 多么 多么 伟大 太 恶心 人 了 日本 人 侵华 战争 残忍 杀害 了 多少 无辜 的 中国 人 日本 731 部队 慰安妇 南京大屠杀 真的 太多 了 还 不 承认 自己 的 罪行 还排 搞 我 大 中国 的 中医 你们 的 繁星 行动 成功 了 别 开心 太早 了 老天 会 惩罚 你 的 有 一天 小 的 国家 总会 灭亡 只 留下 那些 善良 的 老百姓 抗日战争 侵华日军 731 部队 罪行 再添 铁证 日本 日本 密集 收购 中国 中药 企业	ordinary account	2023/7/13
	普通用户	日本 排放 就 像 个 阴谋论 似的 日本 先是 大量 排放 现在 又 大肆 收购 中医中药 又 被 他们 申遗 等到 最后 污染 影响 人体 的 时候 西医 又 贵 又 没有 用 中药 也 被 日本 申遗 成功 的话 中医 以后 的 价格 估计 也 是 巨额 日本 这 国家 纯纯 就是 明抢 还是 对 帮助 他 过 的 国家 恩将仇报 所以 感觉 适度 的 东征 是 必要 全世界 就 美日 幺 蛾子 最 多	ordinary account	2023/7/13
	普通用户	国际原子能机构 人家 最起码 是 国际 科学家 专业 机构 人家 还 不 比 你 了解 福岛 排放 达 不 达标 一个个 的 真 以为 自己 是 物理化学 专家 信口雌黄 说 别人 收 了 日本 人 的 钱 太平洋 周边 这么 多 国家 达标 不要 达标 你 以为 别人 心里 没说 人家 发达国家 诺贝尔奖 名列前茅 不比 你 懂 原子能 广岛 长崎 核弹 爆炸 之后 别人 照样 发达 人家 遭受 过 核弹 爆炸 的 国家 会 不 比 你 懂 核废料 处理 地震 海啸 导致 的 天灾 无情 你 人类 得 懂点 人情事故 吧 试问 你 做 得到 别人 工业 制造 的 严谨 的 百分之一 吗	ordinary account	2023/7/13
	普通用户	因 日本 事件 韩国 居民 疯狂 抢购 食盐 据 环球网 报道 因为 日本 准备 将 100 多万吨 排入 海洋 韩国 消费者 开始 抢购 海盐 等 物品 恐慌性 抢购 还 导致 韩国 6 月份 食盐 价格 较 两个 月 前 上涨 27 据 媒体 援引 政府 的话 报道 在 7 月 11 日 之前 韩国 将 以 市场价 20 的 折扣 每天 从 库存 中 释放 约 50 吨 盐 韩国 民调 机构 5 月 进行 的 调查 显示 超过 85 的 韩国 民众 反对 日本 的 计划 有 约 70 的 民众 表示 如果 排放 计划 继续 进行 将 减少 食用 海产品 另据 科学杂志 一项 研究 介绍 日本 福岛 中 含有 多种 放射性 成分 核污染 成分 包括 铯 Cs131133137 锶 Sr90 以及 碘 I131135 等 多种 放射性元素 其中 氚 等 元素 难以 被 清除 海纳 百 氚…	ordinary account	2023/7/12
siki's podcast	普通用户	sikispodcast 想起 日本 排放 的 事	ordinary account	2023/7/12
	普通用户	我 真的 很 佩服 现在 还有 人想 打 日本 人胎素 那 日本 处理 都 已经 到 了 多 白热化 的 阶段 了 没 看 新闻 吗 你 所 看到 的 人胎素 没 问题 是 谁 跟 你 说 的 要么 就是 日方 说 的 要么 就是 卖 人胎素 的 说 的 还有 那个 把 人胎素 的 功效 都 能 上升 到 文献 的 啥 文献 啊 在 哪儿 发表 的 啊 不是 随便 搞个 文儿 插入 个 exl 图表 发出 去 就 叫 文献 了 咱 也 要 看 影响 因子 的 呀 医学类 论文 水刊 非常 多 世界 权威 四大 医学杂志 是 英国 医学杂志 新英格兰 医学杂志 美国 医学会 杂志 和 柳叶刀 去伪存真 是 每个 行业 都 应该 践行 的 我 昨日 不卖 人胎素 今日 不卖 明日 也 不会 卖 就算 有 一天 它 利润 爆棚 也 雨 我 无瓜 这条 也 不会 删 随时 搜 也 能 看得见	ordinary account	2023/7/12
致这个动荡的世界,日本,日本核废水	红V	郭正亮 日本 福岛 排放 韩国 禁声 中国 大陆 做法 才 是 正确 的 模板 致 这个 动荡 的 世界 日本 日本	verified account	2023/7/12
日本核废水	普通用户	日本 给 日本 永远 冻住 吧 省心 了	ordinary account	2023/7/12
中方灵魂拷问日本排核废水,日本是不是对世界恩将仇报,日本将太平洋当倒核污染水的下水道	蓝V	中方 灵魂 拷问 日本 排 日本 是不是 对 世界 恩将仇报 日本 将 太平洋 当倒 的 下水道 7 月 12 日 外交部 发言人 汪文斌 在 例行 记者会 上 表示 日本 福岛 拟 排放 的 数量 之大 持续时间 之 长 涉及 地域 之广 前所未有 中方 和 太平洋 岛国 都 严重 关切 日本 计划 都 坚决 反对 日方 转嫁 核污染 风险 的 行为 汪文斌 强调 我们 注意 到 太平洋 岛国 论坛 独立 专家 小组 组长 日前 指出 根据 国际原子能机构 的 安全 标准 正当性 是 国际 辐射 防护 安全 标准 的 十大 基本 原则 之一 要求 产生 辐射 风险 的 活动 必须 产生 整体效益 收益 大于 风险 日方 应该 扪心自问 将 太平洋 当作 倾倒 的 下水道 是不是 违反 了 上述 原则 是不是 违反 了 自己 应尽 的 基本 国际 义务 是不是 对 12 年前 援助 日本…	verified account	2023/7/12
日本核废水,bilibili	普通用户	日本 抗议 坚决 反对 日本 排放 需要 实际行动 不要 一直 口头 警告 bilibili 阿盐 QAQ 的 视频 O 抵制 日本	ordinary account	2023/7/12
日本核废水	普通用户	日本 日本 洗护 产品 到底 还 能 用 吗	ordinary account	2023/7/11
日本政府正式决定福岛核废水排海,日本核废水	普通用户	日本政府 正式 决定 福岛 日本 顶顶顶	ordinary account	2023/7/11
	普通用户	日本 影响 我 以后 吃海鲜 我 真的 会	ordinary account	2023/7/11
香港身边事,香港爆料,香港	蓝V	香港立法会 办 酒会 与 驻港 领事 交流 日本 缺席 回避 问题 香港立法会 议员 今日 于 立法会 综合 大楼 与 驻港 总领事 和 名誉 领事 举行 交流 酒会 就 彼此 关注 的 议题 交换意见 一共 有 46 位 议员 出席 交流 酒会 44 位 驻港 总领事 或 其 代表 及 14 位 名誉 领事 出席 导赏团 简介 会 和 交流 酒会 在 交流 酒会 举行 前 香港立法会 主席 梁君彦 主持 简介 会 向 出席 的 驻港 总领事 和 名誉 领事 介绍 立法会 的 工作 和 立法会 综合 大楼 扩建工程 驻港 总领事 和 名誉 领事 亦 参观 了 立法会 综合 大楼 的 设施 香港 身边 事 香港 爆料 香港	verified account	2023/7/11
	普通用户	一个 依靠 其他人 的 劳动成果 上位 的 人 每 一步 前进 会 牺牲 更 大量 的 劳动成果 这会 形成 一种 惯性 一种 成功 学 秘籍 加固 心理 上 行为 模式 的 动机 合理性 除了 塑造 唯上 的 奴役 主 压迫者 外 还 会 造成 提供 劳动成果 的 劳动者 的 反感 与 反抗 最后 形成 对 权威 的 蔑视 蔓延 至 各行各业 后 像 一样 污染环境 造成 生态灾难 有些 人 为了 国家 独立 人民 幸福 而 死去 为了 生活 而 打拼 如果 被 窃取 了 劳动成果 窃取 者 就是 汉奸 强盗	ordinary account	2023/7/11
	普通用户	之前 去 redbook 找 洗发水 结果 找到 了 本命 洗发水 无语 死 了 不 知道 找 什么 洗发水 好用 了 啊啊啊 啊啊啊 给 我 推荐 不油头 和 不头 痒 的 洗发水 找 不到 了 家 人们 花王 那个 绿色 的 真的 很 好 用 但是 气死我了 现在 不 知道 用 什么 了 我 只 剩 这瓶 一点点 用	ordinary account	2023/7/11
	黄V	我 的 快乐 源泉 你 妈 我 恨 跟 不共戴天 你 妈排 什么 啊 现在 啥 护肤品 都 不敢 用 了	verified account	2023/7/11
日本核废水,海鲜,日本政府正式决定福岛核废水排海	普通用户	日本 我 的 海鲜 不要 碧莲 啊啊啊 我 还 准备 去 冲绳 看看 呢 看个 屁全 是 红色 海水 话 说 邻国 们 怎么 没人 站 出来 制作 这件 事 啊啊啊 真是 疯 了 海鲜 日本政府 正式 决定 福岛	ordinary account	2023/7/10
央视新闻,日本政府正式决定福岛核废水排海	红V	央视 新闻 日本政府 正式 决定 福岛 韩国 人 提出 的 措施 蛮 合理 的 要求 设立 驻地 常设 检测 机构 派驻 韩方 人员 检测 我 也 建议 一下 加上 中方 检测 人员	verified account	2023/7/10
日本核废水	普通用户	日本 真 就 全世界 一起 变异 呗 为什么 没有 实际行动 阻止	ordinary account	2023/7/10
	普通用户	虽然 还有 几个 月 但 有 一种 明天 睁眼 就 到 霓虹 的 错觉 也 不 知道 在 激动 个 什么 劲儿 明明 不 一定 能 见到 越想 越 不 对 我 特 么 跟 俩 去 干什么 我 搞 的 是 立体 人 不会 到时候 真的 去 ldh 那个 破 logo 下 打个 卡 然后 灰溜溜 的 滚回来 吧 这样 的 事情 不要 哇 但 老公 现在 丑 的 我 已经 惧怕 的 空气 了 还 不如 去 喝点	ordinary account	2023/7/10
日本核废水排海	普通用户	坚决 抵制 日本 排放 所有 中国 人 发出 该发 的 声音 日本	ordinary account	2023/7/10
日本政府正式决定福岛核废水排海,IAEA总干事到达韩国后被骂到改道,直说热评	蓝V	日本政府 正式 决定 福岛 刘 和平 的 亲日 外交 战略 走 不了 太远 IAEA 总干事 到达 韩国 后 被 骂 到 改道 对于 韩国 国内 民众 与 在野 的 共同 民主党 举行 大规模 集会 抗议 日本 将 福岛 核 污水排放 入海 以及 抗议 国际原子能机构 总干事 格罗 西在 这件 事情 上 偏袒 日本 一事 直 新闻 特约 评论员 刘 和平 指出 在 韩国 的 政治 环境 下 基础 民意 才 是 其 内政 与 外交 方向 最终 的 决定性 力量 因此 当前 奉行 的 亲美 尤其 是 亲日 外交 战略 可能 难以 走 得 很 长远 说不定 过 了 一段时间 在 强大 的 民意 压力 下 或者 是 在 下 一次 的 大选 之后 韩国 的 外交 战略 就 会 再 来 一次 大 修正 这种 现象 在 过去 几十年 中 已经 像 翻 烙饼 一样 翻 了 好 多次 直说 热评 O 刘 …	verified account	2023/7/10
	普通用户	日本 中国 民众 的 声音 在 哪里	ordinary account	2023/7/10
	普通用户	其他 国家 不 包括 日本 有毒 无毒 但 在 日本 是 一个 概念 日本 日本 因为 日本 的 观念 不分 废污 废物 能 再 利用 污染物 更能 变污为 宝 那 喝 的 那 核污染 生鱼片 都 拖销 了 拖 着 不销 呵呵 有种 海鲜 叫 日本 次深 有种 含 污染物 的 产品 也 叫 日本 次深	ordinary account	2023/7/10
日本政府正式决定福岛核废水排海,李肃论道,鸿儒计划	普通用户	李肃 朝鲜 为 日本 排核水 痛骂 国际原子能机构 中国 能 对 日 开战 了 吗 日本政府 正式 决定 福岛 李肃 论道 鸿儒 计划	ordinary account	2023/7/10
	普通用户	揭露 福岛 真相 各国 专家 说 各国 专家 说	ordinary account	2023/7/9
日本核废水	普通用户	日本 好 可怕 减少 购买 日本 产品 这 国家 真够 缺德 的	ordinary account	2023/7/9
	红V	新闻调查 揭露 福岛 真相 各国 专家 这样 说 O 新闻调查 揭露 福岛 真相 各国 专家 这样 说	verified account	2023/7/9
	红V	说 是 要 开始 了 近年来 爆出 了 很多 数据 造假 的 大事 一次次 刷新 了 全球 对 他们 的 认知 要 知道 他们 历来 给 人 的 印象 就是 文明 工匠 精神 啥 的 在 一次次 造假 事件 后 现在 公然 向 全球 放毒 还 搞 出来 一份 不 知道 是否 贿赂 来 的 报告 作为 邻居 的 我们 反对 肯定 是 必然 的 谁 能 接受 这种 投毒 行为 钱 他们 捞 了 祸 却 要 所有人 承担 恶心 距离 约定 的 时间 越来越近 看 后续 是否 有 转机 现在 我们 已经 开始 禁止 进口 福岛 部分 食品 可以 肯定 的 是 如果 这 事 还要 继续 那 的 海产品 就让 他们 自己 消化 吧 反正 他们 都 敢 直接 喝 了	verified account	2023/7/9
日本核废水	黄V	日本 中方 禁止 福岛 食品 当天 日本 批准 入海 再 不 听 劝 恐 加倍 制裁 最近 日本 排放 这个 事情 是 闹 得 沸沸扬扬 中国 禁止 福岛 食品 当天 日本 批准 了 百万吨 的 中方 或 将 加码 进行 制裁	verified account	2023/7/9
日本政府正式决定福岛核废水排海	普通用户	日本政府 正式 决定 福岛 为什么 这个 不高 啊 真的 好 害怕	ordinary account	2023/7/8
	普通用户	体温 已经 373 好 几天 了 我 觉得 是 我 喝多 了 变异 了	ordinary account	2023/7/8
日本政府正式决定福岛核废水排海	普通用户	日本政府 正式 决定 福岛 今天 是 第二天 海洋 又 对 我 哭泣 啊 我 能 感觉 到 他们 伤心 请 你 告诉 日本政府 不要 在 海洋 里面 倒 核辐射 的 白天 没 感觉 一到 晚上 我 就 感到 他们 在 哭泣 别 逼 我 利用 大自然 的 力量 把 你们 那边 给 搞 成掉 我 难受 死 了	ordinary account	2023/7/8
	普通用户	为什么 日本 要 排放 这种 危害 全世界 的 新闻 连 都 没有 我 真 不 理解	ordinary account	2023/7/8
	普通用户	总之 如果 不是 外务省 搞 的 事沪国 实绩 不过 再添 一笔 如果 是 外务省 搞 的 事 我 祝 和 沪国 有关 人士 天天 喝 饱 早日 转生 异 世界	ordinary account	2023/7/8
	普通用户	今天 多国 在 质疑 日本 阴谋 包括 美国 环保 组织 核能源 机构 醒悟 一些 了 这个 地球 就 有点 救 了	ordinary account	2023/7/8
	普通用户	海关总署 禁止 日本 10 个 县 都 食品 进口 卫星 视角 看 福岛 排放 57 天 即可 扩散 太平洋 分享 自	ordinary account	2023/7/8
日本最早将于24日排放福岛核废水	普通用户	日本 最早 将 于 24 日 排放 福岛 破岛 什么 时候 沉	ordinary account	2023/8/21
日本最早将于24日排放福岛核废水	普通用户	日本 最早 将 于 24 日 排放 福岛 抵制 日货	ordinary account	2023/8/21
	金V	日本 最早 将 于 8 月 24 日 排放 福岛	verified account	2023/8/21
坚决抵制日本排放核污水,日本网友对排放核污水的看法,日本核废水排放时间,日本核废水,日本核污水57天将污染半个太平洋	普通用户	坚决 抵制 日本 排放 日本 网友 对 排放 的 看法 不 明白 不 理解 不 尊重 为什么 一个 国家 自己 的 问题 不是 自己 的 国家 政府 去 解决 而是 要 全球 的 人民 来 收拾 他们 的 烂摊子 来 替 他们 擦屁股 来 承担 这件 事情 的 后果 日本 一个 国家 自己 没 能力 解决 或者 根本 不想 解决 这件 事情 带来 的 后果 然后 让 无辜 的 民众 来 承担 由 这件 事 带来 的 不利 这件 事情 人 都 干不出 日本 排放 时间 抱歉 打扰 了 大家 的 时间 但是 还有 八天 日本 就要 正式 大量 持续 向 太平洋 排放 了 我们 需要 全民 抵制 日货 如果 这个 月 它 试 排放 我们 没 让 日系 产品 销量 减半 它会 肆无忌惮 排放 三十年 只要 触碰 日本 所有 产业链 的 利益 他们 的 企业家 也许 就 会 联合 起来 抵抗 日本…	ordinary account	2023/8/21
	蓝V	污染 倒计时 日本 称 最早 将 于 8 月 24 日 排放 福岛 据 国内 媒体报道 日本首相 岸田文雄 表示 日本 福岛 第一 核电站 经 处理 后 最早 将 于 8 月 24 日起 目前 工作 进入 最后 阶段 日本政府 将 于 8 月 22 日 上午 召开 相关 部长会议 决定 具体 日程	verified account	2023/8/21
日本核废水	普通用户	日本 真的 很 生气 这么 严重 的 事情 这 不是 某个 或 某些 g 家 与 一个 g 家 的 事 这件 事 关乎 全人类 大海捞针 大海捞针 以为 净化水 是 很 容易 的 事情 吗 排放 本身 就是 一件 放出去 就 无法 收回 的 事情 更何况 现在 的 环境 现象 复杂多变 现在 排放 无异于 是 于 地球 各个 角落 随机 埋藏 隐患 什么 稀释 说 得 冠冕堂皇 净干 一些 见不得人 的 勾当 日本 这是 冒天下之大不韪 一意孤行 最后 一定 受到 大自然 惩罚 和 全人类 的 谴责	ordinary account	2023/8/21
日本最快将于22日决定排海时间,日本最早将于24日排放福岛核废水,福岛核废水57天可废掉半个太平洋	普通用户	日本 最快 将 于 22 日 决定 时间 日本 最早 将 于 24 日 排放 福岛 福岛 57 天可 废掉 半个 太平洋 日本 没有 权利 污染 海洋	ordinary account	2023/8/21
日本核废水	普通用户	日本 为什么 没 人 关注 那些 明星 怎么样 跟 你 有 关系 吗 不如 关心 关心 地球	ordinary account	2023/7/4
	普通用户	今晚 央视国际 频道 新闻 评论 节目 今日 关注 对 不顾 国内 国际舆论 反对 违背 国际 道义 将 排向 太平洋 将 对 太平洋 水质 产生 不可 预测 的 核污染 同时 对 海洋 鱼类 海洋 其它 水下 生物 植物 以及 海洋 生态环境 等 都 会 造成 无法估量 的 核污染 从而 对 太平洋 沿岸 国家 的 海洋 生态环境 也 造成 了 核污染 足见 是 一个 毫无 人性 和 道义 的 国家	ordinary account	2023/7/4
头号博主说,冲先生,世界自然基金会,日本,日本核废水	红V	我 真 想不到 世界 自然 基金会 把 日本 福岛 流 进 事故 反应堆 内 的 污水 和 正常 核电站 用于 降温 的 水 几乎 以 同一 标准 量度 日本 福岛 的 处理 手法 真的 是 核电站 运行 的 常规 做法 吗 如果 世界 面临 人为 灾害 时 黑白不分 不 出来 反对 的话 未来 还 如何 叫 人 捐款 支持 这个 是 不能 逆转 的 行为 呢 头号 博主说 冲 先生 世界 自然 基金会 WWF 世界 自然 基金会 日本 日本 日本	verified account	2023/7/4
	普通用户	奥尔滨 这个 水能 把 人 熏 死 一股 子 劣质 肥皂 味 估计 只能 拿来 擦 脚 后续 买日系 产品 都 得 慎重 吓人	ordinary account	2023/7/4
日本核废水入海 ,日本核污水	普通用户	日本 追踪 日本 将 在 74 号 确认 核 污水排放 日期 这是 日本 毁灭 地球 的 开始 日本 入海 日本 日本 日本 入海 对	ordinary account	2023/7/4
	普通用户	诗歌 写诗 是 一种 信仰 日本 这 是 要 向 全人类 进行 核 投放 日本 130 万吨 即将 肆意 地 源源不断 地 长久 地 排入 我们 全人类 的 海洋 还有 哪些 人 在 吃 日本料理 最新 检测 结果显示 福岛 核电站 港湾 内 捕获 的 鱼类 体内 所 含 放射性元素 铯 超标 达到 日本 法定标准 180 倍 同时 据 报道 日前 日方 开始 向 福岛 第一 核电站 隧道 中 注入 海水 这些 海水 是 用来 稀释 即将 排放 的 这些 总量 超过 123 万吨 并且 仍 在 源源不断 产生 整个 排放 过程 预计 将 持续 至少 30 年 而 核 物质 难以 降解 对 人类 的 影响 将 以 万年 为 单位 计算 德国 海洋 科学研究 机构 指出 福岛 沿岸 拥有 世界 上 最强 的 洋流 从 排放 之日 57 天内 放射性物质 将 扩散 至 太平洋 大半 区域 10…	ordinary account	2023/7/4
黑执事 画风变丑	普通用户	黑 执事 画风 变丑 怎么 排 到 有生之年 系列 了 这 这 这 好看 吗 这	ordinary account	2023/7/4
核废水	普通用户	这么 好 的 东西 脚盆 鸡 怎么 tm 不 自己 和 了	ordinary account	2023/7/4
东京一店长闻到煤气味后点了根烟	普通用户	东京 一 店长 闻到 煤 气味 后点 了 根烟 所以 日本 排放 怎么 解决 啊 日本 能 不能 把 自己 都 炸死 啊	ordinary account	2023/7/4
日本核废水	普通用户	日本 坚决 反对 日本 排放 有 本事 自己 喝完 它	ordinary account	2023/7/22
日本核废水,日本政府正式决定福岛核废水排海	普通用户	日本 日本政府 正式 决定 福岛 你们 能 不能自己 喝 了	ordinary account	2023/7/22
	普通用户	我 仔细 看 了 一下 才 发现 外交 令辞 都 是 而 不是 和 完完全全 是 两个 东西 日本 一直 混淆视听 日本 这个 国家 就 不 应该 存在 这个 世界 上	ordinary account	2023/7/22
日本核废水	普通用户	日本 坚决 抵制 日本 排放 别买 日 产品	ordinary account	2023/7/22
日本核废水	普通用户	日本 看到 说 还有 十多天 就要 开始 排 了 是 真的 吗	ordinary account	2023/7/22
核废水,中方满分逻辑批日方核废水排海	普通用户	坚决 抵制 日本 排 中方 满分 逻辑 批 日方	ordinary account	2023/7/22
日本核废水	普通用户	日本 所以 呢 就让 它们 乱来 啊 都 这个 时候 了 为什么 还 没 多少 人 重视 起来 啊	ordinary account	2023/7/22
日本核废水	普通用户	日本 世界 可以 没有 日本 但 人类 不能 没有 海洋	ordinary account	2023/7/22
日本核废水	普通用户	日本 日本 能 不能 滚 出 地球 自己 想死别 带上 地球 人 害人害己 丧心病狂	ordinary account	2023/7/22
日本核废水	普通用户	日本 建议 准备 好 碘片 生脉 饮 黄连 解毒 汤 等等 药品 还有 防护服 医护人员 穿 的 那种 实在 没有 用 雨衣 代替 手套 口哨 下雨 时 尽量 不 出门 回家 后 洗手 并 擦拭 衣服 上 的 尘埃 愿 若干年 后 我们 仍能 看到 那 碧海 清波 愿 世界 永远 和平 美好 尽快 转发 越广越 好	ordinary account	2023/7/21
日本核污水,日本政府正式决定福岛核废水排海	普通用户	日本 排放 的 是 不是 文科生 写稿 要长 点心 切勿 帮助 日本 混淆 概念 日本 日本政府 正式 决定 福岛	ordinary account	2023/7/21
	普通用户	岛国 2 年 后 对不起 对不起 很 抱歉 鞠躬 我们 已经 倒 完 了 20 年 后 都 是 前人 做 的 和 我们 现代人 没关系 的 我们 也 不想 这样 大家 要 共同 守护 地球 家园 啊 我们 也 是 受害者 80 年 后 什么 这是 什么 事情 历史 上 根本 没有 这 回事 这是 危言耸听 200 年 后 岛国 没有 攻占 下 合适 的 领土 啦	ordinary account	2023/7/21
日本核废水	普通用户	日本 顶	ordinary account	2023/7/21
日本政府正式决定福岛核废水排海	普通用户	日本政府 正式 决定 福岛 为什么 这么 低 坚决 抵制 日本 排放	ordinary account	2023/7/21
日本政府正式决定福岛核废水排海	普通用户	日本政府 正式 决定 福岛 怎么 那么 低 呢 啊啊啊 啊啊啊 坚决 不 可以	ordinary account	2023/7/21
	普通用户	她 可爱 的 我 要死 了 啊啊啊 啊啊啊 啊啊啊 啊 啊 整个 上空 飘荡 着 我 的 尖叫	ordinary account	2023/7/21
日本呼吁中方取消对其进口限制	普通用户	日本 呼吁 中方 取消 对 其 进口 限制 呼吁 你 麻辣 隔壁 啊 不要 污染 海洋 可以 留着 自己 饮用 洗澡	ordinary account	2023/7/20
日本政府正式决定福岛核废水排海	普通用户	日本政府 正式 决定 福岛 抵制 抵制 抵制	ordinary account	2023/7/20
	普通用户	抵制 日本 排放	ordinary account	2023/7/20
日本政府正式决定福岛核废水排海	普通用户	日本政府 正式 决定 福岛 我特 么 还 想 潜水 还 想 环海 还 想 吃 点子 海鲜 呢 能 不能 做点 好事 啊 子	ordinary account	2023/7/20
日本核废水	普通用户	日本 坚决 抵制	ordinary account	2023/7/20
	蓝V	国际 锐 评核 污水 日方 别想 混为一谈 O 国际 锐 评核 污水 日方 别想 混为一谈	verified account	2023/7/19
	普通用户	由于 日本 大量 排放 冷却 造成 北美 地震 韩国 发 洪水 日本 给 太平洋 沿岸 国家 将会 带来 更 多 灾难 日本 将 是 环 太平洋 所有 国家 的 公敌	ordinary account	2023/7/19
日本核污水57天将污染半个太平洋	普通用户	日本 57 天将 污染 半个 太平洋 是 不是 请 各位 同胞们 务必 务必 看 下去 和 普通 的 有 本质 的 区别 打个比方 比如 你 拿 着 一杯 很 热 的 水 你 觉得 他 很 热 于是 把 被子 放到 凉水 让 他 降温 然后 又 拿 出来 这个 凉水 可以 说 是 而 是 说 杯子 漏 了 凉水 和 里面 的 热水 混合 在 了 一起 于是 本来 没有 放射性 污染 的 凉水 就 掺杂 了 放射性元素 就是 这个 道理 放射性元素 危害 极其 巨大 一旦 被 照射 后果 不堪设想 希望 大家 能够 重视 起来 能 发声 的 发声 能 评论 的 评论 能 宣传 的 宣传 不必 听 自暴自弃 者 流 的话 有 一 分光 就 发 一份 热请 务必 坚决 抵制 日本 排放 致 亲爱 的 同胞们	ordinary account	2023/7/19
日本政府正式决定福岛核废水排海	普通用户	日本政府 正式 决定 福岛 垃圾 想 让 全世界 人民 断子绝孙	ordinary account	2023/7/19
粤港澳大湾区	蓝V	发布 了 头条 文章 民以食为天 粤港澳 三地 政府 要 携起手来 靠 前 站 粤港澳 联系 越加 密切 三地 政府 应 尽快 推动 大湾 区 食品安全 标准 体系 的 建设 逐步 构建 起 覆盖 三地 的 食品 安全监管 协作 机制 粤港澳 大湾 区 香港 日本 粤港澳 三地 政府 要 携起手来 靠 前 站	verified account	2023/7/18
日本核废水	普通用户	日本 日本 当前 最 强大 的 支柱性 产业 是 畜牧业 尤其 是 在 驯化 外国人 方面 投入 非常 之大 每年 都 有 不少 中国 人 被 驯化 曾经 我 以为 只有 科学 能救 中国 后来 我 发现 中国 如果 只 剩下 科学 就 完蛋 了 总要 有 一部分 人 在 那 嘀嘀咕咕 吾 不能 为五斗米折腰 拳拳 事 东瀛 小人 邪 总要 有人 在 旁边 嘀咕 你 是 个人 不能 做条 狗 如果 这些 嘀咕 的 人 都 死 了 以后 只 剩下 做条 狗 也 很 舒服 的 声音 那么 你 可能 就 只能 就 真 去 做 畜生 了	ordinary account	2023/7/18
	普通用户	今天 的 蒸蛋 一绝生 可乐 啊 的 味道	ordinary account	2023/7/18
	普通用户	怎么办 我 突然 想到 因为 不能 买 kissme 的 睫毛膏 了	ordinary account	2023/7/18
	黄V	日本 排放 的 背后 一直 有 幕后 推手	verified account	2023/7/18
日本核废水	普通用户	日本 坚决 抵制 排放 世界 上 不是 只有 日本 一个 国家	ordinary account	2023/7/18
韩国网友让宋雨琦回国	普通用户	韩国 网友 让 宋雨琦 回国 韩国 支持 日本 排 所以 喝多 了 脑 不 清醒 了	ordinary account	2023/7/18
日本核废水	普通用户	日本 我 真的 日本 能 不能自己 一个 星球	ordinary account	2023/7/18
日本核废水,日本核污水	普通用户	日本 日本 日本 要死 就 自己 死 不要 拖累 其他人 好 吗 地球 不是 给 你 这么 造作 的 现在 又 是 升温 又 是 地球 终于 要 毁灭 了 吗	ordinary account	2023/7/18
	普通用户	到 烟台 上午 济南 出发 450 公里 五个 小时 的 路程 烟台 我们 来 了 金沙滩 海滨公园 水 真的 不怎么样 都 是 绿海 澡 有点 吓人 啊 浓密 的 地方 好像 飘着 一层 油膜 跟 日本 排 的 有 关系 吗 下不去 脚 啊 晚上 在 沙滩 上 共享 日落 一轮 红日 犹如 灿灿 的 金丹 漂亮 又 大补刚 出来 三天 怎么 就 有点 玩累 了 没 那么 高 心气儿 了 想 回家 了 努力 坚持 坚持 毕竟 20 年 来 的 第一次 暑假	ordinary account	2023/7/17
日本核废水	普通用户	日本 还有 人 吗	ordinary account	2023/7/17
海关查获10只活体巨人蜈蚣,日本核废水	普通用户	海关 查获 10 只 活体 巨人 蜈蚣 日本	ordinary account	2023/7/17
日本核废水	普通用户	日本 大家 一起 抵制 日本 任何 商品 吧	ordinary account	2023/7/17
日本核废水	普通用户	日本 TMD 是 想 逼 着 全球 的 国家 为 它 买单	ordinary account	2023/7/17
日本核废水	普通用户	日本 两年 后 已经 排完 了 真的 非常 抱歉 鞠躬 二十年 后 这 是 以前 的 人 做 的 事 和 现在 的 我们 没有 关系 我们 也 是 受害者 呜呜 呜 五十年 后 什么 历史 上 没有 这件 事转	ordinary account	2023/7/17
日本政府正式决定福岛核废水排海	普通用户	日本政府 正式 决定 福岛 给 给 同志 们 要 重视 呀	ordinary account	2023/7/17
	普通用户	自打 上网 看 了 快手 觉得 啥 食物 都 不能 吃 了 蔬菜水果 有毒 农药 大米 白面 豆油 是 转基因 蛋类 有 苏丹红 海鲜 水产品 受 化工厂 污染 基因 变异 有 病毒 肉类 注水 病死 肉 灌肠 有毒 禽类 有 激素 儿童 吃 了 引发 性早熟	ordinary account	2023/7/17
日本核废水	普通用户	日本 能 不能 按照 当时 俄罗斯 的 想法 一 核弹 把 日本 炸 了	ordinary account	2023/7/16
日本唯一的破产城市	普通用户	日本 唯一 的 破产 城市 关注 日本 排放	ordinary account	2023/7/16
穿衣自由和擦边的标准	普通用户	穿衣 自由 和 擦边 的 标准 穿衣 自由 和 和 色情 擦边 是 两码事 好比 你 穿 短裙 短裤 长裙 长裤 国内外 民族 服都 是 自由 但 公祭 日 或者 遇难 同胞 纪念馆 里 穿 和服 那 是 在 挑战 国人 的 底线 和 崇洋媚外 穿着 比基尼 沙滩 晒太阳 不会 让 人 觉得 色情 擦边 维多利亚 的 秘密 内衣秀 第一 眼看 关注 到 的 是 内衣 也 不是 色情 擦边 穿着 内衣 搔首弄姿 就是 擦边 啊 第一眼 看到 的 就是 色情 引诱 不要 借着 打拳 混淆 概念 很难 让 人 不 怀疑 是 50 万 就 好比 日本 倾倒 非 要说 是 排放 少 在 那里 偷换概念	ordinary account	2023/7/16
日本花800亿洗白排海计划,日本核废水,日本政府正式决定福岛核废水排海,日本,日本旅游,日本史	普通用户	日本 最新 情报 汇报 日本共同社 1416 日 实施 的 全国 电话 舆论 调查 结果显示 对于 核 处理 水 803 的 人 认为 政府 说明 不 充分 内阁 支持率 降为 343 内阁 不 支持率 为 486 增加 了 70 个 百分点 是否 认为 处理 水 会 导致 形象 受损 的 询问 会 导致 很大 损失 的 占 158 会 导致 一定 程度 损失 的 占 71 日本 花 800 亿洗 白 计划 日本 日本政府 正式 决定 福岛 日本 日本 旅游 日本 史	ordinary account	2023/7/16
日本核废水	普通用户	日本 坚决 抵制 日本 排放 世界 可以 没有 日本 但 不能 没有 海洋	ordinary account	2023/7/16
花样游泳	普通用户	花样游泳 除了 给 了 难度 分 其他 全 pass 很难 不 怀疑 裁判 喝多 了	ordinary account	2023/7/16
日本核废水	普通用户	日本 这个 事情 都 没有 了	ordinary account	2023/7/16
日本核废水	普通用户	日本 能 不能 多点 关注 量 坚决 抵制 排放	ordinary account	2023/7/14
微博热搜趋势报告,日本核污水【话题】,地球生态【话题】,人类未来【话题】	普通用户	微博 趋势 报告 请 大家 积极 转发 复制 发布 坚决 抵制 日本 排放 作为 地球 公民 代表 地球 上 的 亿万 生命 我们 拥有 对 纯净 海洋 陆地 和 大气 的 使用权 我们 有 资格 健康 地 存活 在 地球 上 我们 有 义务 维护 好 自然 的 宜居 性 避免 任何 形式 的 人为 污染 与 威胁 因此 我们 要 联合 全世界 的 公民 坚决 抵制 日本 核 污水排放 入海 日本 的 不是 冷却水 不可 混淆 概念 不可 转移 话题 不可 造谣 嫁祸于 他 国 在 罐子 里 可控 在 海洋 里 不 可控 不能 让 全人类 全世界 为 的 过失 买单 请 日本政府 与 对 日本 民众 负责 对 全球 公民 负责 对 全世界 的 未来 负责 立即 停止 推进 计划 日本 中 含有 浓度 极高 的 放射性 极强 的 钴 锶 铯 等 元素 会 对 人类 在内 的 各种 生物体 …	ordinary account	2023/7/14
	金V	20230714 在 印尼 雅加达 会见 日本 外相 林芳 正 讨论 的 问题 两家 媒体 新闻 内容	verified account	2023/7/14
	黄V	因为 排放 的 事 这 几天 好多 博主 都 在 提醒 不要 买 日本产 的 各类 化妆 护肤品 来用 我 刚好 月初 买 了 一瓶 卸妆油 哎无语 了 都 不敢 用 了 瑟瑟 发抖 买 它 仅仅只是 因为 便宜 大碗 好用 赶紧 从 地球 消失 吧 尼玛	verified account	2023/7/14
核废水	普通用户	可怕 我们 以后 还 能 正常 生活 多久 啊 该 怎么办 啊 我们 普通人	ordinary account	2023/7/14
	蓝V	应对 日本 排放 食安 中心 网页 增禁日 水产 进口 资讯 已 在 食安 中心 网页 加入 有关 新 措施 的 资讯 和 常见 问答 让 食物 业界 加深了解 以便 及早 作好 准备	verified account	2023/7/14
	金V	日本 福岛 排放 导致 的 移民 潮	verified account	2023/7/15
日本政府正式决定福岛核废水排海,日本核废水,日本决定核废水2023春夏排入海,日本八月排放核污水,日本核污水	普通用户	希望 更多人 知道 吧 日本 排 让 所有人 生病 得癌 咱们 民间 就 抵制 日本产 的 所有 东西 日本政府 正式 决定 福岛 日本 日本 决定 2023 春夏 排 入海 日本 八月 排放 日本	ordinary account	2023/7/15
	普通用户	无期 迷途 我 知道 不该 在 这里 发帖 的 但是 我 今天 在 想 那个 黑环 突然 想到 了 我 网上 也 没什么 朋友 周围 的 朋友 也 没人 在 讨论 但是 那个 有没有 人 科普 一下 呀 感觉 跟 黑环 似的 吓人 网上 众说纷纭 是不是 只有 我 一个 人 在 抵制 啊 我 真的 在 看盖 革器 了 我 真的 很 惜命 的 虽然 觉得 黑残深 的 故事 很 精彩 但是 我 真的 不想 在 现实生活 中 体验 啊 为什么 要 在 自己 家里 的 水井 尿 尿 啊 我 真的 不 懂 了 有没有 人 科普 一下 啊 好像 和 不 一样 对 吗 不想 看 的话 请 大家 忽略	ordinary account	2023/7/15
日本政府正式决定福岛核废水排海,日本核污水57天将污染半个太平洋	黄V	日本 真 缺德 日本政府 正式 决定 福岛 日本 57 天将 污染 半个 太平洋	verified account	2023/7/13
	黄V	前 一阵 就 开始 不断 发酵 那个 日本 入海 的 事情 据说 这样一来 珍珠 就 会 死光光 吓 得 我 赶紧 入 了 一对 澳白 昨天 收到 啦 可美 啦	verified account	2023/7/13
日本密集收购中国中药企业	普通用户	日本 密集 收购 中国 中药 企业 日本 能 不能 带 着 你 的 滚 出 地球	ordinary account	2023/7/13
日本核污染水排放涉及地域之广前所未有,日本政府被曝或8月排放核污染水,日本核污水预计持续排放20至30年,日本趁疫情期间加速向海洋排放核废水	普通用户	请 小鬼子 自检 日本 排放 涉及 地域 之广 前所未有 日本政府 被 曝 或 8 月 排放 日本 预计 持续 排放 20 至 30 年 日本 趁 疫情 期间 加速 向 海洋 排放	ordinary account	2023/7/13
	普通用户	虐猫 的 没读 过书 的 脑瘫 中医 家暴 这个 抖音 在 刷下去 又 要 疯 了	ordinary account	2023/7/13
	黄V	1994 年 日本 记者 质问 李连杰 南京大屠杀 死 了 30 万人 你们 一个 个数 的 吗 面对 这个 恶意 刁难 的 问题 李连杰 一句 话 让 对方 哑口无言 自从 李连杰 拍 了 少林寺 之后 李连杰 的 名气 在 全世界 开始 全面 火爆 而且 非常 多 的 媒体 记者 们 都 希望 能够 采访 李连杰 为了 能够 更好 的 推广 我们 中国 功夫 为了 能够 更好 的 推广 我们 中国 的 影视作品 于是 李连杰 跟着 他们 的 团队 一起 来到 了 日本 原本 这次 的 招待会 是 一个 非常简单 的 招待会 但是 日本 的 记者 们 却 在 那边 不断 的 咄咄逼人 而且 日本 的 记者 们 也 希望 能够 让 我们 中国 的 演员 们 难堪 在 采访 的 过程 当中 其中 有 一个 日本 人 就 做出 了 一个 非常 标准 的 动作 他 直接 跑过来 问 李连杰 请…	verified account	2023/7/13
	黄V	美国 总统 气候 问题 特使 约翰 克里 将 于 7 月 16 日至 19 日 访华 外交部 回应 中方 邀请 普京 10 月 访华 第三届 一带 一路 国际 合作 高峰论坛 将 于 今年 举行 中方 正 就此 同 一带 一路 合作伙伴 保持 沟通 美方 声称 南海 仲裁 案 所谓 裁决 对 中菲均 有 拘束力 外交部 中方 坚决 反对 中方 灵魂 拷问 日本 排 日本 将 太平洋 当倒 的 下水道 是不是 对 12 年前 援助 日本 的 世界 各国 恩将仇报 2 中国 大使 代表 70 国 就 人工智能 促进 残疾人 权利 作 共同 发言 中方 代表 呼吁 尽快 公布 北溪 爆炸事件 国别 调查结果 欧盟委员会 推出 关于 网络 40 和 虚拟世界 的 新 战略	verified account	2023/7/13
	蓝V	一图 看 懂 日本 危害 ① 福岛 处理 后 仍 含 放射性核素 ② 一旦 放射性物质 将 在 57 天内 扩散 至 太平洋 大半 区域 ③ 废水 中 所 含碳 14 数千年 内 都 将 有 影响	verified account	2023/7/12
中方灵魂拷问日本排核废水,日本是不是对世界恩将仇报,日本将太平洋当倒核污染水的下水道	蓝V	中方 灵魂 拷问 日本 排 日本 是不是 对 世界 恩将仇报 日本 将 太平洋 当倒 的 下水道 7 月 12 日 外交部 发言人 汪文斌 在 例行 记者会 上 表示 日本 福岛 拟 排放 的 数量 之大 持续时间 之 长 涉及 地域 之广 前所未有 中方 和 太平洋 岛国 都 严重 关切 日本 计划 都 坚决 反对 日方 转嫁 核污染 风险 的 行为 汪文斌 强调 我们 注意 到 太平洋 岛国 论坛 独立 专家 小组 组长 日前 指出 根据 国际原子能机构 的 安全 标准 正当性 是 国际 辐射 防护 安全 标准 的 十大 基本 原则 之一 要求 产生 辐射 风险 的 活动 必须 产生 整体效益 收益 大于 风险 日方 应该 扪心自问 将 太平洋 当作 倾倒 的 下水道 是不是 违反 了 上述 原则 是不是 违反 了 自己 应尽 的 基本 国际 义务 是不是 对 12 年前 援助 日本…	verified account	2023/7/12
日本是不是对世界各国恩将仇报	蓝V	一图 看 懂 日本 危害 ① 福岛 处理 后 仍 含 放射性核素 ② 一旦 放射性物质 将 在 57 天内 扩散 至 太平洋 大半 区域 ③ 废水 中 所 含碳 14 数千年 内 都 将 有 影响 日本 是不是 对 世界 各国 恩将仇报	verified account	2023/7/12
日本是不是对世界各国恩将仇报	普通用户	日本 是不是 对 世界 各国 恩将仇报 赶紧 从 地球 上 毁灭 这么 喜欢 自己 内部 消化 得 了	ordinary account	2023/7/12
	黄V	鱼油 怎么 选 关于 鱼油 我 之前 简单 说 过 最近 准备 再 拍 一期 补剂 视频 说 一下 单身 青蛙 先写 个 引子 吧 我们 吃 鱼油 其实 看中 的 是 里面 的 欧米 伽 3 欧米 伽 3 是 一种 多 不饱和 脂肪酸 常见 类型 有 α 亚麻酸 ALA 二十二 碳六 烯酸 DHA 和 二十 碳五 烯酸 EPA 而 选择 欧米 伽 3 鱼油 主要 是 看 它 的 形式 和 EPADHA 含量 浓度 纯度 以及 认证 安全性 鱼油 有 天然 和 人工合成 两种 形式 天然 形式 包括 甘油三酯 TG 磷脂 PL 和 游离 脂肪酸 FFA 人工合成 形式 包括 乙酯 EE 再 酯化 甘油三酯 rTG 在 欧米 伽 3 的 商业 补剂 里 往往 避免 使用 FFA 因为 FFA 很 容易 被 氧化 发生 变质 TG 形式 很 天然 相对 好 吸收 不过 往往 EPADHA 含量…	verified account	2023/7/12
方丈的新瓶子	黄V	方丈 的 新 瓶子 甜润 美味 好 心情 曼秀雷敦 慕斯 绵绵 棒 今天 是 唇膏 特辑 去年 曼秀雷敦 这款 慕斯 绵绵 棒 好 火 啊 我 就 挑 了 自己 很 喜欢 的 八种 口味 来 试试 照片 其实 很 早就 拍好 了 但 一直 拖 到 现在 才 产出 我 的 拖延 症 真是 没救 了 先 提前 说好 这个 系列 是 日本 做 的 纠结 的话 可以 不用 看 了 这阵子 老是 有人 因为 之前 发 的 城野 医生 和 资生堂 这 几篇 来 质问 我 为什么 要 推荐 日本 的 东西 我 也 觉得 甚 是 离谱 正好 就 在 这 说 了 吧 我 发日系 产品 一方面 是因为 我 之前 囤 了 很多 另一方面 也 很 简单 我 从来 没有 肯定 过 他们 的 排放 行为 甚至 对此 深恶痛绝 但 在 护肤品 这块 日本 不是 只 做 成品 它 提供 的 原料 遍布 世界各地 多少 …	verified account	2023/7/12
日本核废水	普通用户	日本 能 不能 一人 一口 干 了	ordinary account	2023/7/12
日本是不是对世界各国恩将仇报	金V	我们 经常 说 日本 有小礼 无 大义 十几年 前 福岛 地震 的 时候 全网 共情 捐助 无数 王志安 那句 经典 世界 会 惊叹 日本 的 重建 速度 至今 余音绕梁 但 本子 终究 是 不经 夸 事实 让 大家 认识 到 这 是 个 什么 品种 的 国家 从 日本政府 替 军国主义 招魂 修改 教科书 到 钓鱼岛 危机 福岛 的 污染 至今 解决不了 反而 要 向 大海 倾倒 让 整个 太平洋 范围 内 的 人们 受到 影响 这种 恩将仇报 的 行为 恐怕 外务省 花 再 多 的 钱 也 洗 白不清 了 日本 是不是 对 世界 各国 恩将仇报	verified account	2023/7/12
	普通用户	日本 我 真的 谢 了 他们 能 不能 把 美妆 产品 留下 然后 举国 换个 星球 生活 啊 能 不能自己 糟贱 自己 别带害 其他人 啊 新 买 的 我 一滴 没用 呢 一滴	ordinary account	2023/7/12
	黄V	我 的 快乐 源泉 你 妈 都 用 什么 防晒 啊 刘亦菲 们 我 用 的 泰版 mistine 看 有人 说 有 什么 4mbc 我 真服了 安 耐晒 也 不敢 用 了 还 能 有 可以 用 的 护肤品 嘛	verified account	2023/7/11
	普通用户	日本 入海 海鲜 不能 吃 了 一个 老师傅 跟 我们 说 就 怕 有些 黑心 商家 去 走私 受 污染 的 海鲜 回来 卖 给 馆子 成本低 餐馆 又 卖 给 国民 听 了 他 说 的 我 现在 吃 外面 的 食物 把 海鲜 全 选出 来 扔 了	ordinary account	2023/7/11
日本核废水	普通用户	日本 世界末日 的 倒计时 开始	ordinary account	2023/7/11
	普通用户	日本 那么 危险 那么 多人 还 往 日本 跑 真不知道 危险 是 那么 的 近 吗 日本 已经 排 海鱼 体内 放射性物质 铯 超标 百倍 中方 强烈 谴责 日本 得到 排放 许多 海鲜 中 发现 了 大量 放射性物质 引起 了 世界各地 的 担忧	ordinary account	2023/7/11
	普通用户	日本 那么 危险 还有 那么 多人往 日本 跑 日本 将 强行 未来 你 还 敢 吃 海鱼 吗 3 种 致癌 鱼 就 在 身边 日本 当地 时间 12 日 上午 为期 2 周 的 日本 福岛 第一 核电站 工程 陆地 上 排放 设施 正式 开始 试运行 后 海产品 还 能 吃 吗	ordinary account	2023/7/11
	普通用户	日本 那么 危险 还是 有 那么 多人往 日本 跑 我 也 是 了 五问 日本 欠 全世界 一个 交代 是 唯一 出路 吗 试运行 意味着 排放 已 进入 倒计时 目前 有 12 个 国家 和 地区 对 福岛 食品 采取 进口 限制	ordinary account	2023/7/11
核能,核污染,核反应堆,环境保护,核污水中放射性元素半衰期达5000多年,日本核废水含60多种放射性核素,环保,能源	红V	日本 不顾 国际 社会 谴责 执意 要 将 往 大海 中 排放 那么 目前 人类 是 如何 有效 处理 核废料 呢 第一把 核废料 密封 后 埋 至 百米 深 的 地层 中 当然 是 人迹罕至 且 无 地震 的 地方 第二 对 核废料 进行 高温 处理 用 高浓度 的 氧化剂 分解 核废料 让 有害物质 在 高温 中 快速 分解 形成 无害 物质 后 再 排放 当然 此种 方式 成本 较 高 第三 对 核废料 进行 循环 利用 处理 方式 提取 其中 可 继续 使用 的 能源 物质 加以 回收 利用 直至 彻底 能量 耗尽 这是 一种 高科技 方式 可 使 核反应堆 价值 最大化 这是 一种 最佳 方式 未来 可 期 目前 全球 每年 产生 的 核废料 达 万吨 之多 进行 无害化 处理 已 是 当务之急 核废料 的 处理 方式 决定 人类 利用 核能 的 安全 与 效率 体现 人类 责…	verified account	2023/7/11
日本核废水,核污水	普通用户	我 真服了 日本 排 的 是 吧 靠 要死 能 不能 让 日本 这群 要 排 的 先 死	ordinary account	2023/7/11
	红V	国际原子能机构 工作人员 收受 100 万 欧元 贿赂 对 日本 网开一面 的 传言 中国 应该 进行 组织 严肃 的 调查 并 根据 调查结果 对 相关 人员 进行 审判 这个 方面 我们 应该 学习 美国 的 先进经验 但凡 用 美元 行贿 的 行为 都 在 其管辖 之内 何况 日本 对 中国 的 影响 如此 之大	verified account	2023/7/11
日本核污水,日本核废水	普通用户	什么 时候 给 日本 炸 了 什么 丧尽天良 的 事情 都 让 他们 干完 了 灭 了 吧 日本 日本	ordinary account	2023/7/11
	蓝V	发布 了 头条 文章 阅读 系列 丨 担忧 福岛 韩国 消费者 囤积 食盐 和 海鲜 O 阅读 系列 丨 担忧 福岛 韩国 消费者 囤积 食盐 和 海鲜	verified account	2023/7/10
蛟龙军事	金V	试图 混淆 和 概念 韩国 自由民主党 趁 中国 学生 放假 回国 悬挂 横幅 中国 超 福岛 50 倍 蛟龙 军事	verified account	2023/7/10
	黄V	上周 全球 市场 仅 有 巴西 印度 越南 市场 出现 一定 程度 价格上涨 上涨 其余 个 监测 市场 均 出现 不同 程度 的 价格 下滑 尤其 尤其 欧洲 下滑 幅度 价格 美国 在 继续 坚持 在 乌克兰 和 欧洲 继续 打碎 乌克兰 限制 欧洲 尤其 省级 冲突 更是 极其 危险 的 事情 需要 引起 各国 的 高度 关注 注意 显示 美国 的 极端 自私 另外 耶 大妈 访华 并 没 给 世界 带来 好 的 预期 结果 美国 精英 尽快 开启 自我 自我 反思 推动 中美合作 找回 失去 的 中美合作 互利 共 赢 而 非 当前 的 打压 中国 零 和 博弈 坚持 零 和 博弈 的 政客 精英 历史 上 给 人类 带来 无穷的 危害 他们 是 当前 世界 最 危险 的 群体 他们 基本 是 脱离 量 人类 的 范畴 回归 动物界 最 无耻 的 日本 公然 向 大海 排放 而 …	verified account	2023/7/10
日本政府正式决定福岛核废水排海,日本决定核废水2023春夏排入海,日本核废水	普通用户	看 了 颜色 有点 头晕 吐 啦 查询 精神状态 日本政府 正式 决定 福岛 日本 决定 2023 春夏 排 入海 日本	ordinary account	2023/7/10
	普通用户	华为 浏览器 韩国 议员 当面 痛斥 格罗 西韩 民众 抗议 IAEA 成 日本 帮凶	ordinary account	2023/7/10
日本核污水排海,日本核污水57天将污染半个太平洋,韩国最大在野党抗议日本核污染水排海,日本核废水含60多种放射性核素,日本核污水预计持续排放20至30年,日本福岛核污水可能损害人类dna	蓝V	日本 福岛 港湾 捕获 鱼含 铯 超标 180 倍 指暂 无法解释 原因 日本政府 计划 最快 八月 开始 将 福岛 第一 核电厂 经 处理 核 污水排放 入海 惹 来 各界 抨击 日本 调查 在 福岛 第一 核电站 港湾 内 捕获 的 鱼 放射性物质 铯 含量 超标 180 倍 的 事件 指 暂时 仍 无法解释 事件 日媒 表示 铯 超标 的 鱼 是 在 五月 捕获 的 许氏平 鲉 长约 30 厘米 铯 活度 高 达 每千克 18 万 贝克 远超 日本 食品 卫生法 所订 的 标准值 每千克 100 贝克 捕获 地点 是 铯 活度 较 高 的 排放 水流 经 区域 回应 指 核电站 方圆 10 公里 范围 设置 了 围网 避免 鱼群 外游 而 靠近 海面 海水 的 铯 平均值 为 每升 约 五 贝克 目前 正对 包括 铯 在内 的 其他 放射性物质 进行 净化 处理 直至 低于 排放 …	verified account	2023/7/10
日本核废水含60多种放射性核素,日本核污水排海	黄V	随着 国际原子能机构 总干事 格罗 西 造访 日本 一份 毫无 权威性 和 真实度 的 日本 评估 报告 正式 公诸于世 尽管 按照 日方 和 国际原子能机构 的 说法 即将 排放 进 大海 的 满足 安全 合规 标准 但 由于 缺乏 足够 的 数据 支撑 国际 社会 依然 对此 充满 质疑 然而 早就 将 联合国 海洋法 公约 当成 一纸空文 的 日本政府 依然 一意孤行 极有 可能 在 8 月 正式 开启 排污 计划 在 这样 的 局面 下 对 日本 实施 相关 制裁 或许 是 最好 的 反制 措施 正是 因为 所谓 的 日本 评估 报告 不够 全面 准确 客观 国际原子能机构 的 介入 更 像是 一出 闹剧 日本政府 企图 偷换概念 为 计划 扫清 障碍 对此 包括 中国政府 在内 国际 上 很多 国家 和 机构 都 提出 了 质疑 和 抗议 随着 舆论压力 不断 发酵 日本政府 …	verified account	2023/7/10
日本政府正式决定福岛核废水排海	蓝V	格罗 西在 韩 当面 遭怒 怼 韩国 人 不想 在 中 游泳 日本政府 正式 决定 福岛	verified account	2023/7/10
	普通用户	听 人事部门 说 下个月 开始 减薪 去年 上半年 遇到 过 还 在 赚钱 的 行当 不 多 总之 稳中 向 好 部分 英国人 吃不饱 饭 西班牙 高温 日本 福岛 排放 赢麻 了	ordinary account	2023/7/10
	金V	韩国 人 又 挂 起 了 洗 日本 踩 中国 的 条幅 被 爱国 的 留学生 给 撕烂 了	verified account	2023/7/9
	金V	日本 又 搞 事 了 高浓度 砒霜 泄露 导致 当地 水源 砷 浓度 超标 1590 倍 以后 都 尽量 不要 买 日本产 的 化妆品 了 谁 知道 原材料 是不是 含有 和 砒霜	verified account	2023/7/9
	普通用户	国际 时讯 7 月 4 日 国际原子能机构 总干事 格罗 西在 日本 举行 记者 见面会 公布 了 其 对 福岛 项目 的 审查 结论 报告 认为 日本 在 福岛 将 处理 水 的 计划 符合国际 安全 标准 日本首相 岸田文雄 在 7 月 7 日 的 记者会 上称 日本政府 计划 今年 开始 将 福岛 第一 核电站 排入 海洋 的 方针 不会 改变 对此 日本 不少 市民 团体 表示 日本政府 的 说辞 是 谎言 并 不 安全 揭露 福岛 真相 各国 专家 也 这样 说 O 日本 市民 团体 反对 政府 的 说辞 是 谎言 O 新闻调查 丨 揭露 福岛 真相 各国 专家 这样 说	ordinary account	2023/7/9
	红V	这次 国际 社会 已经 针对 日本 福岛 核泄漏 的 废水 进行 了 计算 完全 可以 增加 一部分 储存罐 就 能 解决 储存 问题 而且 占地面积 非常 小 可以 忽略不计 日本 之所以 排放 并 不是 因为 没有 地方 储存 但是 日本 仍 执意 要 把 排进 海里 就是 想 恶心 扰乱 全世界 日本 人 的 坏 是 刻 在 骨子里 的 日本 排放 的 后果 就是 日本 福岛 海岸 死鱼 遍地 现在 日本 福岛 的 海岸 上 到处 漂浮 着 各类 死鱼 海洋生物 日本 人坏 起来 连 自己 的 国民 都 不管不顾	verified account	2023/7/9
	普通用户	海鲜 我 爱 的 海鲜 怎么办	ordinary account	2023/7/9
日本政府正式决定福岛核废水排海	普通用户	日本政府 正式 决定 福岛 上 还 全是 w 女士 等等 八卦	ordinary account	2023/7/9
IAEA总干事回应专家分歧传言	金V	IAEA 总干事 回应 专家 分歧 传言 并 表示 不 为 背书 国际原子能机构 IAEA 总干事 格罗 西于 7 月 7 日 在 东京 出面 发声 表示 国际原子能机构 将 控制 日本 按照 安全 标准 排放 福岛 处理 过 的 水 的 计划 他 声称 排水 对于 环境 的 影响 微乎其微 如果 我们 在 这个 海域 里 发现 问题 了 我们 就 会 立马 拉响 警报 或者 和 当局 沟通交流 这个 时候 他们 就 会 采取 必要 的 措施 来 停止 排放 或者 进行 其他 一些 必要 的 举措	verified account	2023/7/8
	普通用户	感觉 平时 不怎么 上网 的 人 对 对 危害 认知 还是 不 到位 我姐 买 了 一瓶 复活 草 面膜 我 劝 我姐 快 退 了 吧 小心 核变 我姐 不至于 吧 我 啊 你 以为 呢	ordinary account	2023/7/8
日本政府正式决定福岛核废水排海	普通用户	日本政府 正式 决定 福岛 这个 世界 会 好 吗	ordinary account	2023/7/8
	普通用户	小鬼子 为什么 执意 一 其他 方法 都 太贵 负担 不起 二向 全人类 报复 当年 遭受 的 两颗 核弹 打击 三 这些 量 太大 保存 在 国内 太 危险 小鬼子 正 拱火 想 挑起 中 美 开战 好 从中 于利 万一 一颗 导弹 炸掉 了 估计 至少 半个 日本 子国 都 玩完 了	ordinary account	2023/7/8
看看日本那些事	黄V	IAEA 格罗 西 访日 为 日本 福岛 排放 提交 审核 报告书 罕见 召开 了 多场 发布会 本期 看看 看 日本 拆解 各国 记者 最 关心 的 事 看看 日本 那些 事	verified account	2023/7/8
日本最早将于24日排放福岛核废水	普通用户	日本 最早 将 于 24 日 排放 福岛 能 不能 再炸 一次	ordinary account	2023/8/21
日本核废水	普通用户	日本 危害 全人类 的 事 这特 么 为什么 会 同意 啊	ordinary account	2023/8/21
日本核废水	普通用户	日本 不是 为什么 日本 能 这么 理直气壮 的 排放 啊	ordinary account	2023/8/21
日本核废水	普通用户	日本 这 是 对 全球 发动 核打击	ordinary account	2023/8/21
日本政府正式决定福岛核废水排海	黄V	日本政府 考虑 最快 在 8 月 24 日 福岛 开始 排 海岸 田文雄 会见 日本 全国 渔业 协会 联合会 会 长坂 本雅信 等 人时 作出 承诺 声称 未来 数十年 日本政府 会 对 他们 负上 全责 采取 合适 措施 保住 渔民 饭碗 令 渔业 界 人士 今后 可以 安心 继续 捕鱼 坂本雅信 强调 计划 并未 得到 渔民 和 公众 理解 表明 协会 的 反对 立场 并 无 改变 日本政府 正式 决定 福岛	verified account	2023/8/21
国际爆料,日本最快将于22日决定排海时间,多方表态反对日本核废水入海,日本核废水,日本核废水可致癌致畸致突变	蓝V	日媒指 最快 周四 中方 批 日方 严重 失信 于 国际 社会 日本 放送 协会 今日 引述 消息 报道 日本政府 考虑 最快 在 星期四 24 日 开始 将 福岛 第一 核电站 经 处理 后 的 日本首相 岸田文雄 今日 与 全国 渔业 协会 联合会 会面 争取 渔业 代表 理解 又 说明 日会 召开 内阁会议 决定 何时 开始 但 全渔联 继续 反对 指 做法 将 损害 福岛 及 附近 地区 海产 的 声誉 岸田 在 会面 中 承诺 会 承担 的 全部 责任 采取 必要 的 措施 以便 渔民 能够 在 未来 几十年 安心 谋生 日本政府 这种 背弃 承诺 出尔反尔 的 做法 失信 于 国内 民众 也 失信 于 国际 社会 汪文斌 说 一旦 排放 入海 就 会 覆水难收 中方 敦促 日本政府 正视 国内 民众 和 国际 社会 的 正当合理 关切 不要 作出 错误 决定 停止 强推 计划…	verified account	2023/8/21
	普通用户	每次 刷到 关于 日本 的 相关 信息 我 就 感觉 两眼 一黑	ordinary account	2023/8/21
日本核废水	普通用户	日本 啊啊啊 啊啊啊 啊 真 疯 了 吧 为什么 要 污染环境 啊 啊 啊啊啊 啊啊啊	ordinary account	2023/8/21
日本核废水	普通用户	日本 cnm 这么 多年 过去 了 日本 你 还是 不干 人事 我怕 诅咒 太多人 效果 减弱 我 诅咒 任何 支持 往 海里 排放 的 人 癌症 晚期 出门 被车撞 被 任何 可能 出现 的 意外 缠身 永远 达 不成 自己 的 目的	ordinary account	2023/7/4
日本政府正式决定福岛核废水排海	普通用户	日本政府 正式 决定 福岛 这是 什么 世界 啊 哭死了	ordinary account	2023/7/4
欧豪有12部待播剧	普通用户	欧豪 有 12 部待 播剧 是 那个 评论 的	ordinary account	2023/7/4
	普通用户	外婆 唯爱 4 台 跟着 看 了 多久 已经 骂 了 多久 日本	ordinary account	2023/7/4
	普通用户	既然 达标 当 自来水 用 不好 吗 国际原子能机构 称 日本 合乎 标准 可以 排进 海洋 既然 这样 日本 把 这些 达标 水留 着 自用 不好 吗 干 啥 呢	ordinary account	2023/7/4
秦牛正威回应为了男友改名,日本政府正式决定福岛核废水排海	普通用户	秦牛 正威 回应 为了 男友 改名 改个 名 的 都 是 第一 要 改 物种 了 无人 关注 日本政府 正式 决定 福岛	ordinary account	2023/7/4
日本政府正式决定福岛核废水排海	普通用户	日本政府 正式 决定 福岛 感觉 这个 世界 越来越 没有 秩序 了	ordinary account	2023/7/4
日本政府正式决定福岛核废水排海	普通用户	日本政府 正式 决定 福岛 世界末日 真的 要来 了 吧	ordinary account	2023/7/4
	普通用户	代号 鸢 怎么 说 呢 代号 鸢 策划 是不是 从 日本 跳槽 过来 的 和 日本 要 排放 的 态度 一模一样 我 鞠躬 我 道歉 但是 我 不 改 你 能 拿 我 怎么样 我 就是 恶心 你们 平等 的 创 亖 所有 玩家	ordinary account	2023/7/4
日本核废水	普通用户	日本 世界 可以 少 一个 日本 但是 世界 不能 少 了 大海 坚决 抵制 日本 排放	ordinary account	2023/7/22
日本核废水	普通用户	日本 md 就是 排是 吧 日本 它 是不是 压 了	ordinary account	2023/7/22
日本政府正式决定福岛核废水排海	普通用户	日本政府 正式 决定 福岛 为什么 这个 话题 的 这么 低真 希望 日本 这个 国家 立马 从 地球 消失	ordinary account	2023/7/22
日本政府正式决定福岛核废水排海	普通用户	日本政府 正式 决定 福岛 海洋 是 全人类 的 海洋 是 地球 的 重要 组成部分	ordinary account	2023/7/22
日本核废水,日本旅行	普通用户	起因 是 游戏 服务器 太卡 我 就 在 讨论区 发了 个 贴 说 服务器 太卡 游戏 玩 不 下去 了 今天 我 发现 他们 竟然 把 我 的 发帖 给 删 了 并且 拉 黑 了 我 不能 看 商店 信息 了 发现 开发者 是 个 日本 人 后来 发现 日本 人 的 教育 竟然 觉得 我们 是 侵略者 一样 我 与 日本 人 不共戴天 杀 TM 的 日本狗 日本 日本 旅行	ordinary account	2023/7/22
日本核废水	普通用户	日本 求求 了 害人 终害己 排放 这种 东西 百害 而 无 一利图 什么 真 求求 了 我 还 想 活下去	ordinary account	2023/7/22
日本决定核废水2023春夏排入海	普通用户	日本 决定 2023 春夏 排 入海 坚决 抵制 日本 排放	ordinary account	2023/7/22
日本核废水	普通用户	日本 多点 吧 多点 吧 图片 是 转载 一个 博主 的	ordinary account	2023/7/22
日本核废水	普通用户	日本 日本 和 美国 能 不能 单独 一个 星球 国际原子能机构 还有 存在 的 意义	ordinary account	2023/7/22
日本核废水,日媒称中国拦截日本水产品对核污水排海施压	普通用户	日本 每天 一遍 坚决 反对 日本 日媒称 中国 拦截 日本 水产品 对 施压 不仅 是 水产品 坚决 抵制 所有 日货 日本 在 众多 核 污水处理 方案 中 选择 了 最 省钱 的 方案 经济 施压 就是 对 重视 金钱 蔑视 生命 的 小人 最好 的 报复	ordinary account	2023/7/22
日本核废水	普通用户	日本 转发 我 希望 学子 能 有 追求 梦想 的 机会 而 不是 在 核辐射 的 痛苦 中 昏睡 我 希望 后代 能 体会 这个 美好 的 世界 而 不是 呆滞 地望 着 海里 生物 的 鲜血 我 希望 海水 是 地球 上 一抹 艳丽 的 颜色 而 不是 人类 为了 一 己 私利 堆放 废品 的 角落 我 还 年轻 我 还 想 活着 我 还 想 看看 这个 世界	ordinary account	2023/7/21
	金V	福岛 第一 核电站 运营商 今 21 日 表示 目前 排放 所 需 的 审批 程序 已经 完成 将 在 日本政府 最终 确认 后 宣布 排放 日期 小 八嘎 大大 滴坏	verified account	2023/7/21
日本核废水	普通用户	日本 6	ordinary account	2023/7/21
日本核废水	普通用户	日本 我 还 没有 见过 大海 不 希望 以后 去 看海 的 时候 被 铁丝网 拦住 挂 着 请勿 靠近 的 牌子 大海 世界 上 的 水资源 都 是 属于 所有人 的 日本 凭 什么 说排 就 排 了 还 谋求 政治 大国 的 位置 你 看 你 做 的 事配 吗	ordinary account	2023/7/21
日本的西瓜为什么那么贵	普通用户	日本 的 西瓜 为什么 那么 贵 因为	ordinary account	2023/7/21
	普通用户	我们 也 算是 好命 了 来 的 第二天 釜山 持续 半个 月 的 梅雨 就 停 了 这 两天 晴 到处 逛逛 今天 去 了 釜山 大 胡同 国际 市场 因为 这么 多年 韩国 也 没什么 大 变化 所以 感觉 自己 轻车熟路 的 没什么 新鲜感 为了 庆祝 中伏 晚餐 海边 吃 一顿 海鲜 先 忽略 小鬼子 倒 的 事儿 感觉 吃 一顿 少 一顿 了	ordinary account	2023/7/21
日本的西瓜为什么那么贵	黄V	日本 的 西瓜 为什么 那么 贵 以后 只会 更贵 不 可能 不 污染 土壤	verified account	2023/7/21
	蓝V	致逐蜜 近期 我们 收到 了 一小部分 逐蜜 关于 逐本 产品 是否 添加 日本 产地 原料 的 询问 作为 秉承 东方 芳疗 护肤 理念 的 中国 品牌 逐本 和 所有 逐蜜 一样 密切 关注 着 产品 的 安全性 温和性 和 体验 感 收到 大家 的 询问 后 为了 消除 大家 的 疑虑 和 担忧 我们 的 团队 也 第一 时间 响应 追溯 在 此 我们 郑重声明 逐本 销售 的 所有 产品 均 符合 严格 的 国家标准 且 通过 行业标准 的 检测 目前 逐本 加急 送检 的 样品 检测 结果 也 均 已 公布 与 核辐射 相关 的 元素 均 未 检出 这封 公开信 将 如实 公开 我们 的 产品 信息 并且 分享 逐本 一直 以来 对 产品 安全性 的 关注 以及 在 本土化 供应链 方面 的 持续 努力	verified account	2023/7/21
日本政府正式决定福岛核废水排海	普通用户	日本政府 正式 决定 福岛 为什么 没有	ordinary account	2023/7/20
日本政府正式决定福岛核废水排海	普通用户	日本政府 正式 决定 福岛 抵制	ordinary account	2023/7/20
日本政府正式决定福岛核废水排海	普通用户	日本政府 正式 决定 福岛 这件 事 没有 的话 那可真 是 娱乐 至上 了 啊	ordinary account	2023/7/20
日本政府正式决定福岛核废水排海	普通用户	日本政府 正式 决定 福岛 这件 事上 不了 正常 吗	ordinary account	2023/7/20
日本政府正式决定福岛核废水排海	普通用户	日本政府 正式 决定 福岛 抵制 好 低	ordinary account	2023/7/20
日本政府正式决定福岛核废水排海	普通用户	日本政府 正式 决定 福岛 日本 真是 乐色 国家	ordinary account	2023/7/20
日本政府正式决定福岛核废水排海	普通用户	日本政府 正式 决定 福岛 这件 事要 让 所有 同胞 看见	ordinary account	2023/7/20
日本政府正式决定福岛核废水排海	普通用户	日本政府 正式 决定 福岛 世界 上 可以 没有 日本 但 不能 没有 海洋	ordinary account	2023/7/20
日本核废水	普通用户	日本 自产自销 我 觉得 挺 好 的 还有 这 是 一直 压是 吧	ordinary account	2023/7/19
日本核废水	普通用户	日本 别压 了	ordinary account	2023/7/19
巨齿鲨2	普通用户	巨齿 鲨 2 刷到 有关 巨齿 鲨 2 的 视频 电影 内容 讲 的 是因为 的 非法 排放 导致 海洋生物 变异 内涵 谁 我 就 不 说 了 听说 是 8 月 4 号 上映 那天 我 一定 早早 起床 拉 我 朋友 一起 去 看	ordinary account	2023/7/19
日本核废水	蓝V	点 漫画 谁 对 地球 破坏 必会 自招 恶果 日本	verified account	2023/7/19
核污水与核废水一字之差差之千里,日方再怎么编也无法把核污水变正常水	蓝V	国际 锐评 丨 与 一字之差 差之千里 一直 以来 日本政府 把 福岛 与 世界各地 核电站 的 正常 排水 混为一谈 企图 蒙混过关 强推 计划 事实上 福岛 中有 60 多种 放射性核素 有 的 比 氚 危害性 大得多 这 就 好比 把 一锅毒 汤 说 成 自来水 日方 再 怎么 编 也 无法 把 变 正常 水 排污 入海 编造 什么 借口 都 漂不白	verified account	2023/7/19
	普通用户	对于 这件 事 日本 最后 会 反噬 的 吧 毕竟 他们 靠海吃海 饮食结构 和 水产 联系 很 密切 但是 真的 太坏 了 完全 不会 同情 他们 坐等 今后 的 反噬 现下 也 不太敢 碰 水产 了	ordinary account	2023/7/19
日本核污水57天将污染半个太平洋,日本密集收购中国中药企业,日本政府正式决定福岛核废水排海,日本核污水	普通用户	日本 57 天将 污染 半个 太平洋 日本 密集 收购 中国 中药 企业 日本政府 正式 决定 福岛 日本 我 把 卸载 了 很 久 的 微博 又 下 回来 了 就是 因为 这 令人 痛心 的 消息 希望 微博 可以 多 加点 吧 尽 自己 的 微薄 之力	ordinary account	2023/7/19
日本政府正式决定福岛核废水排海	普通用户	日本政府 正式 决定 福岛 为什么 排 这么 低 日本 人 觉得 经过 处理 的 没 问题 为什么 不 自己 喝 他 是 真 觉得 水循环 是 摆设 是 吗 海洋 里 提供 氧气 的 藻类 大量 死亡 之后 带来 的 后果 是 不 知道 吗	ordinary account	2023/7/19
日本核废水,日本核污水,日本核辐射,日本政府正式决定福岛核废水排海,中国禁止进口日本福岛等十地食品	普通用户	别 再 限流 了 微博 日本 日本 日本 核辐射 日本政府 正式 决定 福岛 中国 禁止 进口 日本 福岛 等 十地 食品	ordinary account	2023/7/18
日本核污水	普通用户	日本 转 坚决 抵制 日本 排放 作为 地球 公民 代表 地球 上 的 亿万 生命 我们 拥有 对 纯净 海洋 陆地 和 大气 的 使用权 我们 有 资格 健康 地 存活 在 地球 上 我们 有 义务 维护 好 自然 的 宜居 性 避免 任何 形式 的 人为 污染 与 威胁 因此 我们 要 联合 全世界 的 公民 坚决 抵制 日本 核 污水排放 入海 日本 的 不是 冷却水 不可 混淆 概念 不可 转移 话题 不可 造谣 嫁祸于 他 国 在 罐子 里 可控 在 海洋 里 不 可控 不能 让 全人类 全世界 为 的 过失 买单 请 日本政府 与 对 日本 民众 负责 对 全球 公民 负责 对 全世界 的 未来 负责 立即 停止 推进 计划 日本 中 含有 浓度 极高 的 放射性 极强 的 钴 锶 铯 等 元素 会 对 人类 在内 的 各种 生物体 的 DNA 和 蛋白质 等 分子 产生 损…	ordinary account	2023/7/18
	红V	365 天 外刊 阅读 群 我 已 坚持 3886 篇 聊 一聊 日本 要 排放 的 事儿 吧 阅读 是 回报率 最高 的 投资 参加 看图 二	verified account	2023/7/18
韩国网友让宋雨琦回国	普通用户	韩国 网友 让 宋雨琦 回国 韩 棒子 就是 恶心 日本 不是 打死 都 要 排 吗 排 给 你 的 韩国 狗子 喝	ordinary account	2023/7/18
花样游泳	普通用户	花样游泳 姑娘 们 辛苦 了 仍然 为 你们 骄傲 另外 担当 日本 主办 活动 的 花游 裁判 们 跟 日本 同流合污 狼狈为奸 老花 近视 的 裁判 们 祝福 你们 祝福 你们 脑子里 进 的 随着 血液循环 在 全身 流淌 恭喜 你们 恭喜 你们 通过 自己 黑心 黑肺 实在 不想 侮辱 狗狗 狗 那么 好 获得 了 黑心 裁判 特 金奖 日本 金 镀铜 奖光 一个 花游 还 打算 拿 几个 果然 奖牌 质量 跟 东京 奥运会 一样 含金量 不 咋 地 呵 姑娘 们 裁判 们 你们 太委屈 了	ordinary account	2023/7/18
早早又空瓶	普通用户	早早 又 空瓶 最近 又 空瓶 几个 好物 防晒霜 精华 眼霜 1 茵 芙 纱 IPSA 防晒霜 白 胖子 以前 一直 是 无限 回购 这次 的 事 爆 出来 了 这瓶 新开 的 囤货 用 完 准备 寻找 替代品 吧 它 真的 很 好 用 啊 不舍 2 娇兰 复原 蜜 成分 党 总 说 他 就是 甘油 水 最末端 一点点 蜂 成分 但 它 就是 很 好 用 啊 肤感 好 修复 敏感 混油 无 压力 早晚 都 要 用 舒服 偷懒 的 时候 就 单用 它 也 可以 这次 拆 了 套装 中 的 30ml 正装用 3 兰蔻菁 纯 眼霜 好用 滋润 不 油腻 虽然 单次 付款 有点 贵 但是 折算 下来 不贵 2021 双十 一买 的 都 2023 的 暑假 了 我 才 用 完 了 送 的 四个 5ml 中样 拆开 20ml 正装 平均 下来 很 耐用 了 会 回购 或 试试 别的 眼霜	ordinary account	2023/7/18
海洋,日本	普通用户	抵制 日本 排放 地球 可以 但是 不能 没有 海洋 我们 和 日本 是 隔海相望 领 国 十年 蔓延 全球 海洋 日本 自然界 是 循环 的 每个 人 都 会 收到 核 影响 将 是 不可磨灭 的 伤害 啊 我 还 想 好好 的 多活 几年 啊 自己 一个 星球 吧 不 购买 日本 辐射 的 产品 如 避雷 这些 SKllcpbpola 资生堂 ALBION 奥尔滨 ipsa 黛珂 HABADHC 芙丽芳 丝珂润 ANESSA 安热 沙丝蓓 绮索 菲娜 雪肌精 芳珂娜丽丝 est 泉肌 sensai 兰蔻 部分 产品 小白管 防晒 菁 纯 防晒 雅诗兰黛 部分 产品 樱花 水 原生 液科 颜氏 部分 产品 悦木之源 部分 产品 部分 多芬 洗面奶 嘉娜宝 ettusais 艾杜纱 suqquCANMAKE 植村秀 部分 产品 无印良品 化妆品 转	ordinary account	2023/7/18
韩国网友让宋雨琦回国	普通用户	韩国 网友 让 宋雨琦 回国 一群 韩国 棒子 真 没事 吧 等 日本 排放 你们 就 有 福 了 中国台湾 中国香港 中国 澳门 中国 首尔	ordinary account	2023/7/18
	红V	投稿 给 姐妹 们 递 好喝 的 金桔 柠檬茶 本人 准大一 新生 一人 一个 军训 信息 差 吧 球球 军训 好物 推荐 防晒霜 喷雾 修复 面膜 芦荟胶 鞋垫 等等 最好 具体 到 牌子 哦 小 tips 也 可以 提提 哦 目前 看 了 好久 防晒霜 安利 的 有 安热沙 好多 人 说 油会闷 痘 蓝 胖子 欧泊 雅 烈日 清透 又 担心 日本 欧莱雅 小金 瓶 理肤泉 大哥大 再 问问 有齐 刘海 的 女生 怎么办 啊	verified account	2023/7/17
	普通用户	做梦 也 想不到 世界 上 竟 有 如此 披着 人皮 的 渣滓 诸如 卑鄙无耻 两面三刀 口蜜腹剑 丧德败行 嫉贤妒能 小肚鸡肠 造谣 毁谤 之类 的 词语 都 可以 在 一个 不能 算人 的 女 畜牲 身上 找到 对应 的 行为 就 这样 的 东西 年轻 时 靠着 风骚 和 三分 姿色 卖弄 身体 飞升 一样 提拔 爬 上 领导岗位 我 一度 怀疑 她 是 郭美美 附体 公然 造谣 欺负 我 事事 针对 时时 打击 我 已经 调出 快 一年 了 找不出 我 任何 违纪 犯罪 的 过错 因为 我 罹患 脑瘤 要 坚持 中医 治疗 就 恶毒 的 捏造 诬告 举报 我 不 上班 难道 我命 里 又 犯 小人 了 特 么 这种 下流无耻 的 生物 最 应该 扔进 的 里 接受 古代 的 凌迟 之刑	ordinary account	2023/7/17
日本核废水	普通用户	日本 谁 说 好 谁 喝 谁 说 能 用 给 谁 用 都 给 用	ordinary account	2023/7/17
日本排放核废水	普通用户	日本 排放 是	ordinary account	2023/7/17
日本八月排放核污水	普通用户	日本 八月 排放 坚决 抵制 排放 所谓 的 让 日本 和 日本 的 美爹 把 它们 主张 的 无害 罐装 自销	ordinary account	2023/7/17
	普通用户	日本 大哥 我 的 想排 到 海里 给 您 汇报 下 美国 不行 扩散 后会 对 我 不利 日本 若 同意 后续 我们 会 听 您 的话 美国 不行 本来 就 该 听 的 日本 贵国 的 军事基地 废水 污染 没事 都 好 说 可以 吗 美国 先 排排 看看 吧 到 时 有事 我 再 找 你	ordinary account	2023/7/17
日本核废水	普通用户	日本 坚决 反对 日本 排放	ordinary account	2023/7/17
	普通用户	在 被 日本 污染 前 再 来 一顿 日料	ordinary account	2023/7/17
	普通用户	入海 和 第三次 世界大战 对 朱元璋 朱棣 一族 和 山河 月明 观众 是 好事 西方 极乐世界	ordinary account	2023/7/16
	普通用户	明天 是 日本 的 海洋 节是 为了 感谢 大海 不要 污染 它 结果 还要 排放 可以 说 相当 讽刺 了	ordinary account	2023/7/16
核废水	普通用户	你 妈 呢 是 大 眼 这么 喜欢 那 你们 高层 自己 去 买点 回来 喝喝 得 了	ordinary account	2023/7/16
	普通用户	铁木真 后裔 忽必烈 玄孙 和 王保保 妹妹 赛因 赤答 忽 之 女 观音 奴 举行 帐篷 合苞礼 类比 倚天 屠龙记 赵敏 啊 山河 月明 观众 和 朱元璋 朱棣 一族 有福 啊 入海 先整 死 几百万 第三次 世界大战 造成 1200 万 朱姓 和 3500 万 山河 月明 观众 死亡 要 看 普京 拜登 全球 核 大战 我 效法 吴三桂 带 外族 搜捕 幸存 朱姓 处理 掉	ordinary account	2023/7/16
日本核废水	普通用户	日本 鬼子 我 都 鞠躬 了 你们 还要 怎样	ordinary account	2023/7/16
日本核废水	普通用户	日本 窗外 下雨 了 以后 下 的 会 是 吗	ordinary account	2023/7/16
日本排放核废水	普通用户	日本 排放	ordinary account	2023/7/16
核废水	普通用户		ordinary account	2023/7/16
日本核废水,日本政府正式决定福岛核废水排海,中国海关禁止进口日本福岛等十个县食品	普通用户	日本 日本政府 正式 决定 福岛 中国海关 禁止 进口 日本 福岛 等 十个 县 食品 西方 海洋 专家 环保 卫士 怎么 不 出来 走 两步	ordinary account	2023/7/16
夏日的味道	普通用户	捡 到 的 芒果 VS 买来 的 芒果 洗 干净 芒果 放 冰箱 接下来 可以 享用 香甜 的 冰 芒果 啦 1 果肉 都 是 金黄色 的 口味 都 是 差不多 甜 的 明显 的 区别 是 路边 果核 是 橄榄形 买 的 果核 是 扁平 的 果肉 会 更 多 因为 是 专门 用于 销售 和 食用 的 改良品种 2 对于 专家 说 的 路边 水果 重金属 超标 我 觉得 抛开 剂量 谈 毒性 没 意义 有关 部门 为 避免 路边 水果 砸 到 行人 会 统一 收割 一轮 路人 再 捡漏 一轮 我 一年 能 捡 到 一两个 已经 很 难得 了 今年 捡 到 三个 是 中奖 的 程度 几个 芒果 的 重金属 含量 极小 而且 现在 日本 大批量 半衰期 达 千年 万年 的 放射性核素 扩散 到 全世界 只是 时间 问题 各国 有 能力 有 话语权 反对 的 阶层 保持 缄默 平民 人类 只能 …	ordinary account	2023/7/14
日本政府不心虚的话为何发补偿费,人民有信仰,国家有力量,民族有希望,昭昭前事惕惕后人,日本政府正式决定福岛核废水排海,日本投降帆布包,超9成投票网友认为lv帆布包是智商税,受降帆布包	黄V	我 在 京东 发现 了 一个 不错 的 商品 赶快 来看 看吧 日本 受降 投降 帆布袋 抗日 胜利 单肩 包 铭记 历史 爱国 定制 学生 书包 手提 A 日本政府 不 心虚 的话 为何 发 补偿费 人民 有 信仰 国家 有 力量 民族 有 希望 昭昭 前事惕惕 后人 日本政府 正式 决定 福岛 日本 投降 帆布包 超 9 成 投票 网友 认为 lv 帆布包 是 智商 税 受降 帆布包	verified account	2023/7/14
	金V	王 主任 在 印尼 会晤 日本 外相 林芳 正 日本 声称 林芳 正 强烈 敦促 中方 从 科学 的 角度 应对 日本 问题 并 再次 表达 与 中方 就 此事 沟通 的 意愿	verified account	2023/7/14
浙江广电集团回应	普通用户	浙江 广电集团 回应 插播 一条 日本 排放 从 8 月初 排放 到 8 月 下旬 确定 时间 排放 也就是说 8 月 下旬 不 一定 排放 一步步 拖拖 到 它 不排 或者 有 其他 更好 的 解决办法 加油 啊 同胞们 民意 还是 很 有用 的 奋斗 奋斗	ordinary account	2023/8/20
	普通用户	以后 绝对 不 生小孩 社会风气 养育 成本 自身 身体 状态 都 不 可以 不 可以 不 可以	ordinary account	2023/8/20
	普通用户	年初 终于 买 了 种草 很久 的 珂 润 面霜 意外 的 发现 很 适合 我 年 中 总想 买盘 新 的 眼影 种草 了 suqqu 因为 旧 的 四色 盘 已经 用 了 五年 了 真的 不能 再用 了 早就 过期 了 但是 因为 化妆 频率 不高 迟迟 没 换掉 两个 新晋 心头 好 都 因为 子 倒 产地 污染 不敢 买 了 但是 说真的 日系 彩妆 的 珠光 清透感 真的 很 适合 亚洲 人 颜色 很淡 不会 招摇 看起来 刚刚 好	ordinary account	2023/8/20
日本核废水	黄V	日本 日本 人能 不能自己 喝 了	verified account	2023/8/20
	普通用户	呜呜 呜 害怕 给 退 了 好 便宜 的 知道 是 今麦郎 代工 但 就是 不 放心 算了 喝 树叶 nnd	ordinary account	2023/8/20
我的美食日记,不可辜负的美食	普通用户	在 大肆 排放 之前 狂炫 三文鱼 我 的 美食 日记 不可 辜负 的 美食	ordinary account	2023/8/20
	普通用户	核污染 需要 核 设备 和 核 检测 与 核 处理 已发 g 众号	ordinary account	2023/8/20
	黄V	共同社 日本首相 岸田文雄 将 在 8 月 20 日到 福岛 第一 核电厂 视察 并 讨论 排放 的 安排 在 排放 问题 上 已经 进入 最后 阶段 但 没 透露 何时 排放 消息人士 指出 日本政府 考虑 8 月底 至 9 月初 开始 行动	verified account	2023/8/20
日本东京面临缺水危机,日本核废水,日本核污水	普通用户	日本 东京 面临 缺水 危机 呵呵 不是 说 无害 吗 这回 自家 缺水 怎么 不 利用 起来 啊 囤 了 那么 多年 这会 不是 正好 发挥作用 的 时候 吗 自己 都 心虚 还 妄想 将 日本 日本 肆无忌惮 的 排入 大海 请 把 留给 那些 说 无害 的 人 自用 而 不是 臭 不要脸 的 排入 大海 积点 阴德 吧 你 真是 存在 的 够 久 了 不要命 了	ordinary account	2023/8/20
日本核废水	普通用户	日本 日本 二战 就 伤害 过 周边 所有 国家 包括 美国 这次 事件 同样 如此 让 日本 的 形象 雪上加霜 受伤害 的 不光 有 周边国家 人民 还有 日本 本国 人民	ordinary account	2023/7/13
日本核废水将造成生态浩劫	蓝V	日本 将 造成 生态 浩劫 赖岳谦多国 不 同意 必须 要 谈	verified account	2023/7/13
美国总统气候问题特使克里将访华	普通用户	美国 总统 气候 问题 特使 克里 将 访华 话题 可以 谈得 宽 一点 比如 日本 排放 比如 美 加 每年 一度 的 山火 比如 美国 人民 少吃点 肉 降低 碳 排放 之类 的	ordinary account	2023/7/13
	红V	不得不 说 日本 的 脸皮 真是 厚到 了 一个 令人 难以 理解 的 程度 既 一意孤行 要往 海洋 中 排放 又 要求 之后 中方 要 继续 进口 日本 食品 吃 可能 受到 污染 的 日本 食物 哪来 的 这么 厚脸皮 据 有关 报道 近日 日本外务省 对外 公开 表示 自己 已经 向 中国香港 提出 了 十分 强烈 的 要求 表示 日本政府 将 保证 日本 食物 的 安全 并 解释 处理 的 相关 计划 敦促 中方 不要 因为 日本 问题 收紧 对 日本 食品 的 进口 限制 不得不 说 日本 这回 看来 是 真的 着急 了 毕竟 中国香港地区 一直 都 是 日本 在 农产品 和 渔业 出口 市场 方面 的 大 客户 一旦 被 禁止 出口 将 给 日本 一系列 产业 带来 重大 打击 和 损失 所以 才 会 这样 着急 敦促 中方 但 问题 是 我们 作为 客户 自然 有 自主 …	verified account	2023/7/13
核废水	普通用户	今天 排放 了 没 楽 し み に し て い ま す	ordinary account	2023/7/13
蔡徐坤广州演唱会延期了,中方灵魂拷问日本排核废水	普通用户	广州 演唱会 延期 了 借个 中方 灵魂 拷问 日本 排 大家 关注 一下 吧 虽然 可能 做不了 什么 但是 可以 抵制 日货 星星之火 可以 燎原 排放 真的 是 很 严重 的 事情 会 影响 我们 每个 人	ordinary account	2023/7/13
日本排放核废水	普通用户	日本 排放 那 我 的 skll 还 能 不能 用	ordinary account	2023/7/13
日本核废水	黄V	日本 最快 将 于 今年 8 月 开始 将 福岛 第一 核电站 逾 100 万吨 排入 大海 有 韩国 民众 担心 海产 受 污染 亦 有 鱼生 店东 主为求 客人 安心 纷纷 购买 便携式 辐射 检测仪 即场验 一验 海产 辐射 含量 日本	verified account	2023/7/13
	普通用户	不必 用 脑袋 用 膝盖 想 都 知道 的 害处	ordinary account	2023/7/12
日本排放核废水	普通用户	日本 排放 坚决 抵制 日本 排放	ordinary account	2023/7/12
日本是不是对世界各国恩将仇报	红V	道理 大家 都 清楚 日本 背叛 了 全世界 准备 捆绑 全世界 日本 要 祸害 整个 人类 和 动植物 种群 但是 该 怎么办 呢 日本 已经 决定 了 要 排放 世界 各国 都 在 反对 日本 排放 的 措施 但 日本 会 听 吗 如果 日本 执意 要 继续 排放 要 怎么 处置 即将 发生 的 事情 各国 会 有 什么 办法 阻止 日本 日本 是不是 对 世界 各国 恩将仇报	verified account	2023/7/12
中方灵魂拷问日本排核废水,日本是不是对世界恩将仇报	蓝V	中方 灵魂 拷问 日本 排 日本 是不是 对 世界 恩将仇报 中国外交部 发言人 汪文斌 12 日 主持 例行 记者会 有 记者 提问 7 月 10 日 中国 与 所罗门群岛 发表 联合声明 呼吁 有关 国家 履行 国际 义务 审慎处理 问题 所 外交部 声明 对 国际原子能机构 IAEA 综合 评估 报告 为 日本 福岛 计划 背书 表示 关切 11 日 太平洋 岛国 论坛 轮值 主席 库克群岛 总理 布朗 与 国际原子能机构 总干事 举行 会议 后 表示 岛国 领导人 在 问题 上 存在 分歧 将 在 审议 国际原子能机构 综合 评估 报告 后 决定 立场 请问 发言人 对此 有何 评论 汪文斌 日本 福岛 拟 排放 的 数量 之大 持续时间 之 长 涉及 地域 之广 前所未有 将 国际 社会 整体利益 置于 不 确定 的 风险 之中 中方 同 太平洋 岛国 都 严重 关切 日本 计…	verified account	2023/7/12
福岛核废水	普通用户	福岛 上 啊啊啊 啊啊啊	ordinary account	2023/7/12
福岛核废水	普通用户	福岛 没	ordinary account	2023/7/12
日本是不是对世界各国恩将仇报	金V	日本 是不是 对 世界 各国 恩将仇报 这个 民族 天生 的 卑劣性 总是 体现 在 核 问题 上 排放 对 全世界 恩将仇报 被 美国 人 喂 了 两颗 核弹 自此 对 美国 仇 将 恩报 所以 叫做 大核 民族	verified account	2023/7/12
日本核废水	蓝V	中环 连线 ③ 反对 声浪 高涨 日本 该 怎么 做 自从 日本 计划 提出 后 反对 声音 不绝于耳 面对 来自 世界 的 声音 日本 该 怎么 做 切实 履行 自身 国际 义务 才 是 出路 日本	verified account	2023/7/11
环境新闻,日本核废水	蓝V	环境 新闻 中环 连线 ③ 反对 声浪 高涨 日本 该 怎么 做 自从 日本 计划 提出 后 反对 声音 不绝于耳 面对 来自 世界 的 声音 日本 该 怎么 做 切实 履行 自身 国际 义务 才 是 出路 日本	verified account	2023/7/11
	红V	日产 护肤品 你 还 敢 用 吗 日本 环境污染 轻留 每日 娱乐 综合 推送	verified account	2023/7/11
日本政府正式决定福岛核废水排海	金V	如果 有人 认为 福岛 可以 饮用 可以 游泳 我们 建议 日方 把 好好 利用 起来 供 这些 人 饮用 或 游泳 而 不是 排进 大海 让 国际 社会 担忧 日本政府 正式 决定 福岛	verified account	2023/7/11
谁觉得核污染水可以喝就供给谁,日本核废水,日本政府正式决定福岛核废水排海	普通用户	外交部 谁 觉得 可以 喝 就 供给 谁 合情合理 逻辑 满分 vs 日本 日本政府 正式 决定 福岛	ordinary account	2023/7/11
我是老兵	金V	国际原子能机构 总干事 称 福岛 核 处理 水 可饮用 汪文斌 如果 有人 认为 日本 福岛 可以 饮用 可以 游泳 我们 建议 日方 把 好好 利用 起来 供 这些 人 饮用 或 游泳 而 不是 排进 大海 免 的 让 国际 社会 担忧 日本 公关 到位 国际原子能机构 没有 原则 没有 立场 我 是 老兵	verified account	2023/7/11
	蓝V	发布 了 头条 文章 日本 福岛 排放 箭在弦上 香港 如何 提前 应对 O 日本 福岛 排放 箭在弦上 香港 如何 提前 应对	verified account	2023/7/10
	黄V	小区 团购 群里 买 了 几袋 海盐 推迟 好 几天 终于 到货 了 说 是因为 日本 搞 得 海水 污染 以后 海盐 都 不能 吃 了 这 是 最后 一批 库存 了 啊啊啊 啊 我 好 恨 海盐 不能 吃 还 可以 吃 湖盐 吃 井盐 你 欠 我 的 海鲜 拿 什么 还	verified account	2023/7/10
新闻鉴证组	蓝V	新闻 鉴证 组 鉴证 福岛 57 天 污染 半个 太平洋 日本 化妆品 还 能 用 吗 目前 日本 福岛 排放 已经 进入 了 最后 的 审核 阶段 令 关注 此事 的 民众 感到 越来越 不安 互联网 上 可以 看到 韩国 的 民众 开始 大量 囤盐 也 看到 中国 的 民众 在 推荐 化妆品 辐射 测试仪 而 关于 海洋 被 迅速 污染 的 科普 视频 更是 被 广泛 地 转发 在 所有 这些 说法 当中 哪些 是 夸大 了 哪些 又 是 事实 首先 要 明确 一件 事情 就是 6 月 12 日 开始 排放 的 并 不是 福岛 的 而是 淡水 它 是 用来 测试 排放 设备 的 目前 还 没有 开始 正式 排放 所以 说 废水 排放 已经 造成 何种 问题 这个 说法 首先 就是 不 准确 的 但是 废水 确实 进入 了 倒计时 我们 不禁 要 问 的 是 排入 海洋 中 的 中 究…	verified account	2023/7/10
全球变暖或加剧皮肤问题	普通用户	全球 变暖 或 加剧 皮肤 问题 怎么 不 说 说	ordinary account	2023/7/10
日本政府正式决定福岛核废水排海	普通用户	日本政府 正式 决定 福岛 是 一点 好事 都 不 干	ordinary account	2023/7/10
	普通用户	担心 日本 排放 韩国 人 开始 抢购 食盐 和 海鲜 SouthKoreanshoppershoardsaltandseafoodaheadofJapansreleaseoftreatedradioactivewaterWhenCNNvisitedasupermarketintheSouthKoreancapitalSeoultheshelvesarewellstockedwithseasoningsrangingfromgarlicpowdertochilipasteexceptforanemptygapwheresaltusedtositAsignnearbyreadSaltoutofstockTheresbeenadelayingettingsaltduetoourpartnerssituationWeapologizefortheinconvenience	ordinary account	2023/7/10
	红V	排放 对 环境 等 影响 相应 对策 和 市场 反应 7 月 7 日 海关总署 进出口 食品 安全局 负责人 就 国际原子能机构 发布 日本 福岛 处置 综合 评估 报告 回答 记者 提问 该 负责人 表示 2011 年 日本 福岛 核 泄露 事故 发生 以来 中国海关 一直 高度重视 事故 导致 的 日本 输华 食品 放射性 污染 问题 密切 跟踪 日本政府 对 福岛 核 泄露 事故 发生 后 采取 的 相关 措施 持续 开展 对 日本 食品 放射性 污染 风险 的 评估 并 及时 应对 为 防范 受到 放射性 污染 的 日本 食品 输华 保护 中国 消费者 进口 食品安全 中国海关 禁止 进口 日本 福岛 等 十个 县 都 食品 对 来自 日本 其他 地区 的 食品 特别 是 水产品 含 食用 水生动物 严格 审核 随附 证明文件 强化 监管 严格 实施 100 查验 持续 加强 对…	verified account	2023/7/10
	普通用户	为什么 我们 经常 生病 为什么 我们 每年 需要 为 疾病 花 那么 多钱 因为 制药 利益集团 实力 太强大 岸田 政府 顶住 强大 内部 外部 压力 也 要 向 海洋 排放 真的 是 为了 省钱 吗 有 这么 多 时间 十倍 的 钱 都 赚 回来 了 辉瑞公司 投毒 搞 死 几百万 人口 为什么 没人敢 调查 一大帮 精英 政要 维护 制药 公司 的 利润 我们 的 健康 如何 保证	ordinary account	2023/7/9
日本将福岛核废水排入太平洋	普通用户	一意孤行 向 海洋 排放 日本 在 想 啥 日本 将 福岛 排入 太平洋 市井 里 的 致富经 快手	ordinary account	2023/7/9
	普通用户	绝症 何多 饮食 作息 紧 相连 五谷 果蔬 农药 残诸病 均 是从 口入 转基因 食物 致变 天生 万物 互 循环 人为 破坏 大自然 膏药旗 丧尽 良知 投 海洋 染 海产品 蒸发 降 还 地地道道 投毒 犯 致死 致残 致畸 患 罄竹难书 绝人 寰 蜀 熙 成都 中医学院 第三 门诊部 大慈寺 路 12 号 2023710	ordinary account	2023/7/9
	普通用户	入海 要是 导致 金枪鱼 等 海产 放射性物质 超标 没法 吃 没法 卖 以后 没 人 捕捞 是否 会 减少 人类 对 海洋 鱼产 资源 的 需求 反而 让 海洋 动物 得以 休养生息 呢 虽然 副作用 是 变异 啦	ordinary account	2023/7/9
	普通用户	本周 成交额 基本 缩到 3000e 出头 差不多 是 地狱 模式 了 这种 成交额 注定 赚钱 效应 差 即使 个股 会 有些 表现 也 是 些小 票 在 整体 贝塔 行情 缺失 的 情况 下 都 在 卷 行业 内部 的 阿尔法 换句话说 就是 同样 是 锂电池 板块 大 屁股 宁德 基本 没动 但 pet 铜箔 为 代表 的 新 技术 路线 小票 不少 新高 同样 是 光伏 板块 隆基 又 要 去 新低 了 但 topcon 为 代表 的 新 技术 路线 逼近 前高 板块 方面 ai 对 人工智能 大会 基本 没 反应 甚至 不少 票 反而 跌 了 不少 ai 的 炒作 会 越来越 难 也 同样 会 进入 卷 阿尔法 的 阶段 板块 的 贝塔 应该 还有 但 至少 得 等 板块 整体 大幅 回调 后 才 有 贝塔 的 空间 Ai 的 大 趋势 没 问题 更 多 是 精选 企业 和 轮…	ordinary account	2023/7/9
日本政府被曝或8月排放核污染水,日本核废水,日本政府正式决定福岛核废水排海	普通用户	日本 要是 胆敢 将 全世界 应 联合 起来 对 其 发动战争 日本政府 被 曝 或 8 月 排放 日本 日本政府 正式 决定 福岛	ordinary account	2023/7/9
日本政府信誉破产	蓝V	强推 排污 入海 令 日本政府 信誉 破产 香港 南华早报 网站 7 月 7 日 报道 称 今年夏天 尽管 包括 中国 和 韩国 在内 的 许多 国家 以及 日本 当地 渔业 社群 表示 强烈 反对 但 日本政府 仍 坚持 要 将 福岛 第一 核电站 的 排入 太平洋 报道 指出 我们 应该 注意 几个 重要 的 因素 首先 海洋 之间 没有 物理 边界 在 一片 海洋 中 释放 的 污染物 最终 将 分布 到 其他 海洋 其次 任何 一个 水体 哪怕 是 海洋 稀释 污染 的 能力 都 不是 无限 的 第三 海洋 没有 神奇 的 力量 把 污染 的 水 瞬间 变成 干净 的 水 稀释 污染 需要 很 长时间 而 福岛 的 放射性 污染物 将 继续 排放 几十年 科学家 还 担心 构成 水族 食物链 底层 的 浮游植物 和 其他 微小 海洋生物 可能 捕获 这些 放射性核素 这 可能 意…	verified account	2023/7/9
中国禁止进口日本福岛等十地食品,日本政府正式决定福岛核废水排海	黄V	中国 禁止 进口 日本 福岛 等 十地 食品 日本政府 正式 决定 福岛 看看 有多坏 多 缺德 我 代表 我 全家 坚决 反对 这一 犯罪行为 并 坚决 抵制 来自 日本 的 任何 食品 也 请 广大 人民 群众 不要 购买	verified account	2023/7/8
三问日本核污染水排海	蓝V	三问 日本 日本 何时 排放 如何 排放 一直 是 全球 关注 的 焦点 7 月 4 日 国际原子能机构 IAEA 发布 日本 福岛 处置 综合 评估 报告 报告 认为 日本 方案 总体 符合国际 安全 标准 报告 一出 引发 国际 社会 担忧 和 质疑 7 月 5 日 日本政府 公开 表示 不会 改变 福岛 第一 核电站 于 今年 夏季 的 计划 7 月 7 日 日本 原子能 规制 委员会 向 发放 福岛 第一 核电站 设施 验收 合格证 日媒 报道 称 至此 日本政府 和 为 进行 的 设施 准备 已 全部 就绪 即便 IAEA 已 发布 安全 报告 但 经过 处理 后 是否 真的 安全 排放 入海 就是 最佳 方案 吗 关于 日本 尚存 诸多 疑点 疑点 一 经过 处理 后 是否 真的 安全 首先 需要 明确 的 是 这些 从何而来 时间 拨回 2011 年 3 月 11 日 日本…	verified account	2023/7/8
英国一年制硕士水吗	黄V	英国 一年制 硕士 水 吗 达标 吗	verified account	2023/7/8
核废水	普通用户	这边 建议 日本 快点 炸掉 排 什么 啊 你们 自己 喝掉 吧	ordinary account	2023/7/8
日本政府正式决定福岛核废水排海	普通用户	真正 的 环保 主义 就是 每 制造 一样 东西 都 要 思考 如何 回收 有 生产 的 权利 也 有 回收 的 义务 日本政府 正式 决定 福岛	ordinary account	2023/7/8
	普通用户	地球 活 了 几十亿年 了 都 没事 就 我 刚来 这 二十多年 今个 要 世界末日 了 明个 要 爆炸 了 地震 海啸 雾 霾 高温 传统 能源 告急	ordinary account	2023/7/8
日本政府正式决定福岛核废水排海,日本政府被曝或8月排放核污染水,生态环境部回应IAEA福岛核污染水评估报告	普通用户	日本政府 正式 决定 福岛 能 不能 上 个 真正 的 大事 不管 去 管 什么 娱乐 啊 日本政府 被 曝 或 8 月 排放 生态环境 部 回应 IAEA 福岛 评估 报告	ordinary account	2023/7/8
	普通用户	福岛 对 我国 影响 有 多 大 从 地球 自转 产生 的 洋流 运行 路径 看北 太平洋 洋流 会带 着 福岛 排污 含 氚 污染 水 从西向东 横穿 太平洋 最先 受 影响 的 是 美国 和 加拿大 然后 从 美国 西海岸 一路 南下 顺着 赤道 绕回 太平洋 西海岸 到达 我国 台湾 近海 东海 黄海 渤海 最后 绕回 日本 幸运 的 是 去 美国 逛 了 一圈 回来 浓度 降低 了 加之 我国 长江黄河 等 大江 大河 入海口 的 外涌 水压 对 抵近 沿海 有 一定 作用 但 进口 海产品 安全 不容乐观 被 污染 的 鱼类 往 近海 跑 你 也 拦不住 危害性 保守 估计 30 年 以上 结论 是 喜欢 海鲜 的 最近 抓紧 沿海 渔民 就业 问题 紧迫	ordinary account	2023/7/8
	蓝V	福岛 各国 记者 最 关心 的 事 国际原子能机构 总干事 格罗 西 访日 为 日本 福岛 排放 提交 审核 报告书 罕见 召开 了 多场 发布会 本期 看看 看 日本 拆解 各国 记者 最 关心 的 事	verified account	2023/7/8
日本核废水	普通用户	日本 全渔联 不是 你 的 阻碍 国民 抗议 不是 你 的 阻碍 癌症 和 生物 变异 不是 你 的 阻碍 中 韩 还有 等 国家 抗议 不是 你 的 阻碍 大海 不是 你 的 阻碍 那 还有 什么 是 你 的 阻碍	ordinary account	2023/8/21
	普通用户	排放 后 还 能 不能 去 小 玩 这 是 我 比较关心 的 问题	ordinary account	2023/8/21
日本最早将于24日排放福岛核废水,日本首相请求渔联支持何废水排海,新闻姐说	红V	进入 最后 倒计时 日本 最早 将 于 24 日 排放 福岛 国际 社会 阻止不了 吗 日本首相 请求 渔联 支持 何 废水 新闻 姐说	verified account	2023/8/21
日本准备本周开始排放福岛核废水	红V	日本 准备 本周 开始 排放 福岛 嗯 哥斯拉 也 蓄势待发 希望 总吹 霓虹 爱护 环境 的 人能 亲自 去 喝 一口 也 希望 对 咱 这 没 啥 影响	verified account	2023/8/21
日本核废水排放时间	普通用户	日本 排放 时间	ordinary account	2023/8/21
日本核废水	普通用户	日本 upup 我 的 鱼虾 蟹子 它们 有 什么 错要 被 这样 污染	ordinary account	2023/8/21
	普通用户	考前 想 去 日本 日本 考完 想 去 韩国 韩国 现在 太乱 出个 国比前 两年 还 蛮 难	ordinary account	2023/8/21
	普通用户	无论是 病毒 水患 还是 山火 甚至 是 与 月球 相撞 集体主义 解决问题 的 逻辑 内核 都 是 一样 的 遇到 困境 在 困境 中 发展 规律 想 办法 改变 客观条件 用 饱和 式 的 人力物力 去 执行 这个 办法 最终 解决问题 成果 由 全民 共享 但 这 里面 其实 有 一个 最为 关键性 的 问题 而 这 大概 也 是 长久以来 最为 自由主义 所 困惑 的 一件 事情 那 就是 究竟 为什么 人们 会 愿意 冒 着 生命危险 去 行动 人们 凭 什么 相信 皆 是 出于 自由 意志 的 其他 民众 也 愿意 和 自己 一起 前赴后继 从而 真正 起到 作用 人们 凭 什么 坚定 的 相信 政府 不是 出于 懒政而 在 怂恿 自己 成为 某些 人 嘴里 最 喜欢 说 的 耗材 的 呢 这些 在 我们 看来 天经地义 甚至 匪夷所思 的 问题 真正 在 困扰 着 这个 世…	ordinary account	2023/8/21
日本核废水排放时间	普通用户	日本 排放 时间 起初 没有 人 在意 这 一场 灾难 这 不过 是 一场 山火 一次 旱灾 一个 物种 的 灭绝 一座 城市 的 消失 直到 这场 灾难 和 每个 人 息息相关	ordinary account	2023/8/21
日本被爆贿赂国际原子能机构秘书处,iaea称日核污水排海计划符合标准,日本核废水	黄V	国际原子能机构 称 日本 符合标准 日方 操作 令 全球 遭殃 日本 被 爆 贿赂 国际原子能机构 秘书处 iaea 称日 计划 符合标准 日本	verified account	2023/7/4
日本政府正式决定福岛核废水排海	普通用户	日本政府 正式 决定 福岛 想 知道 国家 的 应对 措施 或是 普通人 可以 做些 什么	ordinary account	2023/7/4
日本政府正式决定福岛核废水排海	普通用户	日本政府 正式 决定 福岛 真的 很着急	ordinary account	2023/7/4
日本政府正式决定福岛核废水排海	普通用户	日本政府 正式 决定 福岛 对 未来 看不到 美好 的 希望 了 对于 这种 灾难 无从 抵抗 日本 真的 很 恶心 人	ordinary account	2023/7/4
日本政府正式决定福岛核废水排海	黄V	日本政府 正式 决定 福岛 日本 政客 先死	verified account	2023/7/4
日本政府正式决定福岛核废水排海	黄V	日本政府 正式 决定 福岛 真 尼玛 见	verified account	2023/7/4
日本政府正式决定福岛核废水排海	黄V	日本政府 正式 决定 福岛 日本 就 应该 在 二战 被 原子弹 炸 到 灭国	verified account	2023/7/4
全面暴涨魏大勋,日本核污水预计持续排放20至30年,日本核废水57天污染半个太平洋	普通用户	全面 暴涨 魏大勋 日本 预计 持续 排放 20 至 30 年 日本 57 天 污染 半个 太平洋 日本 已经 开始 排放 了 如果 真的 排放 了 经过 水循环 以后 全球 都 没有 干净 的 水 了 污水 具有 辐射 会 造成 人体 免疫力 下降 更 容易 患癌 甚至 改变 基因 也就是说 如果 日本 真的 排放 了 几百万吨 的 我们 和 后代 未来 都 未必 能 健康 的 活下去 这么 严重 的 事情 这么久 了 竟然 连 个 都 上 不了 希望 大家 多多 关注 这种 大事 舆论压力 也 很 重要 啊	ordinary account	2023/7/22
日本核废水	普通用户	日本 坚决 抵制 日本 排放 保护 地球 建议 日本 人手 一桶 哦	ordinary account	2023/7/22
	黄V	额 今天 我 这下 暴雨 突然 想到 最近 有 报道 日本 要 排放 到 海里 然后 台风 也 在 最近 有 不少 那么 日本 的 会 不会 跟 台风 卷积 的 海水 一起 到 有关 的 城市 成为 雨水 呢 想想 都 有点 害怕	verified account	2023/7/22
日本核废水	普通用户	日本 坚决 抵制 日本 地球 是 我们 共同 的 家园 而 不是 的 垃圾桶	ordinary account	2023/7/22
日本核废水	普通用户	日本 想个办法 要 不 把 日本 先炸 了 或者 先 囤 物资	ordinary account	2023/7/22
日本核废水	普通用户	日本 日本 我 真想 neng 死 你	ordinary account	2023/7/22
日本核污染水排放涉及地域之广前所未有,日本排放核废水	普通用户	md 某个 岛国 能 不能 消失 啊 日本 排放 涉及 地域 之广 前所未有 日本 排放	ordinary account	2023/7/21
	普通用户	每次 想到 日本 导致 我 不能 吃海鲜 我 就 很 伤心 那 海里 肥美 的 鱼虾 蟹 甚至 海带 海胆 生耗 扇贝 鱿鱼 鲍鱼 海鲜 是 多么 的 美味 虽然 陆地 上 的 也 好吃 但是 水产 真的 好吃 虽然 河里 的 也 好吃 但 我 还是 不能 没有 海鲜 还有 海盐 海里 有 omega3DHA 吃 了 对 身体 好好 了 现在 不敢 吃 了 韩国 海域 都 影响 了 渔民 都 在 抗议 不仅 海鲜 而且 影响 生态平衡 到时候 全球 污染 大气 循环 日本 你 不当 人 所以 现在 看到 日货 护肤品 还是 吃 的 或者 发现 原料 产地 日本 的 我 都 尽量 不买 以前 买 的 就算 了 反正 从 它 光明正大 不顾 他 国 肆意 排放 俺 就 尽力 不买 抵制 还有 辣个 中医 是 我国 的 不要 被 日本 韩国 抢走 不要 卖 给 他国 啊 后面 希望 国家 出手…	ordinary account	2023/7/21
法治新闻速览,中方满分逻辑批日方核废水排海,中建八局回应山东莱荣高铁事件	蓝V	法治 新闻 速览 中方 满分 逻辑 批 日方 ① 全国 大中小学 将 设立 劳模 工匠 兼职 辅导员 ② 山东省 交通运输 厅 和 中建 八局 回应 山东 莱荣 高铁 事件 ③ 男孩 被困 滚滚 浓烟 中 众人 合力 救出 ④ 美国斯坦福大学 校长 因 学术 不当 辞职 中央 政法委 长安 剑 O 三分钟 新闻 早 知道	verified account	2023/7/21
	黄V	老王 最近 不敢 吃 日本料理 了 尤其 是 刺身 了 一方面 日本 人 排放 海鲜 未必 安全 另一方面 我们 的 监管部门 肯定 为了 老百姓 健康 加强 监管 日本 进口 食材 肯定 很多 有 核污染 的 食材 被 拦到 国门 之外 了 我 怕 有些 不法 商人 用 淡水鱼 冒充 三文鱼 思来 想 后 不 碰 日本料理 就 对 了	verified account	2023/7/21
	普通用户	日本 现在 正在 绑架 地球 他 准备 把 地球 生态 当做 自己 的 人质 他 实际上 不仅仅 是 在 威胁 我国 也 是 在 威胁 美国 还有 全人类 即 如果 周围 国家 敢 对 日本 不利 他 就 把 高浓度 倒 海里 这样 最后 全人类 都 完 犊子 日本 这种 行为 的 本质 实际上 就是 国家 恐怖主义 行为 是 以 一个 国家 的 力量 来 搞 生态 恐怖主义 今天 这 篇文章 我 不仅仅 是 写给 大家 看 的 也 是 写给 全世界 有识之士 看 的 O 随笔 警惕 日本 再度 开始 赌 国运 随笔 警惕 日本 再度 开始 赌 国运	ordinary account	2023/7/21
	普通用户	这些 如果 冥冥之中 天意 让 世间 看清 知道 真相 有 心境 去 了解 别说 的 比 唱 的 好听 日本 想想 吧	ordinary account	2023/7/21
	普通用户	最近 韩国 媒体 爆出 猛料 韩媒称 日本 花 100 余万 欧元 贿赂 国际原子能机构 也就是说 日本 所谓 的 安全 检测 根本 全部都是 谎言 并且 韩国 国务 调整 室 发现 按 韩国 标准 来说 福岛 的 放射性物质 锶 的 检出 量 超标 2165 万倍 即便 按 日本 标准 也 超出 了 近 15 万倍 这方面 我国 驻日 大使馆 之前 公开 发文 表示 经过 机构 检测 福岛 核电站 附近 捕获 的 鱼类 体内 所 含 放射性元素 铯 超标 已经 超过 日本 标准 的 180 倍 这 要是 排放 到海 里面 去 那 对 海洋 微生物 的 损害 将 是 不可估量 的 要 知道 微生物 是 一切 的 基础 所谓 大鱼吃小鱼 小鱼 吃 虾米 虾米 吃 微生物 如果 微生物 遇见 大量 会 不会 直接 死亡 或者 变异 如果 微生物 这边 发生巨变 会 不会 对 海洋 生态 链 …	ordinary account	2023/7/21
日本政府正式决定福岛核废水排海	普通用户	日本政府 正式 决定 福岛 坚决 抵制	ordinary account	2023/7/20
日本政府正式决定福岛核废水排海	普通用户	日本政府 正式 决定 福岛 抵制 日本 投放 要 处理 自己 喝下去	ordinary account	2023/7/20
	普通用户	我 发表 了 头条 文章 坚决 抵制 日本 排放 O 坚决 抵制 日本 排放	ordinary account	2023/7/20
中方满分逻辑批日方核污水排海	蓝V	中方 满分 逻辑 批 日方 如果 是 安全 的 就 没有 必要 如果 不 安全 就 更 不 应该 人民日报	verified account	2023/7/20
	普通用户	日本 处理 有 一个 比 更好 的 方案 就是 供给 美军基地 反正 他们 经常 向 基地 周边 排毒	ordinary account	2023/7/20
日本核废水	普通用户	日本 不要 麻木 要 抗议 要 发声 就算 是 给 日本 一点 压力 也好 如果 真的 出事 没有 人能 逃 得出 这场 全球 灾难	ordinary account	2023/7/20
中方满分逻辑批日方核污水排海,日本文过饰非无法漂白排海计划	蓝V	中方 满分 逻辑 批 日方 日本 文过饰非 无法 漂白 计划 如果 是 安全 的 就 没有 必要 如果 不 安全 就 更 不 应该	verified account	2023/7/20
中方满分逻辑批日方核废水排海	普通用户	中方 满分 逻辑 批 日方 是 安全 的 应该 让 日本 人 自己 饮用	ordinary account	2023/7/20
日本决定核废水2023春夏排入海	普通用户	日本 决定 2023 春夏 排 入海 鬼子 说排 就 排 毫不 顾忌 之后 千千万万 的 人类 和 物种 却 要 为此 付出代价	ordinary account	2023/7/19
日本政府正式决定福岛核废水排海	普通用户	日本政府 正式 决定 福岛 既然 没 问题 那 干脆 日本 人 都 喝掉 好噜 一人 每天 喝点 很快 就 能 喝完	ordinary account	2023/7/19
	普通用户	两年 后 日本 已经 排完 了 真的 非常 抱歉 鞠躬 二十年 后 日本 这是 以前 日本 人 做 的 事 和 现在 的 我们 没有 关系 我们 也 是 受害者 五十年 后 日本 哪有 日本 没有 做过 排放 这件 事 这 都 是 你们 捏造 的	ordinary account	2023/7/19
	金V	岸田文雄 敦促 中国 就 福岛 排放 争议 拿出 科学 证据 中 时	verified account	2023/7/19
日本核废水,日本核污水57天将污染半个太平洋	普通用户	日本 就 日本政府 那个 样子 既然 想 省钱 那 就让 它 适得其反 坚决 抵制 日本 商品 只有 让 他们 的 既得利益 受损 了 它 才能 停止 这一 危害 全人类 的 举动 而且 我 也 确实 不 放心使用 他们 的 东西 了 谁 知道 哪 天 因为 用 了 日本产 的 东西 就 得 癌症 了 呢 谁 又 敢 放心使用 呢 再 这样 下去 我们 产 的 海鲜 都 不敢 吃 了 日本 57 天将 污染 半个 太平洋	ordinary account	2023/7/19
日本核废水	普通用户	日本 真是 疯 了 怎么 一点 都 没有 啊	ordinary account	2023/7/18
	黄V	难以置信 2023 年 了 还有 为 日本 站 街 的	verified account	2023/7/18
	普通用户	前 几天 做 了 一个 梦 说 是 日本 把 我 的 手 腐烂 了 这么 看来 我 的 梦 也 紧跟 实时	ordinary account	2023/7/18
网传难哄改名	黄V	网传难 哄 改名 粉丝 也 别 在 这 跳脚 骂 翟潇闻 了 废水 连 舔 的 资格 都 没有	verified account	2023/7/18
老爸	普通用户	某日 新闻报道 2023 年 是 史 上 最 热 的 一年 专家 预测 芬兰 的 气温 或 将 达到 30 度 30 度 对于 我们 这个 地方 并 不算 是 高温 所以 我 第一 反应 就 问 了 一句 芬兰 在 哪儿 是 哪个 大洲 的 此时 老爸 脱口而出 在 北极圈 附近 真的 吗 我 赶紧 百度搜 搜 果不其然 老爸 说 对 了 你 这 地理知识 不错呀 天天 看 国际 新闻 都 背下来 了 学习 力 还 挺 强 某日 吃饭 酒足饭饱 高谈阔论 老爸 说 有 个 大师 说 过 人类 社会 发展 的 太快 并不一定 是 好事 然后 又 举 了 个 例子 你 看看 新闻 上 说 日本 福岛 没法 处理 要 排入 大 海里 这样 不毁 了 听 完后 佩服 老爸 的 逻辑 确实 是 这个 道理 人类 利用 核 造福 于 自身 但是 因此 而 产生 的 又 会 侵害 人类 逻辑 力 还 …	ordinary account	2023/7/18
日本政府正式决定福岛核废水排海	普通用户	日本政府 正式 决定 福岛 真的 太低 了 每个 平台 都 是 地球 可以 没有 日本 但 一定 要 有 海洋	ordinary account	2023/7/18
日本核污水,日本核废水	普通用户	日本 日本 搞不懂 的 为啥 比 高 日本 排放 的 是 不是 目前 入海 通道 已 建成 可能 会 开始 排 两周 之后 便会 有 持续 三十年 的 排放 我 是 一个 普通人 但 我 不想 麻木 会 持续 关注 此事 增加	ordinary account	2023/7/18
日韩民众在福岛集会,日本政府正式决定福岛核废水排海	蓝V	日 韩 民众 在 福岛 集会 日 韩 民众 在 福岛 集体 抗议 日本政府 正式 决定 福岛 7 月 17 日 日本 和 韩国 部分 民众 在 日本 福岛 进行 集会 再次 表达 他们 反对 的 声音	verified account	2023/7/18
日本政府正式决定福岛核废水排海	普通用户	日本政府 正式 决定 福岛 坚决 抵制 入海	ordinary account	2023/7/18
摆摊大爷遇城管巡查怒摔荔枝	普通用户	摆摊 大爷 遇 城管 巡查 怒 摔 荔枝 很多 人变 的 没有 是非观 了 不 知道 是 揣着 明白 装糊涂 还是 真的 想 的 太少 社会 是 有 规则 的 聪明 的 人 不会 过多 去 埋怨 会 去 思考 怎么 利用 规则 规避 规则 去 赚钱 要 知道 放眼世界 我们 中国 已经 做 的 很 出色 了 天天 抢战 的 地方 好 嘛 没事 就 地震 有 危险 的 地方 好 嘛 连 卫生 问题 都 解决不了 还有 贵族 歧视 的 地方 好 嘛 那些 说 是 一个 国家 却 还有 别的 国家 在 驻兵 的 好 嘛 我 不是 说 有 社会 问题 不去 解决 是 对 的 我 是 觉得 大家 先 要 知足 可以 理性 去 发表 看法 给出 自己 的 理性 建议 多用 发展 的 眼光 看 问题 发散 性 的 思维 去 想 问题 多去 想想 事情 的 连锁反应 有人 说 这个 世界 上 只有 两种…	ordinary account	2023/7/17
日本核废水	普通用户	日本 为什么 这个 没 啊 多多 关注 一下	ordinary account	2023/7/17
日本核废水	普通用户	日本 富士山 请 你 爆发 一下 吧	ordinary account	2023/7/17
日本,日本政府正式决定福岛核废水排海	普通用户	两年 后 日本 已经 排完 了 真的 非常 抱歉 鞠躬 二十年 后 日本 这是 以前 日本 人 做 的 事 和 现在 的 我们 没有 关系 我们 也 是 受害者 五十年 后 日本 哪有 日本 没有 做过 排放 这件 事 这 都 是 你们 捏造 的 日本 日本 日本政府 正式 决定 福岛	ordinary account	2023/7/17
	普通用户	发现自己 的 洗面奶 快没了 下意识 搜索 芙丽芳丝 突然 想起 可恶 啊啊啊 啊啊啊	ordinary account	2023/7/17
冈本魂,日本政府正式决定福岛核废水排海,福岛	普通用户	原来 冈本 的 船舶 废弃物 排出 有 这么 多 限制 啊 冈 本魂 日本政府 正式 决定 福岛 福岛	ordinary account	2023/7/17
	普通用户	醒醒 吧 不要 再 睡 了 你 没有 看到 中国 的 土地 在 减少 文化 在 不 自信 信仰 在 丢失 骨气 荡然无存 吗 还 睡 吗 历史 一遍 一遍 枪响 警钟 我们 视而不见 我们 能 不能不 停留 在 只 说 而 不 去 做 上面 别 再 一而再 再而三 的 降低 自己 的 标准 和 道德 底线 了 他们 从 夏日 祭到 排 现在 又 收购 本来 是 我们 国家 的 中药 中国 人 你 的 血脉 也 该 觉醒 了 我们 的 国家 一直 在 教 我们 谦虚 像 君子 一样 他们 忘 了 不是 所以 人 都 配得 上 以礼相待 我们 连 愤怒 都 多少 带 一点 麻木 为什么 我们 的 骨气 再也 找 不到 了 呢 它 丢失 在 那里 你 有没有 看到 问问 别人 有没有 看到 到 最后 大家 找 了 一圈 发现 被 放在 一个 巨大 的 牢笼 里 而且 找 不到 钥匙 如果 今天…	ordinary account	2023/7/17
日本核废水	蓝V	今日 网图 日本政府 排 入海 问题 好 严重 日本	verified account	2023/7/17
	普通用户	北方 夏天 的 民谣 白杨树 下 老人 闲坐 蒲扇 上 的 广告 是 他们 住 不起 的 楼盘 霓虹灯 下 青年 闲坐 红酒 里 的 灯花 是 他们 向往 着 的 繁华 乡野 的 孩子 养着 养 着 就 已经 长大 城市 的 猫 狗 宠 着 宠 着 就 成 了 亲娃 在 医院 里 呱呱坠地 的 生命 总让 人 笑靥 如花 在 山头 上 青青 坟冢 的 灵魂 总 还有 人间 牵挂 鱼 生 店里 的 常客 谈论着 排入 大海 的 环境 变化 列 酒店 里 的 熟客 评论 着 哈瓦那 手工 卷烟 的 细微 偏差 那些 无数个 久远 的 未来 都 抵不过 每 一个 悲伤 或 欢乐 的 当下 一次次 的 霓虹 闪烁 城里 的 夜行人 就 会 呼呼啦啦 萍水相逢 也 能 成为 默契 的 饭 搭 醉意 湮没 的 是 梦想 仗 剑 走 天涯 一次次 的 夕阳西下 村口 的 电 油锅 便会 滋滋 啦 啦 …	ordinary account	2023/7/17
	普通用户	特别 喜欢 可尔 必思 以前 每天 肆无忌惮 地 喝 之后 每天 提心吊胆 地 喝	ordinary account	2023/7/16
日本,日本核污水,日本政府正式决定福岛核废水排海	普通用户	突然 发现 一个 解决 日本 的 方法 就是 直接 把 倒 进 日本 的 瓶装水 厂 和 官员 的 水源地 里 反正 日本 不 承认 有毒 那 也 就 不能 定罪 啦 日本 日本 日本政府 正式 决定 福岛	ordinary account	2023/7/16
新闻鉴证组	蓝V	新闻 鉴证 组 放射 物质 57 天 废掉 半个 太平洋 是 真的 吗 近日 一段 疑似 模拟 福岛 污染 太平洋 的 视频 在 网络 广泛传播 视频 被 多家 媒体 引用 并 配文 57 天 污染 半个 太平洋 视频 究竟 出自 哪里 57 天 废掉 半个 太平洋 的 说法 是 真的 吗 戳 视频	verified account	2023/7/16
原来中医还可以治疗近视	普通用户	原来 中医 还 可以 治疗 近视 清华 为了 讨好 日本 以 谋求 更大 的 利益 清华大学 在 国内 已经 是 名利双收 无数 人们 向往 的 学府 那 日本 能 给 清华 带来 什么 好处 总 不能 是 也 不 可能 是 教 清华 如何 研究 芯片 此前 清华 擅自 同 日本 合作 研究 火箭 项目 对于 公众 的 质疑 清华 回复 科学 无国界 这 不是 笑掉大牙 了 吗 科学 无国界 但 芯片 有 国界 众所周知 日本 是 芯片 四方 联盟 成员 之一 这个 联盟 主要 是 美国 为了 遏制 中国 芯片 的 发展 而 成立 的	ordinary account	2023/7/16
日本政府正式决定福岛核废水排海,核污水,日本政府不心虚的话为何发补偿费	普通用户	日本政府 正式 决定 福岛 又 tm 的 是 日本 日本政府 不 心虚 的话 为何 发 补偿费	ordinary account	2023/7/16
日本核废水	普通用户	日本 抵制 核 污水排放 保护 海洋 同时 也 是 保护 全人类	ordinary account	2023/7/14
日本决定核废水2023春夏排入海,近一半日本市民赞同核污水排放,核废水,日本网友对排放核污水的看法	普通用户	日本 决定 2023 春夏 排 入海 近一半 日本 市民 赞同 核 污水排放 日本 网友 对 排放 的 看法 日本 网友 对 排放 的 看法 保护 海洋	ordinary account	2023/8/20
日本决定核废水2023春夏排入海,近一半日本市民赞同核污水排放,核废水,日本网友对排放核污水的看法,日本核污水57天将污染半个太平洋,日本核废水可致癌致畸致突变,日本核废水	普通用户	日本 决定 2023 春夏 排 入海 近一半 日本 市民 赞同 核 污水排放 近一半 日本 市民 赞同 核 污水排放 近一半 日本 市民 赞同 核 污水排放 日本 网友 对 排放 的 看法 日本 决定 2023 春夏 排 入海 日本 57 天将 污染 半个 太平洋 日本 可 致癌 致畸 致 突变 日本 日本 网友 对 排放 的 看法	ordinary account	2023/8/20
日本决定核废水2023春夏排入海,近一半日本市民赞同核污水排放,日本网友对排放核污水的看法,核废水	普通用户	日本 决定 2023 春夏 排 入海 近一半 日本 市民 赞同 核 污水排放 近一半 日本 市民 赞同 核 污水排放 日本 网友 对 排放 的 看法 日本 网友 对 排放 的 看法 坚决 抵制 日货	ordinary account	2023/8/20
日本决定核废水2023春夏排入海,近一半日本市民赞同核污水排放,核废水,日本网友对排放核污水的看法,日本核污水57天将污染半个太平洋,日本核废水,专家称日本核污水排海可诉诸国际法,日本核废水可致癌致畸致突变	普通用户	日本 决定 2023 春夏 排 入海 近一半 日本 市民 赞同 核 污水排放 日本 网友 对 排放 的 看法 日本 57 天将 污染 半个 太平洋 日本 日本 决定 2023 春夏 排 入海 专家 称 日本 可 诉诸 国际法 日本 可 致癌 致畸 致 突变 日本 网友 对 排放 的 看法 坚决 抵制 日本 排放	ordinary account	2023/8/20
日本核污水,日本核废水,日本核污水57天将污染半个太平洋	普通用户	日本 坚决 抵制 日本 排放 保护 海洋 保护 地球 日本 日本 57 天将 污染 半个 太平洋	ordinary account	2023/8/20
	普通用户	洗面奶 一直 用 的 sk2 和 黑 Ba 这 两个 洗面奶 是 真爱 怀孕 的 时候 囤 的 也 快 用 完 了 因为 污染 不敢 用 了 求 姐妹 们 推荐 混 油皮 好用 的 洗面奶	ordinary account	2023/8/20
坚决抵制日本排放核污水,日本核废水,日本核污水57天将污染半个太平洋,日本核废水可致癌致畸致突变,日本核废水入海对中国有何影响	普通用户	坚决 抵制 日本 排放 日本 日本 57 天将 污染 半个 太平洋 日本 可 致癌 致畸 致 突变 日本 入海 对 中国 有何 影响 坚决 抵制 日本	ordinary account	2023/8/20
日本核废水,日本核污水57天将污染半个太平洋,日本核废水可致癌致畸致突变,日本核废水入海对中国有何影响,坚决抵制日本排放核污水	普通用户	日本 日本 57 天将 污染 半个 太平洋 日本 可 致癌 致畸 致 突变 日本 入海 对 中国 有何 影响 坚决 抵制 日本 排放 坚决 抵制 日本	ordinary account	2023/8/20
	普通用户	我刚 看 网上 讨论 好 激烈 还 有些 说 有 预言 我 不信 预言 讲真光 这个 就是 美国 那边 弄出来 的 我 之前 也 看 了 新闻 都 十年 前 开始 研究 病毒 了 被 人 破坏 泄露 这次 病毒 也 死 了 很多 人 准备 又 到 日本 排 搞事 了 照 这样 下去 大家 都 早 死 本来 地球 环境 就 不好 越来越 多 自然灾害 然后 人类 又 自我 残杀 美国 和 日本 本性 最坏 估计 都 想 统治 地球 吧 什么 一百岁 能 不能 活到 那 时候 都 难说	ordinary account	2023/8/20
	金V	关于 日本 福岛 问题 称 韩国 尊重 国际原子能机构 关于 此事 的 报告	verified account	2023/7/13
	普通用户	不能 混淆 和 的 意思	ordinary account	2023/7/13
	普通用户	美军 前 官员 说 美向 乌 提供 集束 弹药 旨在 清理 库存 特朗普 抨击 拜登 向 乌 提供 集束 弹药 把 美国 拖入 第三次 世界大战 中方 代表 呼吁 尽快 公布 北溪 爆炸事件 国别 调查结果 美方 声称 南海 仲裁 案 所谓 裁决 对 中菲均 有 拘束力 外交部 中方 坚决 反对 中方 灵魂 拷问 日本 排 日本 将 太平洋 当倒 的 下水道 是不是 对 12 年前 援助 日本 的 世界 各国 恩将仇报	ordinary account	2023/7/13
新星v计划,日本核废水	黄V	新星 v 计划 日本	verified account	2023/7/13
日本核污水,聚焦生态环境	普通用户	最初 没有 人 在意 这场 灾难 这 不过 是 一场 灾火 一次 旱灾 一个 物种 的 灭绝 一座 城市 的 消失 直到 这场 灾难 和 每个 人 息息相关 我们 不能 等到 不可 挽回 再 去 面对 坚决 抵制 日本 排放 作为 地球 公民 代表 地球 上 的 亿万 生命 我们 拥有 对 纯净 海洋 陆地 和 大气 的 使用权 我们 有 资格 健康 地 存活 在 地球 上 我们 有 义务 维护 好 自然 的 宜居 性 避免 任何 形式 的 人为 污染 与 威胁 因此 我们 要 联合 全世界 的 公民 坚决 抵制 日本 核 污水排放 入海 日本 的 不是 冷却水 不可 混淆 概念 不可 转移 话题 不可 造谣 嫁祸于 他 国 在 罐子 里 可控 在 海洋 里 不 可控 不能 让 全人类 全世界 为 的 过失 买单 请 日本政府 与 对 日本 民众 负责 对 全球 公民 负责 对 全世界 …	ordinary account	2023/7/13
日本密集收购中国中药企业	普通用户	日本 密集 收购 中国 中药 企业 像 个 阴谋论 似的 日本 先是 大量 排放 现在 又 大肆 收购 中医 等到 最后 污染 影响 人体 的 时候 西医 又 贵 又 没有 用 转头 发现自己 的 中医 早就 没 了 并且 也 是 巨额	ordinary account	2023/7/13
	普通用户	马上 要 排放 哦 广州 深圳 东莞 海景房 海边 的 区 房价 名宿 经营场所 海鲜 在 那里 居住 生活 心理 阴影 面积 大 哦 房价 会 跌 吗 啊	ordinary account	2023/7/13
	金V	本来 想 国庆 期间 带 兜兜 去 日本 玩 的 但是 因为 日本 在 排放 就 不想 去 了 还有 哪些 国家 适合 带 小宝宝 出行 啊	verified account	2023/7/13
日本,中方灵魂拷问日本排核废水,日本是不是对世界恩将仇报,日本将太平洋当倒核污染水的下水道,网络小作文,校园公开课	普通用户	日本 中方 灵魂 拷问 日本 排 日本 是不是 对 世界 恩将仇报 日本 将 太平洋 当倒 的 下水道 7 月 12 日 外交部 发言人 汪文斌 在 例行 记者会 上 表示 日本 福岛 拟 排放 的 数量 之大 持续时间 之 长 涉及 地域 之广 前所未有 中方 和 太平洋 岛国 都 严重 关切 日本 计划 都 坚决 反对 日方 转嫁 核污染 风险 的 行为 汪文斌 强调 我们 注意 到 太平洋 岛国 论坛 独立 专家 小组 组长 日前 指出 根据 国际原子能机构 的 安全 标准 正当性 是 国际 辐射 防护 安全 标准 的 十大 基本 原则 之一 要求 产生 辐射 风险 的 活动 必须 产生 整体效益 收益 大于 风险 日方 应该 扪心自问 将 太平洋 当作 倾倒 的 下水道 是不是 违反 了 上述 原则 是不是 违反 了 自己 应尽 的 基本 国际 义务 是不是 对 12 年前 援助…	ordinary account	2023/7/13
财经知识分享官,透过财经看世界,日本核废水,日本政府正式决定福岛核废水排海	红V	日本 即将 排放 香港 准备 怎么办 财经 知识 分享 官 透过 财经 看 世界 香港 生活 日本 日本政府 正式 决定 福岛	verified account	2023/7/12
中方灵魂拷问日本排核废水,日本是不是对世界恩将仇报,日本将太平洋当倒核污染水的下水道,930新闻眼	蓝V	中方 灵魂 拷问 日本 排 日本 是不是 对 世界 恩将仇报 日本 将 太平洋 当倒 的 下水道 7 月 12 日 外交部 发言人 汪文斌 在 例行 记者会 上 表示 日本 福岛 拟 排放 的 数量 之大 持续时间 之 长 涉及 地域 之广 前所未有 中方 和 太平洋 岛国 都 严重 关切 日本 计划 都 坚决 反对 日方 转嫁 核污染 风险 的 行为 汪文斌 强调 我们 注意 到 太平洋 岛国 论坛 独立 专家 小组 组长 日前 指出 根据 国际原子能机构 的 安全 标准 正当性 是 国际 辐射 防护 安全 标准 的 十大 基本 原则 之一 要求 产生 辐射 风险 的 活动 必须 产生 整体效益 收益 大于 风险 日方 应该 扪心自问 将 太平洋 当作 倾倒 的 下水道 是不是 违反 了 上述 原则 是不是 违反 了 自己 应尽 的 基本 国际 义务 是不是 对 12 年前 援助 日本…	verified account	2023/7/12
日本是不是对世界各国恩将仇报	普通用户	日本 是不是 对 世界 各国 恩将仇报 答案 毫无疑问 是 的 要 随着 洋流 达到 世界各地	ordinary account	2023/7/12
日本政府正式决定福岛核废水排海,日本核废水,日本密集收购中国中药企业	普通用户	日本政府 正式 决定 福岛 日本 日本 密集 收购 中国 中药 企业 如何 有效 禁止 日本 倾倒 是 全人类 需要 做出 行动 的 处理 过 稀释 后 日本 人 日本政府 敢喝 吗 就是 偷懒 想 省钱 罢了 其中 涉及 的 各方 利益 权利 关系 谎言 欺骗 残害 简直 恶臭 日本 敢 倒 就 请 它 原地 爆炸	ordinary account	2023/7/12
日本政府正式决定福岛核废水排海	普通用户	我 的 青岛 之旅 刚刚 取消 了 虽 有 万般 不舍 但是 还是 取消 了 三年 疫情 后 的 第一次 预 旅游 某国 你 能 不能不 作 死 日本政府 正式 决定 福岛	ordinary account	2023/7/12
	黄V	韩国 博主 日本 矿泉水 果然 不 一样 有 一股 福岛 水 的 味道 一名 在 油管 上 拥有 67 万 粉丝 的 韩国 博主 在 日本 北九州 旅游 的 时候 买 了 一瓶 矿泉水 并 在 喝完 之后 表示 果然 味道 不 一样 有股 福岛 水 的 味道 然后 现在 一堆 破 了 大防 的 日本 人 在 其 节目 的 评论 区里 追着 骂 你 看 说好 的 言论自由 呢 这会儿 日本 人 好像 不认 了 还是 那句话 如果 福岛 真的 如同 日本 人 自己 说 的 那样 无害 的话 那么 无论是 福岛 还是 福岛 产品 日本 人 自己 先 消费 完 再说 日本 人 自己 都 不敢 吃 不敢 用 就 不要 天天 吹 福岛 产品 无害 了 等 日本 人 喝 上 十几年 福岛 水 还 没事 会 有人 同意 日本 人 的 观点 的	verified account	2023/7/12
日本核废水	普通用户	日本 怎么办 怎么办 怎么办 怎么办 日本 怎么办 怎么办 怎么办 怎么办 日本 怎么办 怎么办 怎么办 怎么办 会 遭天 谴	ordinary account	2023/7/11
	普通用户	我 现在 真的 对 日本 影响 的 化妆品 护肤品 感到 很 焦虑 有些 品牌 的 产品 喜欢 用 本来 想 双十 一再 买 但是 现在 想 趁现在 买 了 以后 的 产品 不敢 用 了 以后 还敢 用 海洋 提取 的 护肤品 吗	ordinary account	2023/7/11
日本核废水	普通用户	日本 抵制 制裁 日本 索要 海域 污染 赔偿金	ordinary account	2023/7/11
日本核废水	普通用户	日本 福岛 氚 饮 日本 孙子 们 最爱特 饮	ordinary account	2023/7/11
环境聚焦,日本核废水	蓝V	环境 聚焦 中环 连线 ③ 反对 声浪 高涨 日本 该 怎么 做 自从 日本 计划 提出 后 反对 声音 不绝于耳 面对 来自 世界 的 声音 日本 该 怎么 做 切实 履行 自身 国际 义务 才 是 出路 日本	verified account	2023/7/11
	黄V	己所不欲 勿 施于 海 严重 抗议 日本 福岛 把 不 确定 能否 处理 达标 的 日本 福岛 同 核电站 正常 运行 排水 进行 简单 类比 是 违背 科学 常识 的 这 两者 有 本质区别 一是 来源 不同 二是 所 含 放射性核素 种类 不同 三是 处理 难度 不同 O 国际原子能机构 总干事 称 福岛 可饮用 外交部 回应	verified account	2023/7/11
	普通用户	我 觉得 神神 最 成功 的 一点 就是 解构 了 爱国 两个 字 正如 神神常 说 兔 兔 所 爱 的 国 其实 不过 是 周公子 的 国 这 一句 话 时常 把 人 怼 得 要死 可 问题 是 周公子 之流 是 什么 是 蛀虫 是 硕鼠 是 千里之堤 溃于蚁穴 的 渣 渣 而 祖国 是 什么 是 我们 的 家 是 我们 的 国是 我们 赖以生存 的 土地 然后 神神们 却 告诉 我们 因为 我们 的 家里 有 蛀虫 所以 家 就 不是 我们 的 了 所以 我们 要 把 房子 烧 了 所以 我们 要 背井离乡 甚至 是 把 家园 拱手相让 了 这 就 好比 牙齿 长 了 蛀虫 身体 得 了 疾病 正常人 都 是 更 爱惜 自己 的 身体 了 并且 努力 打败 病魔 而 神神 的 反应 却是 牙齿 不行 了 就 把 嘴巴 敲掉 身体 得病 了 就 快 去 火化 这种 逻辑 不 叫 治病救…	ordinary account	2023/7/11
宝格丽	普通用户	宝格丽 偷国萨德装 都 装 了 小 八嘎 想排 也 排 了 丑国 打压 华为 抓人 就 抓 了 除了 声讨 也 不会 干 别的 了 什么 时候 都 不 忘 拿 娱乐圈 说 事儿 明星 真是 万能 的 以后 哪个 国家 想 干坏事 儿 了 应该 先找 个 中国 明星 代言人 到时候 只会 狙 代言人 还 能 得到 一次 可观 的 解约 赔偿金	ordinary account	2023/7/11
日本政府正式决定福岛核废水排海	普通用户	日本政府 正式 决定 福岛 咋整 啊 我 还 想 多活 几年	ordinary account	2023/7/10
日本核废水,日本政府被曝或8月排放核污染水	普通用户	日本 这么 低 真是 开 了 眼 了 目前 已经 见识 到 两种 人 了 一种 是 隐匿 在 群众 里面 的 汉奸 另 一种 是 一些 觉得 能够 独善其身 的 群氓 可 这 并 不是 你 一句 以后 不 吃海鲜 了 就 能 解决 了 的 事情 日本政府 和 是 全人类 的 公敌 日本政府 被 曝 或 8 月 排放	ordinary account	2023/7/10
日本政府正式决定福岛核废水排海,日本核废水	普通用户	以后 末日 世界 废土 世界 就要 成真 了 吧 日本政府 正式 决定 福岛 日本	ordinary account	2023/7/10
	普通用户	黛珂 的 水乳 应该 多买 一点 的 现在 因为 也 不敢 买 了	ordinary account	2023/7/10
	蓝V	野生动物 的 硬核 操作 近日 一条 巨型 蟒蛇 鬼鬼祟祟 在 核电 基地 游荡 目击者 称该 蛇 应该 是 觉得 口渴 但 不 知道 该 喝 什么 水 于是 经过 消防队员 的 科普 巨蟒 好像 明白 了 和 的 区别 随后 消防队 表示 在 不能 完全 确保安全 的 情况 下 不会 将 它 放生	verified account	2023/7/10
	普通用户	怎么 当初 不去 隔壁 剧演 男 二三 呢 说不定 艳压 男主 的 春夏 秋大梦 可以 实现	ordinary account	2023/7/10
日本政府正式决定福岛核废水排海,日本核污染水排海准备工程基本完毕	蓝V	受 日本 排 影响 香港 餐饮业 刺身 生意 已跌 两成 日本政府 最快 8 月 将 福岛 排放 入海 香港 餐饮业 界 人士 今日 10 日 表示 现时 刺身 生意 已 下跌 一至 两成 专门 经营 厨师 发办 Omakase 的 食肆 生意 更 下跌 三成 日本政府 正式 决定 福岛 日本 准备 工程 基本 完毕 日本料理 餐厅 负责人 林胜常 今日 在 电台节目 表示 日本 虽未 开始 排放 但 已 造成 影响 有 一至 两成 客人 选择 不吃 刺身 而 专营 Omakase 的 食肆 生意 更 下跌 三成 业界 刺身 入货 量 都 减少 一半 他 说 业界 现时 会 将 刺身 鱼 的 做法 改为 一鱼 三 吃 或 采用 其他 地区 食材 及 改用 肉类 日本 受 核灾 影响 最大 的 5 个 县 的 食品 自 2011 年 已 没有 进口 香港 业界 多 选用 九州 来货 Vivi	verified account	2023/7/10
核废水若安全日本为何不自己用,韩国议员回怼IAEA称核污染水安全言论	蓝V	能 喝 韩国 议员 若 安全 日本 为何 不 自己 用 韩国 议员 回怼 IAEA 称 安全 言论 7 月 9 日 国际原子能机构 IAEA 总干事 格罗 西同 韩国 最大 在野党 共同 民主党 代表 会面 针对 格罗 西所提 日本 可以 喝 可以 游泳 的 说法 韩国 共同 民主党 议员 表示 如果 福岛 足够 安全 缺水 的 日本政府 可以 将 其 当作 饮用水 或者 用作 工业用水 或 农业 用水 而 不是 把 它 排入 大海 随后 韩国 共同 民主党 认为 此 IAEA 关于 的 报告 结论 是 存在 问题 的 7 月 4 日 国际原子能机构 IAEA 称 日本 福岛 第一 核电站 计划 中 的 符合 IAEA 的 安全 标准 并 声称 将 前往 韩国 向 政府 解释 报告 Vivi	verified account	2023/7/10
	普通用户	从 禁止 日本 多地 食品 进口 说起 由于 排放 的 问题 我国 禁止 从 日本 一些 地方 进口 食品 我 认为 后续 还有 很多 措施 可以 使用 这里 我 罗列 几条 1 对 日本 化妆品 下手 化妆品 的 原料 势必 涉及 到 很多 动植物 如果 追溯 起来 也 搞不好 源头 可以 跑 到 这些 禁止 进口 食品 的 地方 这个 方面 还是 挺 容易 引起 恐慌 的 当然 了 出路 也 是 要 给 的 只要 日本 的 这些 化妆品 品牌 明确 在 包装盒 上 注明 原材料 不 取自 日本 或者 原材料 全部 取自 中国 那么 就 可以 得到 检查 豁免 舆论 上 也 可以 帮着 灭火 一旦 有 一部分 日本 品牌 在 恐慌 下 顶不住 压力 做 这件 事情 剩下 拒绝 这么 做 的 日本 品牌 可能 用 不了 多久 就 会 丢掉 份额 2 日本 餐厅 也 要 跟进 上海 方面 …	ordinary account	2023/7/9
日本决定核废水2023春夏排入海	普通用户	日本 决定 2023 春夏 排 入海 尼玛 自己 不能 把 喝光 吗	ordinary account	2023/7/9
日本核废水排入海洋影响有多大,为何日本有下克上传统,中国海关已禁止进口日本福岛等10地食品,真的很博通	普通用户	天天 硬事 3495 期 02 日本 即将 排放 核 处理 水 日本 人 赌性 极大 却 逢赌必输 将来 必然 付出 极大 代价 日本 排入 海洋 影响 有 多 大 为何 日本 有 下克上 传统 日本 历史 中国海关 已 禁止 进口 日本 福岛 等 10 地 食品 真的 很博通	ordinary account	2023/7/9
日本北海道高浓度砒霜泄露	黄V	日本 北海道 高浓度 砒霜 泄露 真 不是 人 不是 就是 砒霜 这是 故意 放 出来 还是 泄露 让 国内 罕见 喝 了 吧	verified account	2023/7/9
	黄V	揭露 福岛 真相 各国 专家 这样 说 O 揭露 福岛 真相 各国 专家 这样 说	verified account	2023/7/9
日本核废水	普通用户	人类 跟 地球 是不是 有仇 天天 想着 怎么 祸害 地球 日本	ordinary account	2023/7/8
	普通用户	在 国人 伤口 反复 撒盐 真的 牛 逼 越来越 恨 了 越 脱敏 越 仇恨 就是 它们 想要 的 吗 我 觉得 它们 脑子里 装 的 都 是	ordinary account	2023/7/8
日本核废水	普通用户	日本 放过 你 我	ordinary account	2023/7/8
新闻鉴证组	蓝V	新闻 鉴证 组 福岛 废水 57 天 污染 半个 太平洋 日本 在 即 57 天可 废掉 半个 太平洋 放射性物质 入海 后会 到 谁 家门口 焦虑 在 全球 蔓延 潜在 危险 有 多少 本 周六 晚 1930 凤凰卫视 中文台 新闻 鉴证 组 即将 播出	verified account	2023/7/8
	普通用户	为了 缓解 我 老公 那 忙碌 型 脱发 从 紫瓶换 绿瓶 再 换灰瓶 这些 还是 别人 推荐 的 现在 倾倒 事件 我 老公 说 不要 买日 品牌 产品 了 有 好 推荐 的 吗	ordinary account	2023/7/8
	普通用户	建议 每日 黄金 时段 插播 严正 抗议 日本 向 世界 排放 的 标语 并 在 影视作品 序幕 中 强制 插播 为了 子孙后代 及 人类 种群 的 未来 无奈 要 制造 影响 为 这个 时代 发声	ordinary account	2023/7/8
	普通用户	新买 的 杯子 喜欢 这个 猪血 粉太 好吃 了 明天 还要 去 小 雪糕 6 块钱 它 值得 最近 皮肤 泛红 干痒 起皮 买 了 雅漾 的 速修霜 修护 一买 完 就 刷 到 说 日本 不要 买	ordinary account	2023/7/8
日本政府正式决定福岛核废水排海	普通用户	日本政府 正式 决定 福岛 关于 日本 排放 你 怎么 看 欢迎 大家 一起 讨论	ordinary account	2023/7/8
日本排放核废水	普通用户	日本 排放 你们 自己 喝 行不行 啊	ordinary account	2023/8/21
	黄V	日本 福岛 最早 将 于 8 月 24 日 这帮 畜牲 建议 联合国 击沉 日本 岛	verified account	2023/8/21
日本准备本周开始排放福岛核废水	普通用户	日本 准备 本周 开始 排放 福岛 上帝 要 人 灭亡 必先 让 其 疯狂 福岛 排放 已 不是 什么 新闻 围绕 这 其中 的 争议 从来 就 没有 停止 过 而今 整个 世界 阵营 之争 明显 虽 没有 摆在 桌面上 但 人人 自明 已 到 了 不是 用理 和 科学 解决问题 的 时候 了	ordinary account	2023/8/21
日媒称日本准备本周开始排放福岛核废水	普通用户	日媒称 日本 准备 本周 开始 排放 福岛 现在 就 难道 已经 无法 阻止 了 吗 抵制 日货 相信 国家 有时候 看到 这个 真的 很 无助 感觉 都 只有 自己 关注 这个 事才 会 看到 这种 消息 很多 都 被 限流 了 不 明白 在 处理 这个 问题 上 选择 为什么 一定 要 明明 有 那么 多种 办法 各个 国家 都 提出 了 建议 这 不仅仅 对 自己 国家 造成 影响 对 全世界 都 会 造成 极大 影响 抵制	ordinary account	2023/8/21
日本最早将于24日排放福岛核废水,日本核废水,日本核废水可致癌致畸致突变	普通用户	日本 最早 将 于 24 日 排放 福岛 日本 日本 可 致癌 致畸 致 突变 日子 你 臭 不要脸 你 贼眉鼠眼 你 多 大 的 脸 呐	ordinary account	2023/8/21
日本准备本周开始排放福岛核废水	普通用户	日本 准备 本周 开始 排放 福岛 放心 吧 一定 会 为此 付出 沉重 的 代价 拭目以待	ordinary account	2023/8/21
日本核废水	红V	发布 了 头条 文章 东京 闹 水荒 终于 有 用武之地 了 日本 O 东京 闹 水荒 终于 有 用武之地 了	verified account	2023/8/21
日本核废水	普通用户	日本 日本 人能 不能 死 一死 我 还 没 活够 呢	ordinary account	2023/8/21
日本最早将于24日排放福岛核废水	红V	日本 最早 将 于 24 日 排放 福岛 下半年 告别 海鲜 了 最近 赶紧 吃 起来 吧	verified account	2023/8/21
日本核废水	普通用户	日本 顶上去 让 更 多 人 看到	ordinary account	2023/7/4
凤凰新闻	普通用户	凤凰 新闻 倭人 拿 100 万 欧元 政治 献金 就 能 践踏 国际 组织 政客 的 灵魂 为 日本 背书 一个 头号 权威机构 何以 涉入 违法 险境 导读 按照 日本政府 原定 计划 将 于 本月 开始 进行 排放 再次 引发 多国 对 海洋 环境污染 影响 的 担忧 7 月 4 日 国际原子能机构 O 为 日本 背书 一个 头号 权威机构 何以 涉入 违法 险境	ordinary account	2023/7/4
日本政府基本决定将福岛核污水排入大海	黄V	国际原子能机构 公布 福岛 核电站 的 评估 报告 声称 计划 合乎 国际标准 对 环境 造成 的 影响 极小 日本首相 岸田文雄 今天下午 会见 国际原子能机构 总干事 格罗 西格 罗西 向岸 田文雄 提交 评估 报告 随后 公布 了 报告 内容 日本政府 基本 决定 将 福岛 排入 大海	verified account	2023/7/4
日本政府正式决定福岛核废水排海	普通用户	日本政府 正式 决定 福岛 排 海上 不了 没道理 的	ordinary account	2023/7/4
日本,核废水	普通用户	国际 原子能 认证 日本 无害	ordinary account	2023/7/4
	普通用户	日本 人 是 如此 的 喜欢 生 吃海鲜 但他却 准备 往 海里 直接 排放 你 觉得 到时候 这倒 下去 有 任何 日本 人 可以 幸免于难 吗 被 毒害 的 第一波 就是 日本 人 自己 啊 也 别说 什么 日本 权贵 可以 避免 核辐射 的 放射性 这 玩意 到处 乱 飘 的话 就 和 疫情 差不多 疫情 的 时候 很多 西方 有钱人 一样 没有 防住 区别 是 疫情 方面 有钱人 是 可以 花钱 来治 的 特朗普 分 分钟 就 好 了 但 辐射 不 一样 这 玩意 是 众生 平等 的 你 沾 上 了 身体 马上 就 变差 吃 什么 药都 没有 用 所以 日本 这样 倒 下去 别说 什么 日本 权贵 可以 幸免于难 到时候 全球 都 跑不了 更 别提 现场 的 岛内 日本 权贵 O 随笔 警惕 日本 再度 开始 赌 国运 随笔 警惕 日本 再度 开始 赌 国运	ordinary account	2023/7/21
日本	红V	日本 据 朝日新闻 的 报道 日本 经济 产业 大臣 西村 康稔 18 日 在 记者会 上 表示 他 希望 和 中国 一起 建立 的 交流 机制 让 日 中 专家 从 科学 角度 进行 交流 沟通 但 中国 拒绝 了 信源 更 详细 的 报道 是 付费 的 没有 看	verified account	2023/7/21
	普通用户	我 看见 很多 分析 说 日本 是因为 认为 安全 方法 处理 太贵 所以 不想 浪费 钱 了 才 准备 往 海里 倒 去 一口气 解决 的 这种 说法 毫无疑问 是 有 问题 的 因为 逻辑 上 有 重大 缺陷 如果 你 要 准备 为 自己 省钱 的话 那 你 还是 希望 以后 可以 过 的 更好 的 吧 否则 你 省钱 干嘛 如果 日本 人 是 准备 省钱 方便 以后 继续 过日子 那 他 这 倒 海里 以后 第一个 搞 死 的 就是 日本 自己 啊 O 随笔 警惕 日本 再度 开始 赌 国运 随笔 警惕 日本 再度 开始 赌 国运	ordinary account	2023/7/21
	普通用户	再 聊聊 日本 这个 事 吧 废话 就 不 说 了 直接 说 一个 全新 的 观点 我 最近 看 了 日本 大量 的 贸易 数据 我 感觉 日本 可能 又 要 狗急跳墙 了 这个 的 名字 可能 误导 了 我们 我 认为 日本 实际上 不是 而是 脏弹 的 另 一种 形式 O 随笔 警惕 日本 再度 开始 赌 国运 随笔 警惕 日本 再度 开始 赌 国运	ordinary account	2023/7/21
日本政府正式决定福岛核废水排海	普通用户	日本政府 正式 决定 福岛 排 海上 去	ordinary account	2023/7/21
	普通用户	夏活 那个 pv 的 音乐 也 有够 好笑 每次 变调 都 是 急刹车 有种 漏进 音箱 的 美	ordinary account	2023/7/21
	普通用户	干脆 别 让 人活 了 下个 雨 就要 取样 化验 我们 影响 了 下雨 吗 我们 是 一人 冲着 雨水 吐口 痰 污染环境 了 是 吗 怎么 有 本事 的话 不去 管管 日本 呢	ordinary account	2023/7/21
	蓝V	行政长官 李家 超 今日 应 要求 与 日本 驻港 总领事 冈田 健一 会面 表达 特区政府 对 日本 福岛 排放 计划 的 高度 关注 又 强调 会以 保障 香港 的 食物 安全 和 公众 健康 作 第一 考虑 环境 及 生态 局局长 谢展 寰 一同 出席 会面	verified account	2023/7/21
	黄V	海联 工委 郑帅 会长 推送 太平洋 民丹岛 原住民 代表 印尼 太河 集团 夏靖博 指出 日本 排放 的 危害	verified account	2023/7/21
	黄V	海联 工委 郑帅 会长 推送 太平洋 台湾岛 原住民 鲁凯族 荆元武 博士 对 日本 排放 发表 抗议	verified account	2023/7/21
日本核废水	普通用户	日本 抵制 日本 排放 抵制 日货 团结一致 排放 后 的 影响 是 多么 的 大 是 想 想到 感到 后背 发凉 那 现实 只会 更加 严重 日本 就是 一个 从头 烂 到 尾 的 国家 仗 着 有 美国 等 国家 的 支持 就 肆无忌惮 的 开始 明示 了 这 是 对 日本 人民 的 不 负责 更是 对 全人类 的 不 负责 灾难 的 开头 结尾 都 是 人类 生物 日本 要 做到 什么 程度 才能 使 各位 觉醒	ordinary account	2023/7/22
nhk大河剧	普通用户	nhk 大河 剧 大河 剧义经 的 北条 政子 很 可怕 跟 我国 汉朝 的 吕后 一样 可怕 大河 剧草燃 的 北条 政子 虽然 也 能 下狠心 但是 更 多 的 是 傻 白甜 而且 下狠心 也 是 被 北条 义时 诱导 到 那个 位置 上 并 不是 自己 主动 选择 的 但是 义经 的 北条 政子 就是 个 做事 本末倒置 且 十分 冷酷 的 疯子 也 是 典型 的 日本 人 的 形象 精明 但 不 高明 义经 中 北条 政子 看到 自己 的 女儿 大姬 因为 木 曾义 高 的 死 而 得 了 心病 大姬 身体 稍微 好 了 点 就 想见 源义经 北条 政子 就 想 让 源义经 回到 镰仓 见见 大姬 没准儿 能治好 大姬 的 心病 但是 源义 经以 不能 瞒 着 哥哥 源赖朝 做事 为 由 拒绝 了 北条 政子 北条 政子 因此 气得 失去 了 理智 下定决心 要 报复 源义经 于…	ordinary account	2023/7/22
日本核废水	普通用户	日本 这件 事情 到底 怎么样 才能 有 转机 呢	ordinary account	2023/7/22
日本核废水	普通用户	日本 滚 呐 我 呸 能 不能不要 祸害 别人 日本 要排 的 人 的 心 就是 烂透 了 恶心 死 了	ordinary account	2023/7/22
日媒探店中国水产超市发现已无日货	普通用户	日媒 探店 中国 水产 超市 发现 已 无 日货 大家 要 区分 和 排 的 是 可以 理解 为 普通人 冲凉 的 水 是 拜登 浴缸 里 的 洗澡水 且 拜登 还串 稀到 里面 了	ordinary account	2023/7/22
日媒探店中国水产超市发现已无日货	金V	日媒 探店 中国 水产 超市 发现 已 无 日货 挺 好 的 希望 能 保持 得 更 久 一些 一直 能 保持 下去 就 更好 了 毕竟 日本 在 一直 排放	verified account	2023/7/22
日本核废水	普通用户	日本 处理 不好 就 自己 喝 吧	ordinary account	2023/7/22
中方满分逻辑批日方核废水排海	普通用户	中方 满分 逻辑 批 日方 都 没人 讨论 吗 焦虑 啊 再 一次 想炸 了	ordinary account	2023/7/20
	蓝V	中方 满分 逻辑 批 日方 如果 是 安全 的 就 没有 必要 如果 不 安全 就 更 不 应该	verified account	2023/7/20
日本文过饰非无法漂白排海计划	普通用户	日本 文过饰非 无法 漂白 计划 建议 全部 喝完 所有	ordinary account	2023/7/20
bilibili,明日方舟,日本核废水	普通用户	唉 今天 想起 一条 大马哈鱼 你 说 这 日本 能 解决 吗 黑潮 之下 你们 还 没 明白 吗 前辈 我们 联合 两面 包夹 芝士 里应外合 BV1cf4y1W771bilibili 明日 方舟 日本	ordinary account	2023/7/20
日本排放核废水	普通用户	日本 排放 上 物理课 时 我们 物理 老师 讲 了 日本 排放 一天 的 辐射量 还 没有 天然 的 多 所以 我们 老师 说 学好 物理 不要 听 网上 人 瞎说	ordinary account	2023/7/20
日本核废水	红V	日本 多地 民众 举行 反排 海 抗议 高呼 请 日本政府 和 遵守 承诺 日本	verified account	2023/7/19
核废水	普通用户	关于 日本 排放 全世界 应对 的 方法 有 个人 国家 起诉 日本政府 寻求 赔偿 如果 日本 向 大海 排放 可以 对 日本 进行 贸易 制裁 加征 关税 等 方式 弥补 海洋 渔民 损失 现在 就 应该 准备 起诉 日本政府 的 方案	ordinary account	2023/7/19
	普通用户	关于 日本 全世界 应对 的 方法 有 个人 国家 起诉 日本政府 寻求 赔偿 如果 日本 向 大海 排放 可以 对 日本 进行 贸易 制裁 加征 关税 等 方式 弥补 海洋 渔民 损失 现在 就 应该 准备 起诉 日本政府 的 方案	ordinary account	2023/7/19
	普通用户	大头 在 干嘛 有 日本 人 在 微博 排放 有没有 人管 啊	ordinary account	2023/7/19
日本核废水	普通用户	日本 如果 真的 排放 到 海洋 中 海洋 中 的 藻类 大部分 都 会 受到 影响 别忘了 地球 百分之七十 的 氧气 来自 海洋	ordinary account	2023/7/19
日本核废水	普通用户	日本 为什么 不 上去 为什么 不 抵制 日货 不 就是 因为 不想 出钱出力 吗 那 TM 的 钱 也 甭想 赚 真 什么 好事 都 被 你们 捞 了 呗	ordinary account	2023/7/19
日本核废水	普通用户	日本 我们 真的 要 抵制 日货 让 越来越 多 的 人 知道 这件 事 只要 触犯 到 了 日本 企业家 的 利益 他们 就 会 起来 反对 政府 排放 星星之火 可以 燎原 或多或少 都 会 影响 到 他们 的 利益 的 日本 要排 30 年 哎 这 对 生物圈 来说 是 多 大 的 危害 都 不言而喻 吧 我们 只是 小民 不能 做出 些 什么 但是 如果 我们 团结起来 说不定 或多或少 能 减少 对 地球 的 危害	ordinary account	2023/7/19
日本排放核废水	普通用户	日本 排放 地球 可以 没有 日本 但是 不能 没有 海洋	ordinary account	2023/7/19
日本政府正式决定福岛核废水排海	普通用户	日本政府 正式 决定 福岛 坚决 抵制 海洋 是 人类 生存 的 重要 依托 不要 觉得 排放 入海 只是 不 吃海鲜 的 事 海陆 间 水循环 会 把 放射性元素 带到 地球 上 的 每 一片 土地 还是 那句话 谁 觉得 没 问题 就 把 给 谁 喝	ordinary account	2023/7/19
日本政府正式决定福岛核废水排海	普通用户	日本政府 正式 决定 福岛 上去	ordinary account	2023/7/19
日本政府正式决定福岛核废水排海	普通用户	日本政府 正式 决定 福岛 有病 吧 他们 的 脑子 是 干嘛 的 排入 海里 经过 循环 又 从 雨 下 下来 这 辐射 是 真的 没人能 避免 到时候 直接 就 开始 变异 了	ordinary account	2023/7/18
日本新闻,日本政府正式决定福岛核废水排海	蓝V	发布 了 头条 文章 日本 最新 民意调查 超 8 成 民众 认为 解释 不 充分 日本 日本 新闻 日本政府 正式 决定 福岛 O 日本 最新 民意调查 超 8 成 民众 认为 解释 不 充分	verified account	2023/7/18
日本核废水	普通用户	日本 你 是 一点 也 不 为 全人类 的 命运 考虑 啊 大家 的 声讨 已经 没 办法 刮掉 你 脸上 的 猪油 了 是 吧 你们 作为 一个 人类 的 羞耻心 呐 朋友 们 加油 加油 加油 我们 的 每 一声 呐喊 都 是 一份 力量 也许 他 无用 但 那 是 我们 作为 数亿 同胞 中 一员 的 一份 真挚 而 纯洁 的 见证 坚决 反对 日本 该 排放	ordinary account	2023/7/18
	普通用户	ta 们 为了 赚钱 真的 是 不怕 啊	ordinary account	2023/7/18
	普通用户	气候变化 确实 危及 全人类 的 生存 和 共同利益 但 日本 排放 危害 海洋环境 老 美 为何 不 吱声 典型 的 心怀不轨	ordinary account	2023/7/18
	金V	投稿 各位 美少女 好 我 想 问 一个 问题 前段时间 有刷 到 日本 排 的 新闻 说 长期 受到 核辐射 会 致癌 然后 看小红书 大家 都 说 不要 用 日本 产品 了 我 想着 那 我 以后 就 都 用 国货 吧 安全 点 但是 一问 大部分 国货 的 护肤品 和 化妆品 里面 也 都 有 日本 的 原料 那 这样 该 怎么办 呢 大家 还会用 吗 含 日本 原料 的 国货 护肤品 化妆品 吗 还是 一定 找到 没有 日本 原料 的 才 用 很 焦虑 想 问 一下 大家 的 想法	verified account	2023/7/18
日本排放核废水	普通用户	日本 排放 还 地球 一片 净土	ordinary account	2023/7/18
	普通用户	请 大家 高度 关注 日本 排向 大海 的 问题 一旦 排污 会 戕害 很多 水族 生灵 而且 大海 都 是 相通 的 一旦 发生 根本 没 办法 隔离 也 就是 全世界 的 水 生态 都 会 被 污染 这 将 直接 影响 全球 的 生灵 健康 包括 人类 我 不 明白 日本 为什么 会 有 这种 一损俱损 的 想法 人类 应该 相互 帮助 而 不 应该 自相残杀 请 大家 不要 再 麻木 度日 拿 起 自己 的 善心 这 不是 在 保护 大家 而是 在 保护 自己 请 大家 倾尽全力 阻止 这件 事情 的 发生 请 各行各业 的 人们 都 尽 自己 的 一份 力 保卫 地球 上 的 所有 生灵 没有 干净 的 水 是 一件 多么 严重 的 问题 请 大家 拼 尽全力 保护 水族 生灵 保护 地球 生灵 让 我们 一起 发愿 共同 捍卫 阻止 日本 灭绝人性 的 行为	ordinary account	2023/7/18
日本核废水	普通用户	日本 能 不能 重视 一下 多 增加 啊	ordinary account	2023/7/17
	普通用户	每次 都 要 听 隔壁 同事 惊世骇俗 的 言论 在 讨论 凉皮 和 玉米面 中米 酵素 酸 啥 的 导致 中毒 他来 了 句 中国 任何 食品 都 不 安全 除了 肯德基 麦当劳 然后 其他 同事 继续 讨论 他 就 继续 找补 说大点 的 品牌 也 能 吃 外卖 平台 超过 3k 销量 的 都 不能 吃 然后 自己 平时 狂点 免费 攒 口碑 的 外卖 建议 喝点 调理 一下	ordinary account	2023/7/17
一起来投票	普通用户	有些 污染物 在 目前 的 处理 技术 下 无法 完全 去除 或 降解 比如 中 的 氚 和 碳 14 无法 清除 氚 属于 放射性 同位素 目前 的 处理 技术 难以 将 氚 从 水中 完全 去除 氚 与 水分子 的 结合 非常 紧密 中 的 氚 以 氚 水分子 的 形式 存在 氚 原子 与 氢原子 形成 的 化学键 非常 强大 导致 氚 在 水中 的 存在 形式 非常 稳定 一 起来 投票	ordinary account	2023/7/17
日本核废水	黄V	日本 一百年 后 就 会 像 当年 侵略 中国 一样 永远 消失 在 日本 的 历史 中	verified account	2023/7/17
日本核废水	普通用户	日本 日本 当局 祸害 地球 还要 到 什么 地步 坚决 抵制	ordinary account	2023/7/17
微博领读官计划,微博电台计划,全民知识节	金V	关于 日本 的 排放 在 国内外 都 引起争议 中国 与 韩国 都 抗议 称 这样 的 排放 不 安全 中国 也 已经 禁止 进口 日本 福岛 等 十个 县 都 食品 以 保护 中国 消费者 进口 食品安全 然而 国际原子能机构 周二 宣布 日本政府 的 排放 计划 符合 安全 标准 称 处理 水 一经 排放 对 人类 和 环境 的 辐射 影响 可以 忽略不计 今晚 侃哥 陪 你 读 外刊 经济学 人 日本 排放 为何 争议 巨大 微博 领读 官 计划 微博 电台 计划 全民 知识 节侃 哥侃 英语 的 微博 直播 日本 为何 争议 巨大	verified account	2023/7/17
	普通用户	据悉 位于 俄罗斯联邦 乌拉尔 地区 的 世界 上 最大 的 核 浓缩 设施 发生爆炸 并 造成 人员伤亡 1 立方米 264 加仑 具有 放射性 和 挥发性 的 六 氟化铀 化合物 在 减压 后 发生爆炸 它 用于 铀 浓缩 过程 哎 日本	ordinary account	2023/7/17
日本核污水57天将污染半个太平洋,日本,日本核废水可致癌致畸致突变,日本核污染水排放涉及地域之广前所未有,日本核废水,日本核污水预计持续排放20至30年,日本核废水排海后海鲜能放心吃吗,日本核辐射,日本核废水含60多种放射性核素,多方反对日本强推核污染水排海,多方表态反对日本核废水入海,日本市民团体在人民日报撰文反对排海措施,韩外长重申坚决反对日本排污入海,中国禁止进口日本福岛等十地食品,日本突然声称核污水危害健康,日本福岛核污水可能损害人类dna,国际,国际爆料,日本民众发现所谓除染区域仍辐射超标,核辐射,日本核辐射 化妆品,日本福岛民众担心核辐射不敢吃鱼,315曝光日本核辐射区食品,日本东电称核废水稀释后能喝	蓝V	日本 57 天将 污染 半个 太平洋 共同社 八成 日本 市民 称 政府 对 说明 不 充分 日本共同社 昨日 16 日 报道 指 最新 民调 显示 八成 受访者 认为 福岛 第一 核电站 核 污水排放 入海 的 相关 政府 说明 并 不 充分 据 共同社 于 上周五 至 周日 在 日本 全国 范围 内 收集 的 最新 民调 显示 803 的 日本 民众 认为 当局 对 污水 的 说明 并 不 充分 另有 874 的 受访者 认为 计划 将 使 日本 形象 受损 此外 日本 的 内阁 支持率 也 较 6 月 下跌 65 个 百分点 降至 343 的 最低水平 而 针对 日本首相 岸田文雄 的 不 支持率 则 增加 了 7 个 百分点 达 4867 月 7 日 日本 原子能 规制 委员会 将 福岛 设施 验收 合格证 交付给 标志 着 排放 设施 准备 工作 全部 完成 日媒 预计 日本政…	verified account	2023/7/17
	黄V	XSWL 最近 一位 来自 韩国 的 留学生 走 到 学校 门口 时 看到 门口 对面 悬挂 着 一条 横幅 上面 清楚 地写 着 中国 的 处理量 是 福岛 核泄漏 事故 的 50 倍	verified account	2023/7/17
日本政府正式决定福岛核废水排海	普通用户	日本政府 正式 决定 福岛 能 不能 别压 了	ordinary account	2023/7/16
日本政府正式决定福岛核废水排海	普通用户	日本政府 正式 决定 福岛 能 不能 暗杀 nnd 要 气疯 了	ordinary account	2023/7/16
日本政府正式决定福岛核废水排海,核污染,核电站,微博公开课	黄V	日本 福岛 辐射 污染 的 废水 简单 处理 后 就 可以 安全 排放 吗 可能 会 带来 什么样 的 危害 日本政府 正式 决定 福岛 核污染 核电站 微博 公开课 生命科学	verified account	2023/7/16
日本政府正式决定福岛核废水排海	普通用户	日本政府 正式 决定 福岛 为什么 没 人 关注	ordinary account	2023/7/16
	普通用户	距离 阿富汗人 塞 迪克 今年 7 月 17 日 的 预言 事儿 还有 几个 小时 加 24 小时 1 核电站 事故 2 日本 排入 大海 这 不是 今年 7 月 17 日 的 事儿 3 冲突 核战 13 都 有 可能 指头 轻轻 一动 计算机 开始 工作	ordinary account	2023/7/16
日本将太平洋当倒核污染水的下水道,核污染水,环境保护,人与自然,地球生态,人类未来	普通用户	请 大家 积极 转发 复制 发布 坚决 抵制 日本 排放 作为 地球 公民 代表 地球 上 的 亿万 生命 我们 拥有 对 纯净 海洋 陆地 和 大气 的 使用权 我们 有 资格 健康 地 存活 在 地球 上 我们 有 义务 维护 好 自然 的 宜居 性 避免 任何 形式 的 人为 污染 与 威胁 因此 我们 要 联合 全世界 的 公民 坚决 抵制 日本 核 污水排放 入海 日本 的 不是 冷却水 不可 混淆 概念 不可 转移 话题 不可 造谣 嫁祸于 他 国 在 罐子 里 可控 在 海洋 里 不 可控 不能 让 全人类 全世界 为 的 过失 买单 请 日本政府 与 对 日本 民众 负责 对 全球 公民 负责 对 全世界 的 未来 负责 立即 停止 推进 计划 日本 中 含有 浓度 极高 的 放射性 极强 的 钴 锶 铯 等 元素 会 对 人类 在内 的 各种 生物体 的 DNA 和 蛋…	ordinary account	2023/7/16
谁觉得核污染水可以喝就供给谁,若核污染水安全是否建议日本用作饮用水,IAEA为何不建议日本在本国使用核污染水,海洋,植物,日本史	普通用户	不是 不是 不是 你 不 吃海鲜 就 可以 没事 的 它 会 产生 酸雨 危害 植物 污染 海洋 三年 只要 三年 就 可以 污染 全球 咱们 70 的 氧气 都 是 海洋 产生 的 啊 到时候 要是 藻类植物 变异 直接 散发 毒气 怎么办 就 那 一 百多吨 要排 二十年 啊 这 期间 你生 的 孩子 也 都 是 畸形 你 还 没 东西 可 吃 这 不是 等 死 吗 谁 觉得 可以 喝 就 供给 谁 若 安全 是否 建议 日本 用作 饮用水 IAEA 为何 不 建议 日本 在 本国 使用 海洋 植物 日本 史	ordinary account	2023/7/16
	普通用户	排放 前去 吃 一次 日料 跟 三文鱼 做个 珍重 的 道别	ordinary account	2023/7/16
日本核废水	普通用户	日本 以后 还 能 放心 得 去 海边 玩 吗	ordinary account	2023/7/16
核废水	普通用户	是 比 危害 更大 不要 混淆 概念 了	ordinary account	2023/7/16
	普通用户	救命 自从 因为 事件 化妆品 都 不 知道 买 啥 突然 想起 要 买 隔离 发现 全是 日本 产地	ordinary account	2023/8/19
	普通用户	日本 的 排放 我 现在 连爱用 的 眼药水 都 不敢 买 又 找 不到 替代	ordinary account	2023/8/19
日本决定核废水2023春夏排入海,近一半日本市民赞同核污水排放,核废水,日本网友对排放核污水的看法	普通用户	日本 决定 2023 春夏 排 入海 近一半 日本 市民 赞同 核 污水排放 日本 网友 对 排放 的 看法 日本 网友 对 排放 的 看法	ordinary account	2023/8/19
	普通用户	今天 和 朋友 讨论 眼影 提到 了 想 再 买 一块 砍妹 的 大地 色 眼影 然后 大家 都 纷纷表示 不会 再用 日货 了 我 听 了 还 蛮 羞愧 的 其实 我 是 比较 认同 人 的 消费 选择 也 是 为 自己 想要 的 世界 投票 的 观点 原以为 日牌 不作 妖 相比 韩 和 欧美 老 库存 很 便宜 才 一点点 钱 也 不 涉及 就 可以 随便 买 了 现在 想想 还是 不买 才 对 在 此基础 上 还 可以 引申 一些 服美役 和 消费主义 的 讨论 再说 可 反思 的 就 更 多 了 所以 自己 手头 有能 应付 一些 场合 的 眼影 就 够用 了	ordinary account	2023/8/19
核废水	普通用户	应该 停止 贸易往来 不 在 建交 两 国 不通 飞机 和 船	ordinary account	2023/8/19
日本核污水,日本政府正式决定福岛核废水排海,日本核污水57天将污染半个太平洋	普通用户	日本 日本政府 正式 决定 福岛 日本 57 天将 污染 半个 太平洋 我 不 希望 关于 大海 的 美好 幻想 都 结束 在 这 永生 难忘 的 八月 不 希望 全世界 人民 对 自然 的 喜爱 因为 一个 国家 的 私欲 而 被迫 终止 如果说 世上 这么 多 国家 和 这么 多 血性 人民 都 无法 阻止 这场 开 了 头 就 永远 也 无法 终止 的 灾难 那 我们 就 会 在 这个 盛夏 永久 地 踏入 一场 绝望 极夜	ordinary account	2023/8/19
	普通用户	为什么 麦当 当 的 可乐 不 提供 吸管 了 因为 仰脖 喝 真的 不 方便 并且 还有 冰块 我 找 前台 小姐姐 要 了 两次 小姐姐 很 耐心 地向 我 解释 了 两遍 为了 环保 不 提供 吸管 并且 可乐 盖 本来 就是 塑料 的 已经 是 不 环保 了 现在 国内 的 环保 意识 这么 强 了 吗 不过 还 挺 好 的 既然 这样 为啥 没人管 管 日本 排放 啊	ordinary account	2023/8/19
抵制核废水排海，守卫人类共同海洋,日本正式公布核废水排海日期	普通用户	抵制 守卫 人类 共同 海洋 日本 正式 公布 日期 8 月 22 日 见证 历史	ordinary account	2023/8/20
李玟生前录音叫不醒装睡的娱乐圈	普通用户	李玟 生前 录音 叫 不醒 装睡 的 娱乐圈 浙江 卫视 闹 出过 那么 多次 人命 每次 还 都 能 草草 敷衍了事 做 的 坏事 不仅 没人管 而且 态度 十分 恶劣 浙江 卫视 的 人 都 能 手眼通天 了 吧 日本 排放 况且 还 能 被 网友 抵制 干预 浙江 卫视 感觉 纯粹 就是 流氓 级别 根本 管不了	ordinary account	2023/8/20
日本,福岛,日本核污水	蓝V	88 以上 的 日本 人 担心 在 福岛 第一 核电站 向 海洋 排水 后会 有 名誉 风险 共有 881 的 受访者 对 废水 排放 计划 表示 非常 担心 或者 有些 担心 会 有 名誉 风险 在 这种 情况 下 这 一 概念 包含 了 从 消费者 不愿 购买 福岛 及 邻近地区 的 海产品 到 日本 作为 安全 国家 的 形象 受到 普遍 打击 的 广泛 后果 日本 福岛 日本 O88 以上 的 日本 人 担心 在 福岛 第一 核电站 向 海洋 排水 后会 有 名誉 风险	verified account	2023/8/20
	普通用户	我 之前 都 没 看 懂 为啥 露 她 爹要 上岸 还有 这 变异 鱼 真的 让 我 想到 但 这 片子 好像 是 在 之前 出 的 来 着	ordinary account	2023/8/20
日本,日本核污水57天将污染半个太平洋,日本政府正式决定福岛核废水排海	普通用户	我 被 骗 了 ω 日本 日本 57 天将 污染 半个 太平洋 日本政府 正式 决定 福岛	ordinary account	2023/8/20
日本决定将福岛核废水排放入海	普通用户	日本 决定 将 福岛 排放 入海 日本政府 啥 b 不怕 伤敌 一千 自损 一万	ordinary account	2023/8/20
日本政府正式决定福岛核废水排海	普通用户	日本政府 正式 决定 福岛 我 恨 你 我 还 没见 过海	ordinary account	2023/8/20
	普通用户	我 还 不想 因为 噶	ordinary account	2023/8/20
	普通用户	热点 集束 弹药 美国 向 乌克兰 提供 集束 弹药 并 已 使用 在 战场 开启 了 又 一个 恶例 其中 原因 一个 是 北约 的 普通 弹药 即将 消耗 殆尽 生产能力 也 无法 赶上 消耗量 为了 保证 战争 继续下去 将 存放 了 数十年 的 即将 过期 需要 大量 人力物力 财力 才能 无害化 的 弹药 让 乌克兰 扔 在 自己 的 土地 上 自然 销毁 既 杀伤 阻滞 了 俄军 又 给 武器库 腾出 了 地方 还 能 从 乌克兰 获得 军火 费 可谓 一举多得 这 和 日本 将 排放 进 太平洋 是 一个 模式 仅用 200 万美元 疏通 国际原子能机构 的 专家 就 省去 了 处理 的 天价 巨额 费用 可谓 花 小钱 办 大事 的 典范 资本家 们 好 聪明 呀 唯一 留下 的 小尾巴 就是 集束 弹药 坑害 了 乌克兰 人民 坑害 了 世界 各国 人民 但是 资本 认…	ordinary account	2023/7/13
日本核废水	普通用户	日本 真诚 发问 日本 这个 国家 有没有 可能 会 沉海 或者 是 一下子 全爆 掉 啊 什么 时候 没 啊	ordinary account	2023/7/13
中国海关禁止进口日本福岛等10地食品	蓝V	中国海关 禁止 进口 日本 福岛 等 10 地 食品 中国 禁止 福岛 等 10 县 食品 进口 香港特区 扩大 对 日本 食品 限制 日本 计划 近期 排放 福岛 中国 已 宣布 最新 的 反制 措施 海关总署 7 号 发布 声明 将 禁止 进口 日本 福岛 等 10 个 县 食品 并 对 来自 日本 其他 地区 的 食品 特别 是 水产品 严格 实施 100 查验 而 香港特区 行政长官 李家 超 11 日 宣布 会 扩大 对 日本 食品 限制 禁止 大量 海产 进口	verified account	2023/7/13
韩国,日本,环球见闻	蓝V	福岛 排放 计划 曝岸 田 透露 今夏 排放 要求 公开 透明 韩国 总统 日本首相 岸田文雄 前往 立陶宛 首都 维尔纽斯 出席 北约组织 NATO 峰会 两人 12 日 进行 30 分钟 的 日 韩 元首 会谈 针对 福岛 核电厂 核 处理 水 排放 计划 进行 讨论 岸田 透露 计划 将 在 今年 夏季 正式 展开 而 则 要求 监控 过程 务必 透明 公开 同时 呼吁 让 韩国 专家 参与 审查 paper 环球 见闻	verified account	2023/7/13
	普通用户	日本 得到 IAEA 支持 韩国 已 放弃 中方 只能 换 打 法王 毅 代替 秦刚 出面 __ 搜狐网 值得 我们 注意 的 是 中国 代表团 在 会议 期间 将 其 主要 关注点 集中 在 日本 排放 一事 上 如今 中国 正在 采取 一种 既 明智 又 坚决 的 方式 来 处理 这一 争议 不仅 展现出 其 对 国民 健康 安全 的 高度重视 也 在 国际舞台 上 展示 了 其 在 应对 环境	ordinary account	2023/7/13
香港,香港身边事,香港新闻	蓝V	一文 读懂 香港 拟 强化 禁止 日本 水产品 进口 地域 如何 分布 香港特区政府 昨日 12 日 公布 基于 预先 防范 原则 目前 计划 一旦 日本 开始 排放 福岛 会 即时 禁止 源自 东京 福岛 千叶 栃 木 茨城 等 十个 都 或 县 的 水产品 进口 以 确保 香港 的 食物 安全 和 公众 健康 橙 新闻 整理 并 制作 图表 让 读者 更 直观 了解 相关 细节 香港 环境 及 生态 局局长 谢展 寰 表示 一旦 日方 开始 排放 福岛 会 即时 禁止 源自 东京 福岛 千叶 栃 木 茨城 群马 宫城 新泻 长野 和 埼 玉 十个 都 或 县 的 水产品 进口 包括 所有 活 生 冷冻 冷藏 干制 或 以 其他 方式 保存 的 水产品 海盐 以及 未经 加工 或经 加工 的 海藻 香港 香港 身边 事 香港 新闻	verified account	2023/7/13
	普通用户	张纯如 的 南京大屠杀 看 的 我 要 心梗 了 给 我 s 还 排放 真 不是 个 东西	ordinary account	2023/7/13
日本核废水	蓝V	日本 日本 800 亿 日圆 基金 补贴 福岛 渔业 中国 驻日 使馆 形容 封口费 批 日方 重内 轻外 日本 媒体报道 指 日本政府 将 拿出 800 亿 日圆 约 45 亿港元 规模 的 专项基金 以 补贴 因 受损 的 福岛 地区 涉渔 产业 中国 驻 日本 使馆 发言人 形容 该 基金 是 息事宁人 的 封口费 更 反映 日本 重内 轻外 必将 引起 国际 社会 更 强烈 质疑 和 谴责 发言人 指 这 明显 是 企图 息事宁人 的 封口费 也 说明 真有 问题 大有 问题 必须 指出 的 是 日方 此举 重内 轻外 只 补偿 本国 受害 产业 置 周边 邻国 太平洋 岛国 民众 安全 和 利益 于 不顾 必将 引起 国际 社会 更 强烈 质疑 和 谴责	verified account	2023/7/13
日本设核污水排海基金明显是封口费,日本核废水排海跟踪	蓝V	日本 设 基金 明显 是 封口费 日本 设 基金 中方 明显 是 封口费 说明 真有 问题 ① 据 报道 日方 拿出 800 亿日元 规模 的 专项基金 补贴 因 受损 的 福岛 地区 涉渔 产业 ② 这 明显 是 企图 息事宁人 的 封口费 也 说明 真有 问题 大有 问题 ③ 日方 此举 重内 轻外 只 补偿 本国 受害 产业 置 周边 邻国 太平洋 岛国 民众 安全 和 利益 于 不顾 必将 引起 国际 社会 更 强烈 质疑 和 谴责 日本 跟踪	verified account	2023/7/13
中方灵魂拷问日本排核废水,日本是不是对世界恩将仇报,日本将太平洋当倒核污染水的下水道	蓝V	中方 灵魂 拷问 日本 排 日本 是不是 对 世界 恩将仇报 日本 将 太平洋 当倒 的 下水道 7 月 12 日 外交部 发言人 汪文斌 在 例行 记者会 上 表示 日本 福岛 拟 排放 的 数量 之大 持续时间 之 长 涉及 地域 之广 前所未有 中方 和 太平洋 岛国 都 严重 关切 日本 计划 都 坚决 反对 日方 转嫁 核污染 风险 的 行为 汪文斌 强调 我们 注意 到 太平洋 岛国 论坛 独立 专家 小组 组长 日前 指出 根据 国际原子能机构 的 安全 标准 正当性 是 国际 辐射 防护 安全 标准 的 十大 基本 原则 之一 要求 产生 辐射 风险 的 活动 必须 产生 整体效益 收益 大于 风险 日方 应该 扪心自问 将 太平洋 当作 倾倒 的 下水道 是不是 违反 了 上述 原则 是不是 违反 了 自己 应尽 的 基本 国际 义务 是不是 对 12 年前 援助 日本…	verified account	2023/7/12
	普通用户	看 电影 其实 也 还 挺 好看 的 无外乎 是 个 拯救 自然灾害 peaceandlove 的 故事 看起来 有种 哈尔 的 移动 城堡 的 感觉 但 剧情 比哈尔 要 好 理解 的 多 只是 配着 福岛 的 新闻 令人 唏嘘 不已	ordinary account	2023/7/12
	普通用户	日本 人 不 喜欢 给 别人 添麻烦 是 我 见 过 最好 笑 的 笑话 排入 大海 地球 至少 要 两万 年 才能 降解 至 人体 可 承受 范围 而 在 那 之前 排 入海 的 最多 20 年 就 可 蔓延 全球 每 一个 海域 有些 人 为什么 看不见 日本 假 疫苗 森永 毒奶粉 雪印 毒奶粉 三笠 毒大米 地沟油 水俣病 核泄漏 RAA 三菱 造假 东芝 造假 神钢 造假 东丽 造假 高田 造假 西铁城 造假 旭 化成 造假 椿 中岛 造假 神户 牛肉 造假 日产 造假 丰田 造假 铃木 造假 小林 化工 造假 日本 食品安全 问题 每年 几千 件 世界 八大 公害 环境污染 日本 独占 其四 有些 人 为何 视而不见 为什么 切尔诺贝利 事故 的 消防员 可以 冒 着 生命 个 危险 把 7 级 污染 控制 住 而 日本 没人敢 冒死 进入 核心 区域 关闭 污染源 把 2 …	ordinary account	2023/7/12
日本是不是对世界各国恩将仇报,中国禁止进口日本福岛等十地食品,谁觉得核污染水可以喝就供给谁	红V	没 问题 为啥 不 喝 了 既然 国际原子能机构 讲 没 问题 直接 在 日本 当 自来水 岂 不是 更好 硬排 多 浪费 不 自己 喝掉 就 说明 核污染 很 严重 国际 骗子 们 从 美国 病毒 到 日本 核污染 持续 谎话 连篇 人类 毒药 地球 毒瘤 日本 是不是 对 世界 各国 恩将仇报 中国 禁止 进口 日本 福岛 等 十地 食品 谁 觉得 可以 喝 就 供给 谁	verified account	2023/7/12
	金V	小 本子 真的 是 一点 脸 都 不要 向 大海 排放 别人 禁 他 的 产品 他 还 不 高兴 了	verified account	2023/7/12
日本核废水	普通用户	外交部 谁 认为 福岛 可以 喝 可以 游泳 就 供给 谁 说得好 日本	ordinary account	2023/7/11
日本核废水	普通用户	日本 日本 快点 灭亡 吧	ordinary account	2023/7/11
	普通用户	封面 新闻 的 直播 简直 太 火爆 了 快 来看 日本 已 开始 排放	ordinary account	2023/7/11
	普通用户	日本 真的 很 恶心 芙丽芳 丝用 的 好好 的 现在 不太敢 买 了	ordinary account	2023/7/11
	蓝V	日本 来袭 韩国 食盐 卖断 货 利好 国内 盐业 股 江西 最大 盐 企江盐 集团 在 纯碱 周期 中 起伏 概念股 背后 的 生意经 O 韩国 食盐 卖断 货 利好 国内 盐业 股江盐 集团 在 纯碱 周期 中 起伏	verified account	2023/7/11
日本核废水排海	普通用户	日本 我操 你 女马 的 日杂	ordinary account	2023/7/11
	金V	感觉 日本 可以 考虑 做成 日本 生 可乐	verified account	2023/7/11
	普通用户	它 可以 排放 中 俄 也 可以 发表 一起 排放 丌 可以 同 欧美 一起 分享 大海 O 制裁 东 电能 这么 做 国人 就 放心 多 了 韩国 民众 羡慕 死 中国 人 了	ordinary account	2023/7/10
	普通用户	人 是 真的 奇怪 与其 担心 千里 之外 的 日本 排放 不如 关心 关心 路上 你 前面 那辆 拖 着 黑色 尾烟 的 破烂 柴油 货车	ordinary account	2023/7/10
日本核废水	普通用户	日本 真的 要排 了 啊 几号 排 啊 我 给 自己 买个 好看 的 棺材	ordinary account	2023/7/10
日媒报道称核污染水排海或于8月开始,日本政府正式决定福岛核废水排海	蓝V	日媒 报道 称 或于 8 月 开始 日媒 曝 日本政府 最快 8 月 中旬 开始 福岛 在 得到 国际原子能机构 相关 报告 的 背书 后 日本 原子能 规制 委员会 7 日 将 福岛 设施 验收 所谓 合格证 交付给 标志 着 排放 设施 准备 工作 全部 完成 日媒 预计 日本政府 最有 可能 在 8 月 中旬 正式 开始 将 排入 太平洋 日本政府 正式 决定 福岛	verified account	2023/7/10
核废水若安全日本为何不自己用,韩国议员回怼IAEA称核污染水安全言论	蓝V	能 喝 韩国 议员 若 安全 日本 为何 不 自己 用 韩国 议员 回怼 IAEA 称 安全 言论 7 月 9 日 国际原子能机构 IAEA 总干事 格罗 西同 韩国 最大 在野党 共同 民主党 代表 会面 针对 格罗 西所提 日本 可以 喝 可以 游泳 的 说法 韩国 共同 民主党 议员 表示 如果 福岛 足够 安全 缺水 的 日本政府 可以 将 其 当作 饮用水 或者 用作 工业用水 或 农业 用水 而 不是 把 它 排入 大海 随后 韩国 共同 民主党 认为 此 IAEA 关于 的 报告 结论 是 存在 问题 的 7 月 4 日 国际原子能机构 IAEA 称 日本 福岛 第一 核电站 计划 中 的 符合 IAEA 的 安全 标准 并 声称 将 前往 韩国 向 政府 解释 报告	verified account	2023/7/10
日本政府正式决定福岛核废水排海,日本核废水	普通用户	日本政府 正式 决定 福岛 日本 窝心	ordinary account	2023/7/10
日本核废水排海跟踪	蓝V	日本 跟踪 韩国 议员 当面 痛斥 格罗 西韩 民众 抗议 IAEA 成 日本 帮凶 ① 韩国 反对派 议员 周日 尖锐 地 批评 了 国际原子能机构 IAEA 总干事 格罗 西 ② 会议 期间 众多 韩国 抗议者 在 门外 尖叫 示威 一度 导致 格罗 西 一行 无法 穿过 抗议 人群 离场 ③ 朝鲜 方面 在 周日 也 发布 了 一份 声明 批评 日本 的 排放 计划 O 韩国 议员 当面 痛斥 格罗 西韩 民众 抗议 IAEA 成 日本 帮凶	verified account	2023/7/10
日本核废水	普通用户	日本 限流 限 的 这么 严重 我服 了 富士山 赶紧 喷 了	ordinary account	2023/7/10
媒体手记	蓝V	谢展 寰 国际 能源价格 回落 估计 明年 两电 将 减 电价 媒体 手记 环境 及 生态 局局长 环境 及 生态 局局长 谢展 寰 在 专访 中 亦 谈及 近期 国际 能源价格 有所 回落 如果 情况 持续 估计 明年 两电 将 减 电价 与 今年初 比较 相信 会 有 明显 减幅 对于 日本政府 据报 打算 最快 下个月 开始 排放 入海 谢展 寰 再次 批评 日本 做法 不道德 及 不合理 又 指 问题 关键 并非 排放 技术 是否 符合标准 而是 排放 期长 达 30 年 难以 保证 中间 不会 出 问题	verified account	2023/7/10
	普通用户	感觉 日本 遭报应 了 去年 正式 排放 今年 整个 日本 从 六月份 就 开始 狂热 热 的 奇怪 的 那种 热安 之 不是 上天 的 惩罚	ordinary account	2023/7/9
日本市民团体在人民日报撰文反对排海措施	红V	日本 市民 很 清楚 日本政府 的 措施 将会 破坏 海洋 将会 灭绝 海洋生物 将会 断送 人类 发展 的 前途 所以 他们 做出 了 明智 的 选择 以及 呼吁 日本 将会 影响 我国 渔业 对 我们 会 造成 最 直接 的 损害 我们 应该 坚决 反对 日本 的 措施 愿意 日本 市民 一起 反对 日本 日本 市民 团体 在 人民日报 撰文 反对 措施	verified account	2023/7/9
日本核废水	普通用户	刚 去 海边 玩 了 碰 了 海水 但 忘记 我脚 上 有 伤口 了 我 应该 不会 变异 吧 日本	ordinary account	2023/7/9
厄尔尼诺会不会带来最热一年	普通用户	厄尔尼诺 会 不会 带来 最 热 一年 你们 就 搞 吧 搞 到 最后 地球 毁灭 才 好 移居 火星 好 了 什么 日本 俄罗斯 的 海底 天然气 管道 泄漏 我特 喵 的 油车 开到 死 也 没 你们 搞破坏 搞 污染 来 的 快 跟 狠 啊	ordinary account	2023/7/9
	普通用户	原 神不知 道 为什么 真的 很 喜欢 这个 任务 原本 的 我 每天 一 上线 委托 不 做 图 也 不 跑 啥 也 不 干 残血 了 也 不想 去 拜 神像 天天 都 在 摆烂 在 塘里游 一天 的 鱼 也 不会 渴 然后 继续 摆烂 然后 下线 直到 遇见 这个 任务 上线 看 任务栏 就 奔 着 它 追踪 做 完 看 了 一眼 委托 下线 原神 拜拜 不是 做 这个 任务 有 一种 拯救 稻妻 核污染 扩散 蔓延 的 责任 使命 的 英雄 感 一句 话 破烂 的 稻妻 我 来 拯救 谁 懂 啊	ordinary account	2023/7/9
日本核废水	普通用户	日本 玛德无语 是 啊 出生 日本	ordinary account	2023/7/9
	普通用户	出售 咖啡 用于 咖啡豆 产地 的 教育 支援 感受 到 与 世界 的 联系 很 喜欢 这句 但是 大脑 不 受 控制 地 想到 了 排放 那可真 是 与 世界 联系	ordinary account	2023/7/9
日本市民团体在人民日报撰文反对排海措施	普通用户	日本 市民 团体 在 人民日报 撰文 反对 措施 不是	ordinary account	2023/7/9
鱼跃学术部,论文带读,法学考研,法学保研	红V	鱼跃 学术 部 论文 带读 法学 考研 法学 保研 许多 同学 拒绝 使用 日牌 化妆品 甚至 扔掉 了 之前 买 的 日牌 化妆品 为什么 2021 年 4 月 13 日 日本政府 单方面 决定 将 福岛 排放 入海 这一 举措 引起 了 国际 社会 的 强烈 反对 然而 海洋 环境保护 义务 是否 成为 一项 对世 义务 还是 个 有待 商榷 的 问题 何解 吉大 国际法 论文 带读 来 啦 一 问题 的 提出 是否 能够 用 对 世 义务 这一 概念 为 海洋环境 提供 整体性 保护 是 一个 有待 商榷 的 问题 全球 海洋环境 的 治理 存在 着 囚徒 困境 亟须 新理念 的 引领 二对世 义务 发展 和 其 外延 困境 及 成因 三 海洋 环境保护 一项 备选 对世 义务 四 海洋 命运 共同体 理念 于 全球 海洋 环境治理 之 功能 展现	verified account	2023/7/9
日本核废水含60多种放射性核素,佛山百货公司进口日本核食被罚	普通用户	警惕 中国海关 禁止 进口 日本 福岛 等 10 个 县 都 食品 对 日本 水产品 严格 实施 100 查验 拒 购买 一切 日本 输华 核食 吃 了 得 癌症 生出 变异 儿童 日本 含 60 多种 放射性核素 佛山 百货公司 进口 日本 核食 被 罚	ordinary account	2023/7/8
日本核废水含60多种放射性核素,时政热点	普通用户	中国 记者 连续 追问 日本 若出 问题 联合国 负责 吗 日本 含 60 多种 放射性核素 时政 热点	ordinary account	2023/7/8
	普通用户	韩国 举行 大型 集会 反对 日本 中国 禁止 进口 日本海 产品 不是 儿戏 各国 人们 都 应 重视 纷纷 采取措施	ordinary account	2023/7/8
外交部提醒日方覆水难收遗祸无穷,日本核废水含60多种放射性核素,热点关注	普通用户	外交部 提醒 日方 覆水难收 遗祸无穷 外交部 日方 把 福岛 核事故 污染 水 与 核电站 正常 运行 排水 混为一谈 是 偷换概念 误导 舆论 日本 含 60 多种 放射性核素 热点 关注	ordinary account	2023/7/8
日本执意将核污水排海,日本政府正式决定福岛核废水排海	金V	大话 石锤本 锤 坚决 抵制 并 反对 日本 日本 执意 将 大公 调查 986 香港市民 反对 大公报 fb 于 7 月 5 日 晚上 载 问卷调查 截至 7 月 8 日 凌晨 十二时 共 收到 11011 则 回复 当中 986 反对 日本 排放 到 海洋 969 不 相信 日本 为 核 排污 水 所说 的 理由 日本政府 正式 决定 福岛 深圳 小天	verified account	2023/7/8
	金V	日本 不该 就 该 给 喝 让 精 日用 实际行动 来 为 日本 洗	verified account	2023/7/8
	普通用户	真的 好烦 去 你 的 搞 得 我 护肤品 化妆品 通通 不能 继续 用 之前 的 本来 说用 完 这套 就 全用 珂 润 的 了 结果 出 了 这事 芙丽芳丝 洗面奶 也 换 了 仔细 一看 水乳 眼霜 面霜 面膜 全没 了 啊 啊 啊啊啊 啊啊啊	ordinary account	2023/7/8
日本,核废水	黄V	日本 日本 排 获 国际原子能机构 支持 即将 危害 全球 没 办法 制裁 吗 日本 排 获 国际原子能机构 支持 危害 全球 海洋 就 没 办法 制裁 吗	verified account	2023/7/8
	黄V	311 地震 后 12 年 当时 被 用来 冷却 福岛 核电厂 反应炉 的 水 在 没有 其他 更好 的 办法 情况 下 现在 要 被 释放 到 大海 中 这个 任务 将 持续 40 年 而 国际 科学家 称 福岛 辐射 微量 可以 忽略不计 含量 比 正常 运行 的 核电厂 废 O 福岛 废水 分 40 年 排入 大海 科学家 只是 在 潘趣 酒里 多加 几粒 糖	verified account	2023/7/8
已有152例猴痘病例死亡	普通用户	已有 152 例 病例 死亡 海关总署 已经 行动 了 虽然 存在 人 传人 的 风险 但是 主要 途径 人所共知 这个 链条 比较 麻烦 对 那些 人 而言 自求多福 吧 别的 出行 注意 防护 注意安全 就 好 希望 各种 疫病 能少 一点 尽量少 一点 吧 人类 进入 了 乱 纪元 有些 人 为了 一己之私 置 人类 群体 利益 于 不顾 对 说 的 就是 你 鹰 酱 战争 从不 缺席 还有 你 脚盆 鸡 不是 能 喝 吗 东京 刚好 缺 可以 运 过去	ordinary account	2023/8/21
	普通用户	日本 计划 最早 在 本月 24 号 排放 成为 人类 公敌 此时 环保 少女 西方 政客 西方 媒体 去 哪里 了 平时 一口 一口 环保 呢	ordinary account	2023/8/21
日本准备本周开始排放福岛核废水	普通用户	日本 准备 本周 开始 排放 福岛 解决 成本 高亲 美 不 帮忙 就 知道 道理 都 懂 就 不 听 芭比 Q00 后 的 我们 加油	ordinary account	2023/8/21
坚决抵制日本排放核污水	普通用户	坚决 抵制 日本 排放 我 的 人生 真是 一场 笑话 或者说 真是 精彩 我 才 18 岁 我 遇到 了 三年 的 疫情 现在 日本 又 要 排放 我 不 知道 以后 我 是否 还 能 继续 看到 玩 喜欢 都 大海 更 不 知道 以后 我 是否 还 能 继续 吃海鲜 我 还 没有 好好 看过 大海 下次 我 再 看到 都 时候 是否 还是 那 蔚蓝 的 颜色 呢 如果 真的 有 主角 我 真 希望 他 她 真的 能 快点 拯救 这个 世界	ordinary account	2023/8/21
	普通用户	周一 舆情 1 环保 不少 环保 企业 深受 巨额 应收 账款 困扰 地方化 债 预期 下 环保 板块 有望 受益 国泰 环保 碧兴物联 维尔 利 启迪 环境 清研 环境 等 2 算力 工信部 部长 金壮龙 近日 表示 要 加快 建设 全国 一体化 算力 网络 国家 枢纽 鸿博 股份 铜牛 信息 亚康 股份 首都在线 神州数码 等 3 数据 要素 为了 鼓励 各 市场主体 积极参与 数据 交易 上海 数据 交易所 21 日 发布 数据 要素 市场繁荣 计划 深圳 锐捷 挖金 客云赛 智联 深桑达 A 安妮 股份 等 4 核污染 据 NTV 报道 日本 准备 本 周二 开始 排放 福岛 大湖 股份 三达膜 远达 环保 江盐 集团 国联 水产 等 5 天然气 受 澳大利亚 LNG 工厂 罢工 担忧 影 影响 欧洲 基准 天然气 价格 盘中 一度 涨 18 美能 能源 水发 燃气 胜通 能源 …	ordinary account	2023/8/21
核污水,日本核废水,日本	普通用户	日本 日本 到底 是 为什么 上 不了 啊 日本 人 你们 单独 一个 星球 可以 吗 她 妈 的	ordinary account	2023/8/21
日本核废水,日本东京面临缺水危机,岸田宣称已进入敲定核污水排海最终阶段	普通用户	日本 日本 东京 面临 缺水 危机 岸田 宣称 已 进入 敲定 最终 阶段 搞不懂 为啥 这件 事情 一直 没有 现在 就 难道 已经 无法 阻止 了 吗 抵制 日货 相信 国家 有时候 看到 这个 真的 很 无助 感觉 都 只有 自己 关注 这个 事才 会 看到 这种 消息 很多 都 被 限流 了 不 明白 在 处理 这个 问题 上 选择 为什么 一定 要 明明 有 那么 多种 办法 各个 国家 都 提出 了 建议 这 不仅仅 对 自己 国家 造成 影响 对 全世界 都 会 造成 极大 影响	ordinary account	2023/8/21
日本准备本周开始排放福岛核废水	普通用户	日本 准备 本周 开始 排放 福岛 你们 内部 不是 能 喝 吗 自己 内部 消化 吧	ordinary account	2023/8/21
日本最早将于24日排放福岛核废水	普通用户	日本 最早 将 于 24 日 排放 福岛 还是 没什么 好 b 溃	ordinary account	2023/8/21
日本准备本周开始排放福岛核废水,美国是如何失去人心的?	黄V	日本 准备 本周 开始 排放 福岛 东京 闹 水荒 福岛 水 不是 正好 可以 解渴 别 祸害 地球 了 这些 水留 着 鬼子 们 自己 用 吧 美国 是 如何 失去 人心 的	verified account	2023/8/21
	金V	福岛 海域 现高 辐射 鱼 福岛 渔民 以后 不敢 卖鱼 了 韩国 政客 没事 能 喝	verified account	2023/7/4
	普通用户	日本 号称 处理 得 只 剩 氚 而且 比 很多 国家 的 冷却水 氚 含量 还 低 所以 可以 直接 排进 海里 这里 有个 问题 如果 真的 处理 得 这么 好 为什么 不 做 一个 循环系统 把 处理 后 的 水冷却 后 再 抽进去 堆芯 继续 冷却 反复 循环 既 不再 需要 从 海里 抽水 也 不 需要 把 水排 到 海里 水里 的 放射性物质 还 被 处理 干净 了 还 不 影响 大自然 为什么 不 这样 做 说明 放射性物质 处理过程 中 需要 大量 海水 稀释 否则 根本 不 达标 也就是说 那个 放射性物质 处理 系统 根本 不是 什么 处理 而是 用水 稀释 以后 等于 把 整个 太平洋 的 水来 稀释 福岛 核电站 的 堆芯 祸害 全世界	ordinary account	2023/7/4
黑执事 画风变丑	普通用户	黑 执事 画风 变丑 真的 很 严重 了 没 开玩笑	ordinary account	2023/7/4
国际原子能机构宣布日本核废水排海符合标准	蓝V	国际原子能机构 宣布 日本 符合标准 中方 表态 国际原子能机构 4 日 在 官网 发布 消息 该 机构 认为 日本 计划 符合国际 安全 标准 在 7 月 4 日 的 外交部 例会 上 外交部 发言人 毛宁称 日本政府 强行 推进 福岛 引发 了 广泛 的 国际 关切 和 担忧 在 针对 该 事件 的 国际 民意调查 中近 9 成 受访者 对 表示 担忧 恐惧 和 愤怒 超过 9 成 的 受访者 支持 本国 采取措施 干预 日方	verified account	2023/7/4
日本政府正式决定福岛核废水排海,日本核污水57天将污染半个太平洋	普通用户	日本政府 正式 决定 福岛 日本 57 天将 污染 半个 太平洋 日本 对 全人类 命运 不顾 历史 的 罪人	ordinary account	2023/7/4
痞幼,日本核废水	普通用户	痞幼 不好意思 请 大家 关注 日本	ordinary account	2023/7/4
黑执事 画风变丑	普通用户	黑 执事 画风 变丑 对 这么 个 垃圾 画风 还 能 说 期待 期待 到底 在 期待 什么 啊 期待 正常 的 被 创死 吗 喝多 了 吧	ordinary account	2023/7/4
日本核废水	普通用户	日本 顶上去 让 更 多 人 看到 阿	ordinary account	2023/7/4
	黄V	海联 工委 郑帅 会长 推送 台湾岛 原住民 阿美族 公主 朱王 碧玉 对 日本 排放 发表 抗议	verified account	2023/7/21
	普通用户	未定 事件簿 无关 未定 但是 希望 律师 小姐 们 能 多多 关注 日本 我 还 想 活着 呀 小彦镇楼	ordinary account	2023/7/21
	普通用户	我 是 真的 喜欢 日料 但是 你们 排 nm 原本 国庆 打算 去 旅游 的 这 谁 还 敢 去 啊	ordinary account	2023/7/21
日本核污水57天将污染半个太平洋,日本核废水可致癌致畸致突变	蓝V	李家 超晤日 驻港 总领事 若 日方 将 香港特区政府 必采 措施 保障 市民 健康 香港 行政长官 李家 超应 要求 与 日本 驻港 总领事 冈田 健一 会面 表达 政府 对 日本 福岛 排放 计划 的 高度 关注 他 表示 会以 保障 香港 食物 安全 和 公众 健康 作 第一 考虑 李家 超于 会上 向 冈田 健一 表明 日方 计划 无间断 式 大量 排放 到 海上 时间 长达 30 年 之久 做法 史无前例 对 食物 安全 和 环境影响 造成 没法 排除 的 风险 如 日方 一意孤行 特区政府 必须 采取措施 保障 香港 的 食物 安全 和 市民 的 健康 日本 57 天将 污染 半个 太平洋 日本 可 致癌 致畸 致 突变	verified account	2023/7/21
日本核废水	普通用户	日本 世界 可以 没有 日本 但 不能 没有 海洋	ordinary account	2023/7/21
	普通用户	今天 下雨 就 在 小区 门口 超市 的 摊位 上 买 了 青鱼 记得 在 钢厂 上班 的 时候 两班 倒 夜班 四点 半 上班 晚饭 就 在 单位 吃 下午 五点 吃饭 车间 工友 做饭 就是 青鱼 青鱼 便宜 买 上 十几条 炖 一锅 工友 说炖 青鱼 多放 酱油 少 放盐 必须 放干 干辣椒 去 单位 食堂 买来 饼子 吃 着 大锅 炖 的 青鱼 真是 美味 现在 想 起来 都 流口水 今天 炖 的 青鱼 妻子 说 有点 腥味 问 我 放酒 没有 料酒 真的 放 了 是 鱼 的 问题 这个 青鱼 冷冻库 不 知道 放 了 多久 所以 口感 不好 正常 想 吃 以前 的 口味 真的 挺难 近海 的 海鲜 不敢恭维 城市 不 受 节制 的 发展 城市 大 了 人口 多 了 生活 废水 排往 海里 的 就 多 了 靠 海洋 自我 排解 不 可能 了 近海 污染 了 远海 情况 也 不 乐…	ordinary account	2023/7/22
日媒探店中国水产超市发现已无日货,时事满谈	金V	中方 严查 日本 核 海鲜 后 日媒 探店 中国 各地 水产 超市 北京 和 上海 的 水产 店 海鲜店 都 下架 了 日本 进口 的 水产品 取而代之 的 是 其他 国家 和 地区 的 水产品 处理 后 的 有没有 问题 可不可以 喝 日本 官员 们 一会 说 喝 了 没事 一会 又 说 哪怕 喝 了 也 不能 科学 证明 就 安全 百般 推辞 下全 日本 就是 没有 一个 官员 敢 尝 一口 事实上 日本 通过 加入 美国 组织 的 反华 阵营 换取 了 美国 在 福岛 核 问题 上 对 日本 的 支持 一项 事关 全人类 安全 健康 的 议题 变成 了 美国 和 日本 政治 交易 的 筹码 如果说 十年 前 的 那场 里氏 90 级 地震 是 天灾 引发 原本 只是 4 级 的 福岛 核泄漏 事故 那么 日本 犹豫不决 的 态度 舍不得 报废 价值 数 亿美金 的 核反应堆 致使 …	verified account	2023/7/22
日本核废水	普通用户	日本 妈 的 无语 日本 带 着 自己 一个 星球 吧	ordinary account	2023/7/22
日媒探店中国水产超市发现已无日货	普通用户	日媒 探店 中国 水产 超市 发现 已 无 日货 真的假 的 说 起来 都 当 没 问题 直接 排 大海 也 不 知道 水产品 质 是不是 可信 哦 还是 把 水产 留给 过 的 不错 的 人 吧	ordinary account	2023/7/22
日媒探店中国水产超市发现已无日货	红V	日媒 探店 中国 水产 超市 发现 已 无 日货 这 不是 理所应当 进 了 海货 也 没人 买 啊 超市 不 傻 老百姓 也 不 瞎 不 聋 躲 还 躲 不起 吗 就 留 着 自己 享用 吧	verified account	2023/7/22
日本核废水	普通用户	日本 我 还 机会 去 大 海边 无忧无虑 的 玩耍 吗 wdnmd	ordinary account	2023/7/22
日媒探店中国水产超市发现已无日货	红V	尼玛 的 现在 别说 日 海鲜 了 就是 别的 海鲜 也 不敢 吃 了 啊 毕竟 排 入海 中 影响 的 可 不止 小 本子 自己 日媒 探店 中国 水产 超市 发现 已 无 日货	verified account	2023/7/22
日媒探店中国水产超市发现已无日货	普通用户	日媒 探店 中国 水产 超市 发现 已 无 日货 会 扩散 吧 扩散 速度 有 多 快 大概 多久 会 污染 到 其他 国家 海域 以后 水产 是不是 不管 哪个 国家 的 能 不吃 就 不吃 了 只要 检测 不 达标 的话	ordinary account	2023/7/22
中方满分逻辑批日方核废水排海,日本文过饰非无法漂白排海计划	蓝V	外交部 如果 是 安全 的 就 没有 必要 如果 不 安全 就 更 不 应该 via 中方 满分 逻辑 批 日方 日本 文过饰非 无法 漂白 计划	verified account	2023/7/20
中方满分逻辑批日方核废水排海	普通用户	中方 满分 逻辑 批 日方 恶毒 的 日本 人	ordinary account	2023/7/20
日媒称中国拦截日本水产品对核污水排海施压,日方就核污水排海开展全球公关,日本政府正式决定福岛核废水排海	普通用户	日媒称 中国 拦截 日本 水产品 对 施压 早就 把 所有 日产 化妆品 换成 国产 了 你 排 你 的 我 做 不到 什么 就 只能 自己 不买 日货 日方 就 开展 全球 公关 日本政府 正式 决定 福岛	ordinary account	2023/7/20
核污水安全没必要排海不安全更不该排海,中方满分逻辑批日方核废水排海	蓝V	毛宁 安全 没 必要 不 安全 更 不该 如果 是 安全 的 就 没有 必要 如果 不 安全 就 更 不 应该 中方 满分 逻辑 批 日方	verified account	2023/7/20
丽江团市委,中方满分逻辑批日方核废水排海,日本文过饰非无法漂白排海计划	蓝V	丽江 青年 之声 丽江 团市委 中方 满分 逻辑 批 日方 如果 是 安全 的 就 没有 必要 如果 不 安全 就 更 不 应该 日本 文过饰非 无法 漂白 计划	verified account	2023/7/20
日本核废水,日本政府正式决定福岛核废水排海	普通用户	日本 日本政府 正式 决定 福岛 世界 可以 没有 日本 但 世界 不能 没有 海洋	ordinary account	2023/7/19
日本核废水	普通用户	我 不想 为 抗议 日本 排放 而作 鹤群 昔日 蓝色 家园 将姐 如 五彩 泡沫 碎成 无数 飞散 的 液滴 只 残留 于 人们 的 灰色 记忆 中 可 麻木 的 人们 对于 大祸 的 临头 似乎 还 沉陷于 平安无事 的 梦呓 中 我 预知 了 危险 却 无能为力 只能 撕心裂肺 地 泣诉 无数 的 人们 起来 啊 我 不想 看着 蓝色 家园 中 的 多彩 生活 只 剩下 腐烂 死亡 的 躯壳 我 不想 纯洁 的 水 不再 是 生命 之源 的 代 言词 而 沦为 天 降 灾厄 的 形象 我 不想 海洋 成为 自然界 最大 的 坟墓 褪去 往日 引人入胜 的 容颜 我 不想 看着 无数个 我们 的 健康 体魄 如 秋后 枯黄 的 落叶 纷纷 凋零 我 不想 眼睁睁 看着 我 所 爱 的 人 在 洁白 如雪 的 床鱼 病床 上 痛苦 挣扎 无数 的 人们 起来 啊 从 那 麻木 的 状态…	ordinary account	2023/7/19
中国代表批日方将太平洋当下水道,日本核污染水,日本核废水,日本核污水57天将污染半个太平洋	普通用户	中国 代表 批 日方 将 太平洋 当 下水道 日本 日本 日本 57 天将 污染 半个 太平洋 生命 来自 大海 日本 排 就是 在 杀死 大海 就是 杀死 人类 未来 强烈 反对 日本 反对 对 大海 无节制 的 污染 你 能排 为什么 不能 喝 处理 好 了 为什么 不 做 民用 水要 全世界 买单	ordinary account	2023/7/19
日本核废水	普通用户	日本 限流 也 太 严重 了 吧	ordinary account	2023/7/19
	蓝V	19 日 部分 菲律宾 民众 来到 菲 外交部 门前 抗议 日本 计划 敦促 菲政府 采取措施 保护 本国 公民 一直 以来 为了 强推 排污 入海 日本政府 把 福岛 与 世界各地 核电站 的 正常 排水 混为一谈 企图 蒙混过关 然而 这种 文字游戏 骗 不了 人 不管怎么 洗 都 无法 把 变成 正常 的 一词 之 差 差之千里	verified account	2023/7/19
	普通用户	给 亲爱 的 们 推荐 下 这款 洗发水 一 开始 我 以为 是 我 去 洗头 的 理发店 很 专业 所以 每次 都 是 舒适 放松 感 但是 最近 太热 太 不好 预约 了 我 就 干脆 按照 理发师 说 的 买 了 一瓶 然后 我 才 明白 过来 不光 是 理发师 洗头 的 手法 还有 这 款 洗发水 本身 就 很 放松 香味 很 高级 而且 还分 前调 挤出来 时候 中调 洗头发 上 时候 尾调 冲掉 时候 很 高级 很 高级 舒适 味道 足够 我 对冲 狗头 护发素 了 千万别 因为 害 得 我们 连 洗发水 都 没得 用 了	ordinary account	2023/7/19
日本决定核废水2023春夏排入海	普通用户	日本 决定 2023 春夏 排 入海 没 人 关注 吗 为什么 一点 也 没有	ordinary account	2023/7/19
日本核废水,日本核污水57天将污染半个太平洋	普通用户	日本 日本 57 天将 污染 半个 太平洋 抵制 日本	ordinary account	2023/7/19
	普通用户	之前 一直 都 喝 AGF 因为 的 事 不敢 再 买 不过 后来 发现 产地 三重 县 也 不 在 污染区 盲入 DAVIDOFF 咖啡 味 浓郁 不酸 微苦 不酸 对 我 来说 真的 很 重要 超大 一罐 还 不到 30 推荐	ordinary account	2023/7/19
日本政府正式决定福岛核废水排海	红V	日本政府 正式 决定 福岛 日本 福岛 扩散 至 韩 半岛 海域 时 浓度 预测	verified account	2023/7/18
日本核废水	普通用户	日本 我 还 在 上 学家 在 沿海 我 还 不想 在 进入 社会 还 没 扎根 就 面临 家庭 因为 核 污水排放 导致 的 健康 问题	ordinary account	2023/7/18
日本政府正式决定福岛核废水排海	普通用户	日本政府 正式 决定 福岛 sb 鬼子	ordinary account	2023/7/18
日本核废水	普通用户	我 道歉 反正 我 道歉 马上 就 道歉 我 已经 道歉 你 还要 怎样 差不多 得 了 不要 讨嫌 日本 卦 者 灵风 最 喜欢 的 音乐 人奥	ordinary account	2023/7/18
日本核污水57天将污染半个太平洋,日本政府正式决定福岛核废水排海	普通用户	日本 57 天将 污染 半个 太平洋 日本政府 正式 决定 福岛 罪 在 当代 功在千秋 总是 有 不顾大局 的 自私 的 zf 和 gj	ordinary account	2023/7/18
	普通用户	突然 想起 排放 可以 发 海水 水质 变化 的 论文	ordinary account	2023/7/18
	普通用户	周末 去 送 二姨 等 着 火化 的 时候 亲戚 聊起 了 关于 白事 的 话题 你 看 墓地 广告 干嘛 不是 说 要 海葬 么 改 主意 了 小鬼子 倒 不 打算 扔 海里 了 那 还是 买 墓地 啊 就 看看 回头 没准 就近 就扬 了 我们 那 前些天 刚 走 一 老师 就是 我 问 他 爱人 x 老师 埋 哪 了 啊 他 爱人 说 就 在 你 每天 遛弯 的 地方 我 说 你 可别 吓 我 他 说真的 就 给 撒 在 xx 园里 了 那 公园 不管 啊 又 不是 挖坑 埋 了 也 不 立碑 就是 像 咱俩 这样 走道 边 走 边 撒 的 就 撒 完 了	ordinary account	2023/7/18
日本核废水	普通用户	日本 家 人们 清醒 一下 啊 是 欲盖弥彰 啊 真正 排入 太平洋 的 是 啊 和 本质 上 不 一样 多 关注 关注 吧 家 人们 不要 觉得 是 可以 随便 排 的 啊 ChatGPT 的 回答 如何 阻止 日本 排放 以下 是 一些 可能 阻止 日本 排放 的 建议 1 国际 压力 国际 社会 应该 向 日本政府 施加压力 要求 其 停止 排放 各国 政府 国际 组织 NGO 等 可以 通过 联合声明 抗议 活动 等 方式 表达 对 日本政府 的 关切 和 反对 2 法律 诉讼 可以 考虑 通过 国际 法律 途径 对 日本政府 提起 诉讼 要求 其 停止 排放 这 需要 有关 组织 和 个人 的 共同努力 需要 一定 的 时间 和 精力 3 技术手段 可以 考虑 采用 一些 技术手段 来 阻止 日本 排放 例如 可以 采用 更 先进 的 核 污水处理 技术 将 核 污水处理 成 …	ordinary account	2023/7/18
日本,日本核废水	普通用户	以后 就 没有 咯 在 北回归线 排放 就是 流向 东海 和 南海 也 就是 浙江 和 福建 一带 日本 日本 直接 影响 海洋 鱼类 和 人类 畸形 妥妥 的 生化 战争 英烈 鲜血 白流 了 祈祷	ordinary account	2023/7/18
日本或于8月中旬开始核污水排海,日本花800亿洗白排海计划	普通用户	日本 或于 8 月 中旬 开始 为什么 没有 讨论 度 这 是 啊 不是 是 真正 意义 上 对 人体 有害 的 啊 日本 花 800 亿洗 白 计划	ordinary account	2023/7/17
	普通用户	起初 没有 人 在意 这 一场 灾难 这 不过 是 一场 山火 一次 旱灾 一个 物种 的 灭绝 一座 城市 的 消失 直到 这场 灾难 和 每个 人 息息相关 流浪 地球 提个醒 初中生物 题 海洋 中 的 藻类植物 释放 的 氧气 约 占 地球 大气 含氧量 的 70 别 觉得 只是 吃 不了 海鲜 其他 生物 灭绝 跟 你 车贷 房贷 996 没关系 自然 的 链接 环环 紧扣 一旦 破开个 口子 就 势如破竹 毁灭 到底 真 等到 那 时候 你 都 没有 机会 在意 这些 鸡毛蒜皮 的 烦恼 了 普通人 影响力 是 小 但 至少 自己 兜里 的 钞票 能 做 的 了 主人 多 力量 才能 大 不必 听 自暴自弃 者 的话 能 抵制 就 出力 能 发声 的 发声 此后 如竟 没有 炬火 我 便是 唯一 的 光 世界 可以 没有 日本 但是 世界 不能 没有 海洋 现在 各大 网站 …	ordinary account	2023/7/17
日本核废水,守护海洋	普通用户	日本 海洋 不是 垃圾场 抵制 日本 守护 海洋	ordinary account	2023/7/17
	普通用户	怎么 还 不 灭亡 臭 不要脸 的 东西 甚至 上 不了	ordinary account	2023/7/17
	红V	我 对 晚年 有 特别 多 迷思 比方说 昨天 物料 出来 前 我 坚决 不 相信 他俩 私下 会 出去玩 两个 人去 吃 日料 可能 是因为 踢 五 踢 警惕 污染 日本 大米 怕 辐射 影响 下一代 所以 不愿 出门 他们 问 了 一圈 只有 彼此 馋 得 要死 才 不得不 相携 排队 两 小时 但 去 法国 餐厅 吃生 蚝 该 怎么 解释 一般来讲 法式 餐厅 的 环境 和 气氛 都 堪称 约会 圣地 如果 和 这个 人 出门 吃饭 不是 一件 主观 上 很 愿意 发自内心 会 舒适 愉悦 的 事情 只是 拼桌 或者 图个 大学生 折扣 坐在 这么 浪漫 甜蜜 适合 情侣 喁 喁 私语 的 地方 不得 像 上刑 一样 尴尬 他们 何必 选择 和 对方 一起 去 呢 拼单 吃生 蚝 去 烧烤 摊 啊 去 法式 餐厅 干什么 再 然后 为什么 只有 完年 私下 出去 粉丝 是 几乎 没…	verified account	2023/7/17
日本核废水	普通用户	日本 翻译器 英文版	ordinary account	2023/7/17
抵制日本核污水	普通用户	抵制 日本 坚决 抵制 日本 排放 坚决 抵制 日本 排放 坚决 抵制 日本 排放 抵制 日本 抵制 日本	ordinary account	2023/7/17
	普通用户	夏天 越来越 热 了 气候 变得 越来越 奇怪 核战 有 一种 末日 前奏 的 感觉 人类 太 渺小 了 人生 太 短暂 接下来 会 是 什么 灾难 黑海 酸雨 火山 喷发 地磁 倒转 其实 什么 结果 都 不 重要 生命 个体 只是 匆匆 过客 活在 当下 吧	ordinary account	2023/7/17
日本核废水	普通用户	日本 核打击 即 使用 核武器 或 放射性物质 对 敌方 进行 战术 或 战略 攻击 以求 达成 计划 作战 目标 的 军事手段 一般 不 轻易 编入 作战 计划 之中 其 启动 标志 着 核战争 的 开始 日本 排放 是不是 等同于 日本 对 全世界 进行 了 一次 核打击	ordinary account	2023/7/17
日本八月排放核污水,日本花800亿洗白排海计划,大自然,日本核污水【话题】	普通用户	日本 八月 排放 日本 花 800 亿洗 白 计划 日本 花 800 亿洗 白 计划 大自然 坚决 抵制 日本 排放 作为 地球 公民 代表 地球 上 的 亿万 生命 我们 拥有 对 纯净 海洋 陆地 和 大气 的 使用权 我们 有 资格 健康 地 存活 在 地球 上 我们 有 义务 维护 好 自然 的 宜居 性 避免 任何 形式 的 人为 污染 与 威胁 因此 我们 要 联合 全世界 的 公民 坚决 抵制 日本 核 污水排放 入海 日本 的 不是 冷却水 不可 混淆 概念 不可 转移 话题 不可 造谣 嫁祸于 他 国 在 罐子 里 可控 在 海洋 里 不 可控 不能 让 全人类 全世界 为 的 过失 买单 请 日本政府 与 对 日本 民众 负责 对 全球 公民 负责 对 全世界 的 未来 负责 立即 停止 推进 计划 日本 中 含有 浓度 极高 的 放射性 极强 的 钴 锶 铯 等 元…	ordinary account	2023/7/16
李肃论道,鸿儒计划	普通用户	日本 本性难移 认定 俄会 失败 支持 俄奸 垂涎 四岛 找 挨 核弹 李肃 最近 我 讲 过 几期 关于 日本 的 问题 觉得 日本 现在 处境 困难 却 对 自身 情况 缺乏 认知 他们 对 中国 的 挑衅 已经 达到 了 极限 因此 中国 一直 在 警告 日本 告诉 他们 琉球 不是 他们 的 领土 我们 曾 在 纽约 与 琉球 独立 派 的 重量级 人物 进行 了 会面 并 举行 了 一次 记者会 这些 都 是 为了 支持 琉球 独立 我们 认为 琉球 的 托管 权 不 属于 美国 而是 中美 两国 共同 拥有 为什么 美国 可以 参与 而 中国 却 不能 最终 却 把 琉球 归还给 了 日本 因此 我们 在 法律 上 论证 了 琉球 的 五条 基线 现在 中国外交部 明确 表示 琉球 不 属于 日本 我们 认为 整个 中国 对 日本 的 反日 情绪 和 对 台湾 争议 的 关注…	ordinary account	2023/7/16
俄乌战争	普通用户	战争 由 战争 引发 的 思考 把 最近 的 事情 梳理 一下 战争 为了 控制 欧洲 粮仓 日本 排放 为了 减少 食品 生产 美 加 森林 大火 为了 减少 粮食 生产 中国 反对 转基因 食品 的 专家 都 莫名其妙 离奇 死亡 疫情 肆虐 全球 考虑 到 人类 历史 上 死 人 最 效率 的 方法 饥饿 瘟疫 战争 由此可见 美国 在 下 一盘 大棋 控制 了 粮食 就 控制 了 生存权 扼住 别人 命运 的 咽喉 既 可以 减少 人类 的 数量 减少 竞争者 也 让 反对者 在 地球 上 消失	ordinary account	2023/7/16
	普通用户	突然 想到 日本 大幅 排放 我 以后 还 怎么 吃 三文鱼 啊 又 馋 又 害怕	ordinary account	2023/7/16
日本政府正式决定福岛核废水排海	普通用户	日本政府 正式 决定 福岛 若 正式 排放 那 后续 要是 出现 类似 事件 海洋 就是 垃圾桶 了 全部 玩完	ordinary account	2023/7/16
日本核废水	普通用户	日本 屁民干 叫唤 太 无力 了	ordinary account	2023/8/19
日本核废水	普通用户	日本 二十二号 加油 抵制 或者 呼吁	ordinary account	2023/8/19
日本核废水	普通用户	日本 反 人类 行为 日本 真是 道貌岸然 卑鄙无耻	ordinary account	2023/8/19
	普通用户	日本 最好 的 解决办法 就是 用 船运 到 美国 和 欧洲 附近 的 海域 排放 他们 还会 同意 吗 一定 会 第一 时间 跳 出来 制止 因为 跟 他们 的 利益 相关 会 变成 道德 制高点 来 制止 此 行为 现在 是 隔岸观火 又 拿 着 日本 给 的 好处 站 着 说话 不 腰疼 作为 日本 附近 的 邻国 我们 必须 组织 中俄朝 韩 等 国家 一起 起诉 日本 让 日本 赔偿 核污染 环境污染 让 日本 出钱 四国 治理 大家 也 可以 对 日本 制裁 惩罚 对 人类 环境污染 的 破坏	ordinary account	2023/8/19
多位明星曝中国好声音内幕	普通用户	多位 明星 曝 中国 好 声音 内幕 单枪匹马 的 木兰 敌不过 势力 滔天 的 恶人 从 张纯如 到 coco 从内 娱到 排放 抵制 虽 为 无权无势 的 普通人 但 我们 有 良知 有 热血 有 说话 的 权利 那 就 不要 做 一个 默不作声 事不关己 高高挂起 的 旁观者 否则 我们 也 终有 一天 要 自食恶果 一起 声讨 一个 健康 正常 的 娱乐 方式 声讨 一个 安全 无污 的 水资源	ordinary account	2023/8/19
日本政府正式决定福岛核废水排海	普通用户	日本政府 正式 决定 福岛 抵制 富士山 什么 时候 爆发	ordinary account	2023/8/19
日本最快将于22日决定排海时间,国际爆料,韩国民众集会反对日本核污染水排海,日本核废水	蓝V	指 不能 推迟 岸田明 视察 福岛 核电站 日本政府 仍 未 决定 何时 开始 将 福岛 正在 美国 的 日本首相 岸田文雄 表示 是 不能 推迟 的 事以 稳步 推进 福岛 核电站 废炉 及 重建 工作 至于 何时 排放 他称 目前 处于 作 决定 的 最后 阶段 他 将 在 星期日 视察 福岛 核电站 和 排污 设施 另外 央视 新闻 引述 日本 朝日新闻 报道 岸田文雄 计划 下 星期一 在 东京都 内 与 渔业 界 代表 会面 并 根据 会面 结果 最快 在 星期二 22 日 召开 内阁会议 决定 时间 岸田文雄 早前 表示 政府 将 开始 的 时间 定于 春季 至 夏季 前后 的 方针 不变 强调 目前 正在 国内外 持续 进行 详细 说明 日本 最快 将 于 22 日 决定 时间 国际 爆料 韩国 民众 集会 反对 日本 日本	verified account	2023/8/19
	黄V	论 日本 多行不义必自毙	verified account	2023/8/19
科学家预测本世纪末地球将重置人口数量	普通用户	科学家 预测 本世纪末 地球 将 重置 人口数量 一排 肯定 会 逐渐 损害 一部分 人 的 健康 啊	ordinary account	2023/8/20
	普通用户	啥时候 排 的 啊 倒霉 买 到 产 的 了 几百块 也 不用 了	ordinary account	2023/8/20
日本核污水,日本史,日本最快将于22日决定排海时间	普通用户	日本 抵制 日本 货 坚决 抵制 日本 史 日本 最快 将 于 22 日 决定 时间	ordinary account	2023/8/20
日本政府正式决定福岛核废水排海	黄V	岸田文雄 视察 福岛 核电厂 时 与 确认 排放 的 位置 日本政府 正式 决定 福岛	verified account	2023/8/20
日本政府正式决定福岛核废水排海	黄V	日本首相 岸田文雄 视察 福岛 第一 核电厂 岸田文雄 视察 将经 处理 排入 大海 的 准备 情况 会见 高层 人员 岸田文雄 声称 必须 继续 透过 宣传 将 较易 为 民众 理解 的 信息 传递 开去 加强 与 社区 沟通 对 不实 讯息 的 散播 要 加以 惩罚 日本政府 正式 决定 福岛	verified account	2023/8/20
	金V	日媒 民调 近九成 受访者 认为 日本 排放 损 国家 形象	verified account	2023/8/20
	普通用户	管 什么 我 就算 素 我 也 不能 黑成 碳	ordinary account	2023/8/20
日本核废水,日本核污水57天将污染半个太平洋,韩国民众抗议	金V	日本 日本 57 天将 污染 半个 太平洋 韩 总理 竟称 要 空运 日本 饮 用力 挺 日本 排放 丝毫 不 顾及 韩国 民众 生命 健康 引起 民众 强烈抗议 韩国 民众 抗议	verified account	2023/8/20
	普通用户	对 日本 排放 坚决 要求 罚款 赔偿	ordinary account	2023/7/13
日本密集收购中国中药企业	普通用户	日本 密集 收购 中国 中药 企业 是 中国 中药 不是 日本 中药 小 懂 什么 是 中药 吗 中国 中药 和 你 的 滚 出 地球	ordinary account	2023/7/13
	黄V	这 可不是 小事 都 要 谨慎 避雷 啊 核辐射 日本 入海 避雷 指南	verified account	2023/7/13
日本核废水	普通用户	日本 日本	ordinary account	2023/7/13
	普通用户	一下 地铁 看到 一排 人挂 着 大 牌子 说 反对 让 人 一起 签名 顺便 还拉个 横幅 骂 总统 对此 不 作为 突然 觉得 有点 惭愧	ordinary account	2023/7/12
日本核废水	普通用户	日本 抵制 日货 抗议 核 污水排放	ordinary account	2023/7/12
	普通用户	港府 日方 一旦 排放 会 立即 禁止 东京 福岛 及 千叶 等 10 个 都 县 的 水产 进口港 府 今日 表示 一旦 日方 排放 会 即时 禁止 源自 东京 福岛 千叶 栃 木 茨城 群马 宫城 新泻 长野 和 埼 玉 10 个 都 县 的 水产品 进口 另 全面 提升 检测 所有 由 日本 进口 的 水产品 及 加强 检测 其 相关 的 加工 食品	ordinary account	2023/7/12
日本核废水	普通用户	日本 就 特 么 知道 嘴炮 日本 根本 无动于衷 就算 美国 不管 其他 国家 也 都 干瞪眼 连 个 制裁 都 没有	ordinary account	2023/7/12
	普通用户	某国 排泄 导致 生态 环境污染 该 灭绝 勇于 担当 吗 有 本事 喝 一口 人别 没 了 真是 恶心 垃圾	ordinary account	2023/7/11
	普通用户	接着 上面 的 话题 太阳 国 二次世界大战 的 战败国 现在 有 了 M 国给 它 撑腰 有恃无恐 如果 排放 的 对面 是 它 后台 老爸 M 国给 它 一百个 胆子 也 不敢 这个 世界 上 越来越 多 流氓 地痞 每天 在 我们 眼前 晃来晃去 一个 是 太阳 国 那个 无赖 还有 世界 另一头 的 喜剧演员 把 我们 这个 安宁 的 世界 搞 得 一塌糊涂 狗 到处 撒尿 后面 老爸 牵着	ordinary account	2023/7/11
谁觉得核污染水可以喝就供给谁	普通用户	谁 觉得 可以 喝 就 供给 谁 本来 嘛 既然 又 可以 喝 又 可以 游泳 那 就 自己 用 了 啊 干嘛 往 海里 排 国际 原子能 组织 觉得 可以 喝 那 可以 长期 进口 做 饮用水 嘛 既然 日本政府 觉得 没 问题 那 就 供应 给 天皇 一家 用 嘛 本来 这个 地球 淡水 资源 很 稀缺 尤其 是 日本 全国 群策群力 喝 不了 几年 就 喝完 了	ordinary account	2023/7/11
谁觉得核污染水可以喝就供给谁	普通用户	谁 觉得 可以 喝 就 供给 谁 外交部 说 的 对 我 觉得 不能 喝 所以 我 不 喝 你 觉得 能 喝 你 自己 去 喝 这样 大家 都 满意	ordinary account	2023/7/11
日本核污水排海	普通用户	本子 的 创新能力 和 工匠 精神 哪去 了 应该 做成 纪念品 全球 发售 啊 外观 是 核 危险 标志 配合 一些 卡通 造型 内涵 是 不同 体积 的 那么 多 喜欢 本子 的 人 还 不分 分钟 售罄 中国 公知 可以 考虑 免费送 一套 此计 免费 送给 本子 日本	ordinary account	2023/7/11
谁觉得核污染水可以喝就供给谁,团团带你看	蓝V	一图 带 你 读懂 日本 将 带给 我们 怎样 的 未来 谁 觉得 可以 喝 就 供给 谁 团团 带 你 看	verified account	2023/7/11
谁觉得核污染水可以喝就供给谁	普通用户	谁 觉得 可以 喝 就 供给 谁 说得好 肥水不流外人田 这么 好 的 日本 可 得 好好 利用 我们 可不 占 你 便宜	ordinary account	2023/7/11
	普通用户	又 有 一条 评论 被删 了 你们 内娱 废成 什么样 了 啊 一个 人 一部 剧 就 拍成 这样 有生之年 希望 全盘 翻新 的 除了 男足 再 加 一个 内娱 好 了 一个个 把 废糊 脸上 的 心里 脏 的 全世界 污泥 加 日本 都 比不上	ordinary account	2023/7/10
木村雪乃,日本妹子,日本妹子真不怕冷吗,日本软妹子の靓发秘诀,日本妹子 不怕冷,日本妹子不怕冷,摘了口罩的日本妹子,日本妹子用英文采访莱昂纳多,日本妹子 东北话,中国妹子切换成日本妹子,老外跟日本妹子交往的理由,日本妹子爆笑模仿各国吃播博主,日本妹子因误会讨厌中国当面道歉,日本产业,日本,日本核废水,日本政府正式决定福岛核废水排海,日本旅行,中国女篮vs日本女篮,灰产圈	红V	发布 了 头条 文章 日本 21 岁 美女 网上 售卖 自己 的 无码 视频 被捕 后 竟 称 是 为了 满足 粉丝 要求 木村 雪 乃 日本 妹子 日本 妹子 真 不怕 冷 吗 日本 软 妹子 の 靓发 秘诀 日本 妹子 不怕 冷 日本 妹子 不怕 冷摘 了 口罩 的 日本 妹子 日本 妹子 用 英文 采访 莱昂纳多 日本 妹子 东北 话 中国 妹子 切换 成 日本 妹子 老外 跟 日本 妹子 交往 的 理由 日本 妹子 爆笑 模仿 各国 吃播 博主 日本 妹子 因 误会 讨厌 中国 当面 道歉 日本 产业 日本 日本 日本 日本政府 正式 决定 福岛 日本 旅行 中国女篮 vs 日本 女篮 灰产圈 O 日本 21 岁 美女 网上 售卖 自己 的 无码 视频 被捕 后 竟 称 是 为了 满足 粉丝 要求	verified account	2023/7/10
	红V	对于 韩国 民众 反对 问题 日本 教授 韩国 在野党 议员 的 发言 和 媒体 的 部分 报道 中 甚至 出现 了 IAEA 和 日本 是否 有 勾结 的 阴谋 说 不仅 是 谴责 日本 连 IAEA 的 权威 都 否定 的 态度 令人吃惊	verified account	2023/7/10
	黄V	这是 理解 上 有点 偏差 吧 要 疯 的 节奏 咱们 就 不能 有 组织 有 纪律 的 浩浩荡荡 的 溜达 溜达 吗 的 事儿 不能 由 着 为所欲为 吧	verified account	2023/7/10
日本核废水	普通用户	20230710 韩国 共和 民主党 提出 了 一个 好 建议 既然 日本 可以 饮用 建议 使 之 变成 日本 的 饮用水 或 农业 灌溉 用水 这个 建议 太好了 解决 了 日本 淡水 问题 必须 顶 日本	ordinary account	2023/7/10
	普通用户	樱井武 晴和 浦泽义雄 还活 在 这个 世上 的 意义 是 什么 该 被 排进 太平洋 的 是 他俩 不是	ordinary account	2023/7/10
日本核废水	普通用户	我 觉得 这次 韩国 说 的 对 既然 国际 原子能 干事 说 可以 喝 那个 也 可以 在 那 里面 游泳 那 就让 日本 自己 干 了 呀 反正 也 缺 淡水 从 天皇 做起 你 一杯 我 一杯 也 喝 不了 几年 就 喝光 了 日本	ordinary account	2023/7/10
	普通用户	新西兰 外交部长 重申 对 国际原子能机构 关于 福岛 释放 的 建议 的 完全 信任 金十 数据 APP	ordinary account	2023/7/10
日本核废水	普通用户	日本 日本 人 良心 让 吃 了 简直 是 一群 出生 后果 你们 承担 的 起 吗	ordinary account	2023/7/9
日本核废水	普通用户	真的 爱用 的 都 是 日系 产品 啊啊啊 啊 日本 忘记 囤货 了	ordinary account	2023/7/9
日本市民团体在人民日报撰文反对排海措施	普通用户	日本 市民 团体 在 人民日报 撰文 反对 措施 日本政府 强推 就是 挑起 核战争 与 世界 人民 为 敌	ordinary account	2023/7/9
日本政府被曝或8月排放核污染水,日本排放核废水,日本开始排放核废水,东电已开始为排放核污水入海做准备,日本趁疫情期间加速向海洋排放核废水,福岛待排放核污染水高达130多万吨,美国无计划介入日本排放核污水,日本排放核污水的影响有多大,日本官员称夏季排放核污水计划不变,日本预计2023年春季排放核污水,赵立坚回应美方涉日本排放核废水声明,7成福岛民众反对排放核污染水入海,灰产圈	红V	发布 了 头条 文章 日本 强行 排放 福岛 频现 高 辐射 鱼 中国海关 禁止 进口 福岛 十县 食 日本政府 被 曝 或 8 月 排放 日本 排放 日本 开始 排放 已 开始 为 排放 入海 做 准备 日本 趁 疫情 期间 加速 向 海洋 排放 已 开始 为 排放 入海 做 准备 日本 趁 疫情 期间 加速 向 海洋 排放 福岛 待 排放 高达 130 多万吨 美国 无 计划 介入 日本 排放 日本 排放 的 影响 有 多 大 日本 官员 称 夏季 排放 计划 不变 日本 预计 2023 年 春季 排放 赵立坚 回应 美方 涉 日本 排放 声明 7 成 福岛 民众 反对 排放 入海 灰产圈 O 日本 强行 排放 福岛 频现 高 辐射 鱼 中国海关 禁止 进口 福岛 十县 食	verified account	2023/7/9
韩国吁IAEA就日本核废水排海安全性提供配合	蓝V	韩国 吁 IAEA 就 日本 安全性 提供 配合 7 月 8 日 韩国 外交部长 朴振在 首尔 会见 国际原子能机构 IAEA 总干事 格罗 西 韩方 就 日本 福岛 核 处理 水 一事 请求 IAEA 在 安全性 验证 和 消除 国民 顾虑 方面 提供 配合 据 报道 朴振向 格罗 西 阐明 韩国政府 贯彻 将 国民 健康 和 安全 放在首位 的 原则 坚持 福岛 核 处理 水 应 在 客观 和 科学 的 角度 进行 安全性 验证 并 以 符合 国际法 国际标准 的 方式 进行 处理	verified account	2023/7/9
	黄V	农产品 板块 集体 上涨 原因 逻辑 是否 可 持续 具有 可 持续 炒作 1 日本 排放 海产品 污染 内陆 自养 更 安全 2 中国 CPIPPI 数据 周一 公布 数据 公布 前 兑现 预期 3 猪肉 国家 启动 新一轮 收储 低价 收储 完 猪肉 供应量 照常 4 国际 粮食 机构 警告 粮食 安全性 5 注意 短线 风险 非 推荐 板块	verified account	2023/7/9
日本核污水,日本核废水	普通用户	日本 日本 求求 所有 是 人 的 都 抗议 这个 决定 吧 一 但 不仅 沿海 的 城市 收到 辐射 通过 降雨 也 会 影响 内陆 的 人 降雨 的 雨水 是 海洋 海水 蒸发 带来 的 啊 放射性元素 会 跟着 这些 水 来到 全世界 每 一个 角落 的 求求 所有人 清醒 点 吧 不要 关注 什么 坤 坤 塌方 之类 的 了 你 都 快要 受到 致命 影响 了 都 快要 断子绝孙 了 求能 看到 的 人 多 关注 多 发表 抗议 吧 让 大家 把 这件 事 推向 舆论 的 风口浪尖 让 所有人 都 关注 到 这件 事为 我们 的 子子孙孙 的 生命安全 发声 啊	ordinary account	2023/7/9
	普通用户	奥特曼 有 题材 了 日媒 福岛 第一 核电站 很 可能 8 月 开始 排放 O 日媒 福岛 第一 核电站 很 可能 8 月 开始 排放	ordinary account	2023/7/8
	普通用户	敢 问 日本政府 今后 不吃 鱼 了 吗 子孙后代 不要 了 吗 正告 日本政府 违背 民意 违反 国际公约 之事 莫 做 如 强推 各位 阁僚 早晚 必有 血光之灾 不 信 走着瞧	ordinary account	2023/7/8
	普通用户	有 几个 问题 非常 不 理解 1 政府 两次 几百万吨 哪里 来 的 上次 排放 百万吨 现在 又 是 百万吨 2 政府 顶住 强大 内部 压力 和 强大 外部 压力 真的 就是 为了 省去 处理 的 钱 吗 日本 可是 亚洲 最 富裕 的 国家 3 把 百万吨 去除 九成 水分 和 水泥 搅拌 其实 根本 花 不了 多少 钱 甚至 比修 管道 更 便宜 日本政府 为什么 不 采取 这个 办法 4 会 通过 洋流 运动 污染 整个 海洋 让 无数 靠 海洋 赚钱 的 失业 为什么 阻止 的 国家 只有 几个 而已 其他 国家 为什么 不 说话 5 日本政府 说 很 安全 为什么 不敢 把 排放 到 日本 农田 里 去 6 日本 多次 因为 环境污染 事件 让 民众 死伤 惨重 水俣病 事件 镉 大米 事件 等 为什么 日本 不 吸取教训	ordinary account	2023/7/8
日本,日本政府正式决定福岛核废水排海,驻日美军承认东京17个地区地下水疑受污染,中国禁止进口日本福岛等十地食品	普通用户	日本 旅游 问 一下 大家 我 想 问问 日本 还 值得 去 旅游 吗 本来 在 做 计划 国庆 去 日本 玩 半个 月 昨天 又 看 说 那边 污染 蛮 严重 好 纠结 呀 目前 在 日本 旅游 的 小伙伴 能 不能 给 点 建议 感恩 日本 日本政府 正式 决定 福岛 驻 日美军 承认 东京 17 个 地区 地下水 疑受 污染 中国 禁止 进口 日本 福岛 等 十地 食品	ordinary account	2023/7/8
随手拍,韩国,日本核废水	黄V	随手 拍 韩国 丽水 市民 集体 召唤 海神 李舜臣 反对 日本	verified account	2023/7/8
	普通用户	日本 排放 中国 民间组织 应该 有 自己 的 声音	ordinary account	2023/7/8
日本最早将于24日排放福岛核废水	普通用户	日本 最早 将 于 24 日 排放 福岛 日本 人 自己 在 地下 囤 了 那么 多 纯净水 然后 自己 往 海里 排 根本就是 不顾 全球 人 的 死活 极其 的 不负责任 口口声声 说 合肥 水是 可以 饮用 的 但是 他们 自己 国内 根本 不用 自己 说 的话 甚至 都 不能 说服 自己 怎么 让 别人 相信 明明 就是 想拉着 全球 人 跟 他 一起 陪葬 那么 多 要 连续 排放 30 年	ordinary account	2023/8/21
	普通用户	最快 24 号 就要 了	ordinary account	2023/8/21
24日起日本将开始核污染水排海	蓝V	24 日起 日本 将 开始 排 海岸 田文雄 日本 福岛 最早 将 于 8 月 24 日	verified account	2023/8/21
日本核废水	普通用户	日本 我能 活到 自然 老去 自然 离开 世界 吗 我们 连 基本 的 生存 都 不 一定 能 保障 得到	ordinary account	2023/8/21
日本核废水	普通用户	日本 国内 曾经 的 某个 爱豆 出来 走 两步 啊 怎么 不 说话 呢 哎 真该 把 你 送 去 喝	ordinary account	2023/8/21
日本准备本周开始排放福岛核废水,日本核污水预计持续排放20至30年	普通用户	日本 准备 本周 开始 排放 福岛 日本 预计 持续 排放 20 至 30 年	ordinary account	2023/8/21
日本东京面临缺水危机,日本核污水,日本核废水	普通用户	日本 东京 面临 缺水 危机 日本 日本 这 不 正是 你们 宣传 无害 的 最好 时机 吗 留给 自家 用 一箭双雕 何须 排入 大海 呢	ordinary account	2023/8/21
日本核废水	普通用户	日本 今日 目标 活 到 自然 死	ordinary account	2023/8/21
	普通用户	感觉 好 无力 官方 在 哪里 岸田文雄 日本 福岛 最早 将 于 8 月 24 日 O 岸田文雄 日本 福岛 最早 将 于 8 月 24 日	ordinary account	2023/8/21
日本福岛辐射仍超东京100倍,日本部分民众反对核污染水排入大海	蓝V	日本 福岛 辐射 仍超 东京 100 倍 依然 对 人体 有害 日本 部分 民众 反对 排入 大海 7 月 4 日据 媒体报道 尽管 日本 声称 核辐射 已经 得到 了 控制 可以 将 排入 大海 但 在 实际 检测 中 日本 福岛 高 辐射区 的 辐射 依旧 很 高 相当于 东京 的 100 倍 这 还是 在 可以 通行 的 道路 区域 测量 的 数据 更 别提 其他 无法 进入 的 场地 一位 致力于 揭露 真相 的 福岛 老人 在 采访 中 说道 日本政府 把 称为 处理 水是 自欺欺人 的 行为 这些 水 如果 排入 大海 难以预料 会 怎样 更 有 日本 民众 表示 如果 愚蠢 的 议员 说 可以 喝 那 就 请 他 来 喝 好 了	verified account	2023/7/4
日本决定核废水2023春夏排入海	普通用户	今天 貌似 是 正式 排放 的 第 18 天 日本 决定 2023 春夏 排 入海	ordinary account	2023/7/4
	普通用户	日本 是 变 相对 我国 和 太平洋 周边国家 实施 核 攻击 我国 有 必要 对 其 进行 核 警告	ordinary account	2023/7/4
	普通用户	日本海 日本 自己 测验 都 超标 国际原子能机构 却说 合符 标准 就 把 这些 直接 供应 给 原子能 机构 吧 或者 日本 人 自己 喝 了 就 信 高低 眉 很 贪钱 的 还 会 偷税漏税 敢 说 你 得 了 日本 多少 钱 吗	ordinary account	2023/7/4
	普通用户	这个 boss 怎么 叫 魅魔 啊 魅魔	ordinary account	2023/7/4
日本政府正式决定福岛核废水排海	普通用户	日本政府 正式 决定 福岛 垃圾 垃圾 垃圾	ordinary account	2023/7/4
IAEA称日核污水排海计划符合标准	普通用户	IAEA 称日 计划 符合标准 国际原子能机构 现任 副总干事 兼 技术 合作部 部长 刘华是 中国 人 有人 说 该 机构 被 美国 人 收买 了 我 是 不信 的 美国 2021 年 对 日本 食品 全面 解禁 欧盟 这个 月 也 要 全面 解禁 了 海水 流动 会 影响 全世界 发达国家 都 不 担心 我们 担心 什么 恐慌性 宣传 不足取 科学 问题 还是 科学 对待 吧 福岛 核辐射 是 地震 引起 的 是 灾难 既然 发生 了 总要 寻求 解决方案 只有 公开 透明 密切 监测 一旦 不 符合 排放 标准 就 停止 排放 若 日本 一意孤行 可以 向 国际 海洋法 法庭 提告	ordinary account	2023/7/4
日本排放核废水	普通用户	日本 排放 坚决 抵制	ordinary account	2023/7/21
福岛核废水57天可废掉半个太平洋,日本政府正式决定福岛核废水排海	蓝V	李家 超 与 日本 驻港 总领事 会面 重申 高度 关注 福岛 排放 计划 香港 行政长官 李家 超 今日 21 日应 要求 与 日本 驻港 总领事 冈田 健一 会面 并 表达 香港特区政府 对 日本 福岛 排放 计划 的 高度 关注 会以 保障 香港 食物 安全 和 公众 健康 作 第一 考虑 环境 及 生态 局局长 谢展 寰 亦 有 出席 会面 福岛 57 天可 废掉 半个 太平洋 日本政府 正式 决定 福岛 李家 超于 会上 向 冈田 健一 表明 日方 计划 无间断 式 大量 排放 到 海上 时间 长达 30 年 之久 做法 史无前例 对 食物 安全 和 环境影响 造成 没法 排除 的 风险 如 日方 一意孤行 特区政府 必须 采取措施 保障 香港 的 食物 安全 和 市民 的 健康 措施 细节 是 必须 和 必要 的 已 由 环境 及 生态 局局长 较 早前 公开 宣布 特区政府…	verified account	2023/7/21
中国	普通用户	日本 呼吁 中方 尽快 取消 对 日 食品 进口 限制 外交部 有关 措施 有理有据 中国 日本 日本 入海 按 不 可能 取消 因为 14 亿 中国 人 不会 吃 日本 核污染 食品	ordinary account	2023/7/21
日本核废水	红V	福岛 工作 记录 日本	verified account	2023/7/21
	红V	投稿 718 姐妹 们 好 由于 问题 想 问 一下 大家 有 什么 牌子 可以 替代 以下 牌子 呀 我 面霜 洗面奶 用 的 珂 润 散 粉用 的 黛 珂 天知道 我 有 多 喜欢 黛珂 那个 散粉 10 号 一秒 磨皮 真的 不要 太棒 呜呜 呜 本人 干敏皮 脸颊 容易 泛红 谢谢 大家	verified account	2023/7/21
福岛核废水	蓝V	福岛 李家 超晤日 总领事 日方 若 一意孤行 港 必须 采取措施 行政长官 李家 超 今日 21 日应 要求 与 日本 驻港 总领事 冈田 健一 会面 并 表达 香港特区政府 对 日本 福岛 排放 计划 的 高度 关注 会以 保障 香港 食物 安全 和 公众 健康 作 第一 考虑 李家 超于 会上 向 冈田 健一 表明 如 日方 一意孤行 特区政府 必须 采取措施 保障 香港 的 食物 安全 和 市民 的 健康 特区政府 会 密切注意 事态 发展 愿意 与 日方 保持 沟通 事实上 食安 中心 已于 6 月 中起 全面 提升 就 日本 进口 食品 的 检测 范围 检测 所有 由 日本 进口 的 水产品 及 加强 检测 其 相关 的 加工 食品 现时 存放 于 福岛 核电站 的 1000 个 储水 槽内 近 130 万立方米 涉及 至少 30 种 放射性核素 的 日本政府 计划 经 处理…	verified account	2023/7/21
	金V	当 英国 给 乌克兰 贫铀弹 时 联合国 沉默 了 美国 和 北约 对 伊拉克 利比亚 南联盟 叙利亚 等 国家 做出 那些 事时 联合国 沉默 了 当 日本 决定 把 排 到 大海 时 联合国 又 默沉 了 当 乌克兰 炸 了 克里米亚 大桥 时 联合国 又 又 沉默 了 俄罗斯 今早 以 无人机 和 导弹 第三次 攻击 乌克兰 黑海 港口 后古 特雷斯 怒 了 他 谴责 加 警告 破坏 民用 基础设施 可能 构成 违反 国际 人道法 联合国 的 沉默 与 不 沉默 让 人 不得不 对 美国 和 北约 的 事情 他们 一路 沉默 到底 其他 成员国 有点 风吹草动 立马 大做文章 真的 让 人 心寒 啊	verified account	2023/7/21
日本核废水	普通用户	日本 把 日本 炸 了 吧	ordinary account	2023/7/22
日本核废水,日媒探店中国水产超市发现已无日货,日本核污水57天将污染半个太平洋	普通用户	别说 什么 海鲜 迟 啲 污染 全 海洋 我们 人类 都 不得不 放弃 食 海鲜 还有 现在 正用 完 以前 买 的 日本 护肤品 就 以后 不敢 再 买 现在 逛 超市 见到 日本 零食 也 会 提 自己 不要 再 购买 以策安全 日本 日媒 探店 中国 水产 超市 发现 已 无 日货 日本 57 天将 污染 半个 太平洋	ordinary account	2023/7/22
日媒探店中国水产超市发现已无日货	普通用户	日媒 探店 中国 水产 超市 发现 已 无 日货 当 中国 人 傻 就 连 同意 你们 排放 的 美利 奸 也 禁止 进口 日本 福岛 附近 的 农产品 了 不过 还好 的 东西 买得贵 商家 就 不会 为了 贪便宜 进口 这些 有 核辐射 的 水产 了	ordinary account	2023/7/22
日本政府正式决定福岛核废水排海	普通用户	禁止 了 日本 一些 地区 的 海产品 这事 就 不 对 那 还 抵制 什么 那 说明 污染 物质 只能 影响 几个 城市 所以 这么 做 属于 自相矛盾 应该 所有 日本 地区 的 海上 产品 都 禁止 真 不 懂 谁 制定 的 计划 我们 智库 是不是 有 问题 啊 日本政府 正式 决定 福岛	ordinary account	2023/7/22
日媒探店中国水产超市发现已无日货	红V	我国 水产 现在 查得 都 比较 严 特别 是 进口 水产 食品安全 查得 更 严前 一段时间 国家 已经 发布 了 对 日本 福岛 以及 部分 地区 水产品 的 部分 禁令 所以 肯定 短时间 内 不会 有 日本 水产品 的 进口 日媒 探店 也 是 好事 回去 可以 多 给 日本 民众 宣传 看看 日本 排放 会 给 两国 造成 多么 大 的 影响 我 注意 到 很多 日本 人 是 不 愿意 的 那么 就 希望 你们 再 尽力 阻止 日本政府 计划 的 执行 会 破坏 生态 链 造成 生物 大 灭绝 希望 日本 不要 再 做 反 人类 的 事情 日媒 探店 中国 水产 超市 发现 已 无 日货	verified account	2023/7/22
	普通用户	今天 探探 有关 日本 排放 已成定局 我 是 觉得 其实 最大 担心 并 不是 检测 结果 如何 而是 其 长远 影响 没准儿 会 影响 到 一个 民族 的 人种 基因 为此 发生 根本性 的 改变 这 也 是 日本 自己 也 不敢 尝试 去 饮用 的 原因 可能 这样 的 改变 是 潜移默化 中 进行 的 我们 不能 掉以轻心 除了 坚决 不能 直接 进口 日本 海域 的 水产品 外 还要 紧密 监控 我国 海域 附近 水质 是否 安全 另外 或许 某 天 迫于 压力 日本 不再 那 也 会 想 办法 消耗 这种 水体 至于 间接 用于 其他 用途 而 危害 其他 国家 那 就 需要 大家 多个 心眼 了	ordinary account	2023/7/19
生态保护硬核成绩单	普通用户	生态 保护 硬核 成绩单 日本 会 让 成绩单 变废单 鬼子 之所以 是 鬼子 就是 从古至今 都 不是 个 东西	ordinary account	2023/7/19
	普通用户	出访 跟风 制裁 老 邻居 舍近求远 找 能源 西连 北约 找事 做 随风 炒作 价值观 昔日 恶行 难 掩盖 今日 排废 不 听 劝 民众 发声 齐 反对 一意孤行 罪 滔天 民主 同盟 价值 说话 不 嫌 羞惭 昨日 发动 侵略战争 今日 也 在 鼓吹 价值 世上 竟有 此无廉 之 人 令人 汗颜	ordinary account	2023/7/19
日本核废水	普通用户	日本 海陆 间 循环 是 水循环 的 大头 也就是说 会 随着 时间 的 推移 导致 慢慢 地 侵害 世界 的 各个 角落 连 成年人 在 自身 免疫系统 完善 的 情况 下 都 有 一定 几率 得病 更 不要 说 老人 小孩 甚至 还 在 腹中 的 胎儿 这些 极度 依赖于 环境 的 免疫力 低下 人群 我们 的 生命 健康 将 受到 严重 的 威胁 的 排放 会 因为 洋流 首先 影响 我们 沿海 的 东亚地区 到时候 中国 及其 它 东亚国家 又 该 如何 面对 为什么 国际原子能机构 为什么 会 因为 区区 100 万 欧元 买下 全世界 生命 的 健康 因为 中国 的 发展 让 他们 有 了 危机感 但 他们 却 选择 用 最 危险 的 方式 制衡 这 毫无疑问 是 可笑 的	ordinary account	2023/7/19
	普通用户	这 几天 因为 有 韩国 人 反对 日本 的 新闻 我 想起 上学 的 时候 看 的 记忆 很深 的 两个 新闻 一个 是 97 年 亚洲 金融危机 为了 给 国家 一点 支援 挺过 难关 韩国 妇女 纷纷 低价 甚至 是 捐献 了 自己 的 金银 首饰 一个 是 市民 为什么 事 请愿 带头 的 男性 一边 喊 口号 一边 砍 下 了 自己 的 小拇指 没 别的 意思 就是 讲讲 以前 的 事	ordinary account	2023/7/19
日本核废水	普通用户	日本 什么 东西 日本 啥时候 灭	ordinary account	2023/7/19
有道理	普通用户	现在 和 以前 不 一样 如果 加上 日本 那么 以后 哪怕 是 小雨 也 带 核污染 大家 也 要 小心 有 道理	ordinary account	2023/7/18
学校回应食堂异物是鸭子眼球膜	普通用户	学校 回应 食堂 异物 是 鸭子 眼球 膜 今年 鸭子 怎么 这么 悲惨 头当 鸭 脖 避孕套 当 眼球 日本 已经 入侵 内地 了 吗 这么 多 变异 的 怪物	ordinary account	2023/7/18
日本老人海边游泳时遭海豚猛撞	普通用户	日本 老人 海边 游泳 时遭 海豚 猛撞 海豚 湾 的 小海豚 吗 还是 大海 知道 了	ordinary account	2023/7/18
日本老人海边游泳时遭海豚猛撞	金V	我 觉得 两个 原因 红色 的 海 日本 老人 海边 游泳 时遭 海豚 猛撞	verified account	2023/7/18
日本核废水	普通用户	日本 以下 是 我 在 小破 站 看到 的 一段话 起初 没有 人 在意 这 一场 灾难 这 不过 是 一场 山火 一次 旱灾 一个 物种 的 灭绝 一座 城市 的 消失 直到 这场 灾难 和 每个 人 息息相关 流浪 地球 提个醒 初中生物 题 海洋 中 的 藻类植物 释放 的 氧气 约 占 地球 大气 含氧量 的 70 别 觉得 只是 吃 不了 海鲜 其他 生物 灭绝 跟 你 车贷 房贷 996 没关系 自然 的 链接 环环 紧扣 一旦 破开个 口子 就 势如破竹 毁灭 到底 真 等到 那 时候 你 都 没有 机会 在意 这些 鸡毛蒜皮 的 烦恼 了 普通人 影响力 是 小 但 至少 自己 兜里 的 钞票 能 做 的 了 主人 多 力量 才能 大 不必 听 自暴自弃 者 的话 能 抵制 就 出力 能 发声 的 发声 此后 如竟 没有 炬火 我 便是 唯一 的 光 世界 可以 没有 日…	ordinary account	2023/7/18
日本政府正式决定福岛核废水排海	普通用户	日本政府 正式 决定 福岛 爷要 换 洗发水 和 防晒霜 有没有 好用 的 推荐 只要 不是	ordinary account	2023/7/16
新闻看点	红V	中日 在 印尼 激烈 交锋 日外相 批 中方 无 科学依据 王毅 发出 警告 近 一个月 以来 在 美国 密集 派 官员 访问 中国 之后 日本 嗅到 中 美 高层 对话 重新启动 的 信号 于是 日本首相 岸田文雄 主动 释放 有意 来华访问 的 消息 但是 没过多久 由于 日本 执意 向 太平洋 排放 中日 之间 的 矛盾 进一步 凸显 在 印尼 举办 的 东盟 与 中日韩 103 外长 会上 中央政治局 委员 中央外办 主任 王毅 就 日本 排放 亮明 中国 立场 警告 日本 不要 擅自 行事 另外 在 与 日本 外相 林芳 正 举行 对话 期间 王毅 表示 日本 排放 事关 海洋环境 安全 和 人类 生命 健康 核事故 产生 的 与 核电站 正常 运行 产生 的 废水 性质 完全 不同 不能 相提并论 对于 中方 提出 的 安全 关切 日本 并 没有 纳入 考虑 的 范围 之内 …	verified account	2023/7/16
日本核废水	普通用户	日本 滚	ordinary account	2023/7/16
	普通用户	日本 事件 后 我 再也 找 不到 kose 那样 便宜 又 好 用 的 卸妆液 油	ordinary account	2023/7/16
日本核废水	普通用户	日本 来 点 啊 微博 你 在 搞 什么	ordinary account	2023/7/16
日本核废水	普通用户	日本 各大 平台 都 被 被 日本 资本 控制 了 一个 都 没有 丧尽天良 的 日本 人	ordinary account	2023/7/17
	普通用户	昨晚 的 梦里 全是 核辐射 核聚变 我 感觉 我 再 听 一会 就 能手 搓 核弹 了	ordinary account	2023/7/17
日本核废水	普通用户	日本 必须 抵制 可该 怎么 做 呢 一旦 排下 对 海洋 生态 对 人类 生存 造成 巨大 的 破坏 我 都 不敢 想象 大海 会 变成 什么 样子 一旦 开始 一切 便 回不去 了 他们 疯 了 自私自利 虚伪 的 人	ordinary account	2023/7/17
日本核废水	普通用户	日本 抵制 日本	ordinary account	2023/7/17
日本核废水	普通用户	日本 愿 中国 青年 都 摆脱 冷气 只是 向上 走 不必 听 自暴自弃 者 流 的话 能 做事 的 做事 能 发声 的 发声 有 一分 热 发一分光 就 令 萤火 一般 也 可以 在 黑暗 里发 一点 光 不必 等候 炬火 此后 如竟 没有 炬火 我 便是 唯一 的 光 鲁迅 热风 坚决 抵制 日本 排放	ordinary account	2023/7/17
日本核废水	普通用户	日本 首先 这是 其次 微博别 压	ordinary account	2023/7/17
核污水,日本核污水57天将污染半个太平洋	普通用户	抵制 日本 排放 抵制 日本 排放 抵制 日本 排放 抵制 日本 排放 为什么 核 污水排放 这么 低 通过 水循环 里面 的 辐射 物质 终究 还是 会 降临 在 我们 头上 让 每个 人得 癌症 吗 而且 地球 上 大部分 都 是 普通人 上层 阶级 有 能力 去 保护 自己 但 第一 受害 群众 就是 我们 这些 普通人 带来 的 危害 1 容易 致癌 2 基因突变 生物 畸形 3 关节炎 日本 57 天将 污染 半个 太平洋 希望 人们 不要 觉得 这种 事离 自己 很 远 日本 7 月份 就 说 要 排放 了 又 说 8 月 排放 又 拖延 到 八月 中旬 这 不是 一种 混淆视听 的 手段 以此 来 降低 吗 而且 不是 是 不要 说 我们 都 是 普通人 做不了 什么 你 都 没 做 你 怎么 知道 做不了 什么	ordinary account	2023/7/17
日本最快将于22日决定排海时间,日本核废水	普通用户	日本 最快 将 于 22 日 决定 时间 日本 我 去 滚 啊 麻烦 富士山 你 赶紧 爆发 谢谢	ordinary account	2023/8/19
日本核废水	普通用户	日本 日本 地不大 祸害 人 本事 不小 它 坚持 排放 是 什么 目的 当 多数 国家 抵制 它 不让 它 排放 知道 危害 的 不止 日本 一个 国家 难道 想 让 其他 国家 众筹替 他 解决问题 就 想 混混 赌博 输掉 家底 最后 威胁 村里人 说 给 我 钱 不 给 我 就 往 村里 唯一 的 井里 投毒 有 什么 区别 日本 简直 无赖 至极	ordinary account	2023/7/17
福岛核污染水排海或8月底开始,日本核废水	普通用户	福岛 或 8 月底 开始 日本 游泳 里 小孩子 说 要 尿 尿 很 有 可能 就是 已经 尿 了	ordinary account	2023/8/19
	普通用户	300631 久 吾 高科 请问 这个 能 过滤 吗 过 两个 月 爆发 走势 很 奇怪 3288 主力 故意 搞 生意 发发 的 念头 今晚 可能 有 好消息	ordinary account	2023/8/19
坚决抵制日本排放核污水,日本核污水57天将污染半个太平洋,中方满分逻辑批日方核污水排海,日本网友对排放核污水的看法	普通用户	我们 一直 传输 少 用 塑料袋 爱护 环境 可 对 海洋 还有 海洋生物 造成 的 伤害 远远 比 垃圾 要 多得多 得 多 海洋 是 我们 共同 的 海洋 我们 不去 共同 守护 它 谁 又 来 管 它 难道真 让 好好 的 生态环境 由此 破坏 掉 吗 抵制 核 污水排放 计划 坚决 抵制 日本 排放 日本 57 天将 污染 半个 太平洋 中方 满分 逻辑 批 日方 日本 网友 对 排放 的 看法	ordinary account	2023/8/19
学生,学生党,学生组织,日本核废水	普通用户	友友 们 你们好 我 是 一名 准 初二 学生 我 想 创建 一个 反 俱乐部 希望 朋友 们 能 提供 一些 宝贵 的 建议 学生 学生 党 学生 组织 日本 日本 目前 正在 考虑 运营 暂时 还 没有 成员 以及 管理员 仅 有 两个 部长 欢迎 大家 踊跃报名 加入	ordinary account	2023/8/19
日本决定核废水2023春夏排入海	普通用户	日本 决定 2023 春夏 排 入海 给 老子 爬	ordinary account	2023/8/20
日本核污水57天将污染半个太平洋,日本	金V	日本首相 称 最终 排放 日期 尚未 确定 法国 网友 说 可以 和 巴黎 市长 协商 一下 日本 57 天将 污染 半个 太平洋 日本	verified account	2023/8/20
	普通用户	日本 为啥 要 把 排入 海里 是不是 没有 办法 去 解决 没有 别的 办法 处理 吗 核发电 是 很 好 的 发电 方式 但是 产生 的 核废料 也 要 想到 办法 去 处理 掉	ordinary account	2023/8/20
日本政府正式决定福岛核废水排海	普通用户	日本政府 正式 决定 福岛 抵制 排放 抵制 日货	ordinary account	2023/8/20
	普通用户	日本 人 是 真 他 么 够 狠 猛排 把 当成 核武器 使用 想 用 这个 来 灭华灭 亚洲 灭 世界 他们 之所以 有 这么 大 的 勇气 也 是 他们 的 美国 爹 睁一眼 闭 一眼 放任 的 结果 日本 人 想着 不 动 一兵一卒 挑起 第三次 世界大战 以一己 之力 消灭 全世界 但是 如果 先看 地理位置 最先 被 侵害 的 国家 应该 是 日本 本土 和 韩国 吧 韩国 就 不 说 了 日本 的 传统 敌对 国 那 日本 本土 呢 日本 人 为了 灭华连 自己 本国 民众 的 身体健康 都 罔顾 了 吗 这 日本 人 真是 够 狠 虽然 日本 韩国 号称 是 美国 人 的 亚洲 盟友 但 美国 人 对 他们 并 没有 很 好 吧 二次世界大战 日本 偷袭 珍珠港 以后 美国 人 对 日本 一直 是 压 着 打 不 给 日本 露头 的 机会 毕竟 美国 人 也 不 傻 日本 …	ordinary account	2023/8/20
日本政府正式决定福岛核废水排海	普通用户	日本政府 正式 决定 福岛 日本 是不是 想要 中国 的 核 污水处理 技术 啊 或者 想着 自己 已经 被 污染 了 全球 一起 被 污染 他们 就 不会 被 歧视 啦 错 啦 没有 这件 事 也 歧视 日本 的 出生 行为	ordinary account	2023/8/20
	普通用户	我 一直 回购 的 珂 润 要 用 完 了 但是 问题 应该 不会 回购 了 真的 是 好懒 的 一个 人儿 啊啊啊 喜欢 的 东西 真的 会 一直 一直 用 不爱试 新 的	ordinary account	2023/8/20
日本核废水	普通用户	这个 b 世界 还会 好 吗 日本	ordinary account	2023/8/20
	普通用户	是 我 的 母乳	ordinary account	2023/8/20
中方灵魂拷问日本排核废水,日本是不是对世界恩将仇报,日本将太平洋当倒核污染水的下水道	蓝V	祖国 反黑 站 中方 灵魂 拷问 日本 排 日本 是不是 对 世界 恩将仇报 日本 将 太平洋 当倒 的 下水道 7 月 12 日 外交部 发言人 汪文斌 在 例行 记者会 上 表示 日本 福岛 拟 排放 的 数量 之大 持续时间 之 长 涉及 地域 之广 前所未有 中方 和 太平洋 岛国 都 严重 关切 日本 计划 都 坚决 反对 日方 转嫁 核污染 风险 的 行为 汪文斌 强调 我们 注意 到 太平洋 岛国 论坛 独立 专家 小组 组长 日前 指出 根据 国际原子能机构 的 安全 标准 正当性 是 国际 辐射 防护 安全 标准 的 十大 基本 原则 之一 要求 产生 辐射 风险 的 活动 必须 产生 整体效益 收益 大于 风险 日方 应该 扪心自问 将 太平洋 当作 倾倒 的 下水道 是不是 违反 了 上述 原则 是不是 违反 了 自己 应尽 的 基本 国际 义务 是不是 对 12 …	verified account	2023/7/12
中方灵魂拷问日本排核废水,日本是不是对世界恩将仇报,日本将太平洋当倒核污染水的下水道	蓝V	中方 灵魂 拷问 日本 排 日本 是不是 对 世界 恩将仇报 日本 将 太平洋 当倒 的 下水道 7 月 12 日 外交部 发言人 汪文斌 在 例行 记者会 上 表示 日本 福岛 拟 排放 的 数量 之大 持续时间 之 长 涉及 地域 之广 前所未有 中方 和 太平洋 岛国 都 严重 关切 日本 计划 都 坚决 反对 日方 转嫁 核污染 风险 的 行为 汪文斌 强调 我们 注意 到 太平洋 岛国 论坛 独立 专家 小组 组长 日前 指出 根据 国际原子能机构 的 安全 标准 正当性 是 国际 辐射 防护 安全 标准 的 十大 基本 原则 之一 要求 产生 辐射 风险 的 活动 必须 产生 整体效益 收益 大于 风险 日方 应该 扪心自问 将 太平洋 当作 倾倒 的 下水道 是不是 违反 了 上述 原则 是不是 违反 了 自己 应尽 的 基本 国际 义务 是不是 对 12 年前 援助 日本…	verified account	2023/7/12
	普通用户	以前 不 认为 外务省 经费 高 直到 这个 核电站 废水 排放 算是 让 我 惊 到 了 这个 事情 用 最 简单 的 逻辑 就是 不排 对 我们 肯定 没 影响 排 了 有 概率 对 我们 有 影响 而且 是 不利 的 影响 那 我们 为什么 要 支持 或者 肯定 日本 的 做法 呢 与 我 何益 是 什么样 的 脑 回路 才 会 支持 日本 向 太平洋 排放 哪怕 是 邻居 整天 往 我们 口倒 清水 我 也 不 干 啊 凭 什么 公共 空间 要 给 你们 一家一户 嚯 嚯 呢	ordinary account	2023/7/12
中方灵魂拷问日本排核废水	黄V	中方 灵魂 拷问 日本 排 不能 只是 口头 反对 要 联合 一切 可以 联合 的 反对 排放 的 国家 出钱 出人 成立 项目组 想方设法 运用 技术 把 日本 排出 引流 回 日本 这才 是 解决问题 的 唯一 途径	verified account	2023/7/12
谁觉得核污染水可以喝就供给谁	普通用户	谁 觉得 可以 喝 就 供给 谁 对于 的 处理 问题 简直 是 一场 令人 愤慨 的 闹剧 他们 不仅 将 排放 到 海中 还 声称 可以 饮用 这种 荒唐 可笑 的 言论 简直 是 对 人类 智慧 和 良知 的 公然 挑战 是 一种 极度 危险 的 废弃物 其中 蕴含着 大量 的 放射性物质 和 有害 化学物质 这些 物质 对于 人体 健康 和 环境 的 破坏 是 无可 估量 的 宣传 可以 饮用 简直 是 无知 到 了 极点 科学 早已 证明 中 的 放射性物质 和 有害 化学物质 会 对 人体 造成 严重 的 危害 甚至 会 导致 癌症 和 基因突变 等 严重后果 将 排放 到 海中 不仅 危害 了 海洋 生态环境 还 对 渔业 和 人类 健康 造成 了 极大 的 威胁 会 对 海洋生物 造成 影响 进而 影响 到 整个 海洋 生态系统 这种 行为 不仅 是 不负责任 的 也 是…	ordinary account	2023/7/11
日本核废水排海,日本核废水,日本政府正式决定福岛核废水排海	普通用户	全世界 的 渔民 和 海产品 经营者 都 要 团结起来 集体 起诉 日本政府 制裁 所有 日本 产品销售 日本 日本 日本政府 正式 决定 福岛	ordinary account	2023/7/11
建议日方把核污染水好好利用起来	普通用户	建议 日方 把 好好 利用 起来 其实 无论 饮用 或 游泳 最后 还是 排入 大海 无非 多 流转 了 一圈 而已 根本 的 办法 是 让 日本 加 钱 采取 绝对 安全 的 处理 措施 目前 有 这个 技术 就是 贵 而已 确实 储存 满 了 就算 扩容 但 总有一天 要 排放 的 因为 无论 多大 的 容器 10 年 20 年 50 年 只 进不出 是 不 可能 的	ordinary account	2023/7/11
谁觉得核污染水可以喝就供给谁	黄V	谁 觉得 可以 喝 就 供给 谁 对于 的 处理 问题 一直 是 一个 令人担忧 的 问题 他们 不仅 将 排放 到 海中 还 宣传 可以 饮用 这种 荒唐 的 说法 引起 了 广泛 的 争议 和 批评 是 一种 高度 污染 的 物质 其中 含有 大量 的 放射性物质 和 有害 化学物质 这些 物质 对于 人体 健康 和 环境 的 影响 是 巨大 的 宣传 可以 饮用 这种 说法 是 极其 荒谬 的 任何 有点 科学 常识 的 人 都 知道 中 的 放射性物质 和 有害 化学物质 会 对 人体 造成 严重 的 危害 甚至 会 导致 癌症 和 基因突变 等 严重后果 将 排放 到 海中 不仅 危害 了 海洋 生态环境 还 对 渔业 和 人类 健康 造成 了 极大 的 威胁 会 对 海洋生物 造成 影响 进而 影响 到 整个 海洋 生态系统 这种 行为 不仅 是 不负责任 的 也 是 极其 …	verified account	2023/7/11
谁觉得核污染水可以喝就供给谁	黄V	日本 的 食品 绝对 不能 再 碰 了 美国 伍兹霍 尔 海洋 研究所 曾于 2019 年 指出 中 仍然 含有 碘 129 锶 90 钌 li ǎ o106 碳 14 等 放射性元素 其中 碘 129 可以 导致 甲状腺癌 锶 90 可以 导致 白血病 已经 被 世卫 组织 列入 一类 致癌物 清单 而 被 日本政府 包装 成 所谓 吉祥物 售卖 的 氚 一旦 进入 人体 还会 引起 基因突变 一旦 人 吃 了 这些 受 辐射 的 蔬菜 或者 海鲜 放射性元素 会 沉积 体内 既 具有 生物化学 毒性 也 会 对 人体 组织 器官 造成 严重 的 损害 谁 觉得 可以 喝 就 供给 谁	verified account	2023/7/11
谁觉得核污染水可以喝就供给谁	红V	谁 觉得 可以 喝 就 供给 谁 危害 有 多 大 千万 不要 排入 海水 中	verified account	2023/7/11
日本排核废水入海影响多大	蓝V	日本 排 入海 影响 多大 中国 禁止 这十地 食品 进口 日本 入海 影响 几何 7 月 7 日 海关总署 表示 为 防范 受到 放射性 污染 的 日本 食品 输华 保护 进口 食品安全 中国海关 禁止 进口 日本 福岛 等 十个 县 都 食品 对 来自 日本 其他 地区 的 食品 特别 是 水产品 含 食用 水生动物 严格 审核 随附 证明文件 实施 100 查验 哪些 属于 与 日本 福岛 相关 存在 风险 的 进口产品 消费者 如何 鉴别 这 类产品 日本 排 入海 影响 多大 O 中国 禁止 这十地 食品 进口 日本 入海 影响 几何	verified account	2023/7/11
谁觉得核污染水可以喝就供给谁,微博新知博主	黄V	谁 觉得 可以 喝 就 供给 谁 日本 中含 氚 锶 90 铯 137 钴 60 碳 14 等 放射性核素 这些 放射性元素 会 在 生物体 内 富集 长期 食用 只有 一种 结果 就是 盖格 计数器 狂响 早衰 患癌 风险 增加 然后 骨灰 会 闪闪发亮 我 很 建议 日本 人 试一试 微博 新知 博主	verified account	2023/7/11
	蓝V	港府 宣布 若 日本 排放 实时 禁止 十个 都 县 水产 进口 日本 即将 排放 入海 港府 12 日 警告 若 日本 执意 排放 福岛 会 即时 禁止 东京 千叶 等 10 个 都 县 水产品 进口 有 日式 餐厅 称 限制 东京 进口 水产品 影响 严重 香港 政务司 司长 陈 国基 和 环境 及 生态 局局长 谢展 寰 12 日 会见 日本 驻港 总领事 冈田 健一 重申 港府 反对 相关 做法 一旦 日方 启动 排放 会 即时 禁止 10 个 都 县 水产 进口 包括 东京都 和 福岛 宫城 茨城 新 潟 千叶 以至 群马 埼 玉 栃 木 长野 九个 县 包括 鲜活 和 所有 方式 保存 的 水产 海盐 以至 海藻 另外 会 继续 维持 2011 年 福岛 核事故 后 禁止 福岛 县 所有 蔬菜水果 奶类 产品 入口 千叶 栃 木 茨城 及 群马县 这些 产品 如 附有 日本 …	verified account	2023/7/13
	普通用户	日本 真的 好 恶心 啊 md 毁灭 吧 地球	ordinary account	2023/7/13
日本核污染水排放涉及地域之广前所未有,香港,日本核污水排海,日本核污水57天将污染半个太平洋,日本核废水,港府,多方反对日本强推核污染水排海,日本政府正式决定福岛核废水排海,日本市民团体在人民日报撰文反对排海措施,日本反对用核污水搞基建称危害健康	蓝V	日本 排放 涉及 地域 之广 前所未有 谢展 寰 日本 水产 来 香港 均会 追溯 源头 不容 填报 虚假 资料 港府 宣布 若 日本 启动 排放 会 即时 禁止 福岛 东京 和 千叶 等 10 个 都 县 水产 进口 香港 环境 及 生态 局局长 谢展 寰 今 早 在 电台节目 表示 当局 会为 所有 入口 的 日本 水产 追溯 源头 不会 允许 填报 虚假 资料 若 日方 能够 证实 排水系统 安全 且 可行 才 会 考虑 放宽 禁令 谢展 寰 说 日本 计划 排放 的 曾经 直接 接触 过 反应堆 内 的 活跃 燃料 含有 高浓度 放射性物质 一旦 排水系统 有 任何 装置 或 人为 上 的 失误 将会 对 海洋 生态 及 食物 安全 构成 严重 影响 当局 现时 采取 的 措施 是 基于 预先 防范 的 原则 率先 禁止 有 食安 风险 县份 的 水产 进口 其后 会 再 检视 …	verified account	2023/7/13
日本核废水,深海鱼油	普通用户	谁 能 告诉 我 日本 排放 了 到底 还 能 不能 吃 鱼油 日本 深海鱼 油	ordinary account	2023/7/13
	普通用户	无赖 日本 将要 耍赖 排 公海 谄媚 日本 不要命 台湾 杂裔 深绿 委	ordinary account	2023/7/10
	普通用户	日本 在 逃 发疯 留学生 日常 12 今天 办 了 件 大事 来 大半年 了 终于 把 锅盖 买来 了 早上 发现 腿 上 有 个 蚊子 包 很 痒 下午 买 了 无比 滴 回寝 之后 发现 蚊子 包 已经 消失 了 也 不痒 了 喝 了 的 蚊子 变弱 了 吗 和 学姐 们 一起 约 很 好吃 的 烤肉 饭 在 等 她们 来接 的 过程 中 一个 奶奶 来 问 我 没事 吧 需要 帮助 吗 我 长得 很 像 走 丢 的 小孩 吗	ordinary account	2023/7/9
	普通用户	日本 排入 大海 是 为了 省钱 如果 世界 人民 因此 抵制 日货 难道 不是 更大 的 经济损失 吗 时间 无法 倒流 一旦 开始 就 会 造成 不可逆转 的 伤害 为什么 国际 社会 没有 一个 国家 官方 政府 带头 抵制 日货 呢 怎么 如此 麻木 日本 迟早 要 为 这个 决定 付出代价	ordinary account	2023/7/9
	普通用户	日本 已经 导致 日本 近海 的 水域 污染 死鱼 成灾 美国 欧洲 和 韩国 都 禁止 进口 拒买 日本 的 核 食品 全世界 都 知道 日本 的 海产品 受到 了 核污染 苏州 太仓港 管委会 却 要 大量 进口 日本 的 海鲜 不 知道 怎么 想 的 这种 操作 是 要 坑害 国人 吗 是 何 居心 难道 就是 为了 一点儿 利益 吗 殊不知 已经 有 大量 的 海鲜 运到 上海 广 展开 全文 日本 已经 导致 日本 近海 的 水域 污染 死鱼 成灾 美国 欧洲 和 韩国 都 禁止 进口 拒买 日本 的 核 食品 全世界 都 知道 日本 的 海产品 受到 了 核污染 苏州 太仓港 管委会 却 要 大量 进口 日本 的 海鲜 不 知道 怎么 想 的 这种 操作 是 要 坑害 国人 吗 是 何 居心 难道 就是 为了 一点儿 利益 吗 殊不知 已经 有 大量 的 海鲜 运到 上海 广…	ordinary account	2023/7/9
	黄V	日媒 福岛 第一 核电站 很 可能 8 月 开始 排放 O 日媒 福岛 第一 核电站 很 可能 8 月 开始 排放 来自	verified account	2023/7/9
日本核废水,日本核污水	普通用户	日本 日本 准确 的 来说 应该 是 但 无论如何 必须 抵制	ordinary account	2023/7/9
	黄V	日 韩 老百姓 都 在 游行 试图 日本 排放 那 中国 老百姓 呢 无所谓 了 核平 发展 吧	verified account	2023/7/9
	普通用户	最近 在 日本 又 有 朋友 跟 我 提起 日本 的 问题 说 日本政府 不久 就要 往 海洋 里 倾倒 了 比较 担心 然而 我 觉得 应该 担心 的 不是 本身 导致 健康 问题 而是 其它 方式 的 放毒 行动 导致 癌症 等 怪病 这种 东西 根本 就 不 存在 排放 这个 戏 很 可能 是 用于 掩盖 其它 的 放毒 行动 根据 我 之前 的 分析 爱因斯坦 只是 Matrix 的 一个 演员 他 的 相对论 和 Emc2 都 是 假 的 Emc2 存在 的 目的 是 让 人们 以为 可以 把 一点点 物质 转换 为 巨大 的 能量 这 就是 核能 的 基础 美国 军方 用 原子弹 炸 了 广岛 和 长崎 之后 自己 拍 的 纪录片 TaleofTwoCities 里面 破绽百出 显然 不是 原子弹 炸 的 所以 很 明显 核武器 是 不 存在 的 由此 我 可以 比较 可靠 …	ordinary account	2023/7/9
	普通用户	刚买 了 日系 化妆品 就 看到 事件 本 觉得 这事 说 了 十年 了 感觉 也 没什么 影响 结果 深入 搜 了 搜 发现 是 今年 存储 罐满 了 人家 开始 光明正大 排 了 再 一 搜 雅诗兰黛 原生 液 大部分 也 原产 日本 国货 有些 原料 也 原产 日本 这 还 能 用 什么 真的 是 坏	ordinary account	2023/7/8
	普通用户	昨天 那种 日子 跟着 所谓 七夕节 起哄 的 厦鼻祝 早日 跟 你 爹 一起 里 沉岛 哦 low 货们 连 自己 的 词 都 没有 永远 只会 偷	ordinary account	2023/7/8
	普通用户	欢迎 日本 向 海洋 排 日本 是 唯一 受 核弹 危害 的 国家 至今 仍 有 不少 受 核辐射 的 危害 致残 的 后代 根据 专家 评估 受 洋流 影响 后 在 三年 左右 基本 围 日本 本土 周围 漂移 大量 日本 人因 食用 核辐射 影响 的 食品 而 不能 生育 估计 三十年 后 日本 人口 基本 灭绝 日本 也 就 不 存在 了	ordinary account	2023/7/8
身边的超级致癌物 黄曲霉菌	普通用户	身边 的 超级 致癌物 黄曲霉菌 都 吃 了 还 怕 这个 迟早 得癌 就 看 是 什么 导致 的 了 我 压 买定离手 啊	ordinary account	2023/7/8
日本民众希望外国一同阻止核废水排海	黄V	日本 民众 希望 外国 一同 阻止 以 日本 为首 的 既得利益 集团 罔顾 日本 渔民 谋生 和 邻国 人民 身体健康 乃至 全人类 生存 繁衍 而 执意 把 实在 是 自私自利 损人利己 后患无穷 全人类 有识之士 不 在 沉默 中 爆发 就 在 沉默 中 灭亡 而 仗义执言 团结一致 奋起 反击 尽力 阻止 日本	verified account	2023/7/8
	普通用户	P12 将军 大人 真的 好 戳 我 紫色 渐变 的 长 辫子 和 飘动 的 裙 袂 原来 我 的 XP 是 风 男 和 雷系 姐姐 吗 P4 P5 喜欢 任务 的 名字 P6 世界 任务 堆满 了	ordinary account	2023/7/8
日本核废水	普通用户	日本 排放 四舍五入 算不算 也 是 侵略战争 只不过 这个 侵略 连 自己 人 都 搞 死	ordinary account	2023/7/8
日本核废水	普通用户	日本 日本外务省 A 某 与 疑似 亚洲开发银行 行长 浅川雅嗣 的 3 页 对话 记录 显示 日本 原子能 机构 人员 水野崇 国际原子能机构 人员 F 与 原子能 机构 总干事 格罗 西 进行 了 许多次 秘密 沟通 日本政府 提供 100 万 欧元 以上 的 政治 献金 作为 回报 日本政府 在 6 月 15 日 通过 非法 渠道 提前 拿到 了 原子能 机构 报告书 的 最终 草稿 并 进行 大幅 修改 使 其 符合 日方 构想 再 将 由 日本政府 定稿 的 报告书 用来 说服 国际原子能机构 的 专家 们 批准	ordinary account	2023/7/8
	普通用户	华为 浏览器 排入 大海 日本 被 疯狂 报复	ordinary account	2023/7/8
	普通用户	日本 进入 倒计时 7 日 中国海关 表示 将 继续 禁止 进口 日本 福岛 等 十个 县 都 食品 本吃瓜 群众 看来 日本 造成 的 严重 核污染 僵尸 永久性 的 我国 政府 应当 永久 静止 进口 来自 日本 和 其他 地区 的 核污染 食品 海产品	ordinary account	2023/7/8
日本政府正式决定福岛核废水排海	普通用户	日本政府 正式 决定 福岛 我 现在 特别 想手 撕 日本 日本 干 的 都 是 些 伤天害理 的 事 啊 肯定 会 遗臭万年 顺便 提一嘴 富士山 什么 时候 爆发 啊 海啸 什么 时候 来 啊 大 地震 快 在 福岛 核电站 那 出现 吧 老天 开开眼 吧	ordinary account	2023/7/4
日本政府正式决定福岛核废水排海	普通用户	日本政府 正式 决定 福岛 可不可以 让 日本 自己 喝 了	ordinary account	2023/7/4
	普通用户	IAEA 称 日本 符合标准 网友 怒斥 不负责任 近日 IAEA 国际原子能机构 在 官网 发布 消息 称 日本 计划 符合国际 安全 标准 对于 IAEA 的 言论 广大 网友 都 不 认可 韩国 中国 菲律宾 等 多 地 的 网友 均 表示 这种 行为 是 极 不负责任 的 在 媒体 调查 中 超过 90 的 受访者 认为 日本 此举 会 引发 安全 风险 专业人士 称 IAEA 仅仅 是 受 日本 邀请 评估 了 方案 本身 对于 后续 的 风险 并未 做出 全面 评估 海洋 是 全人类 共同 的 生命 之源 据说 日本 此前 还 行贿 IAEA 人员 这种 状态 下 得出 的 结论 您 认可 吗	ordinary account	2023/7/4
IAEA称日核污水排海计划符合标准	普通用户	IAEA 毫无 公信力 可言 完全 沦为 了 西方 的 代言人 日本 人 看似 彬彬有礼 实际 确 毫无 大义 完全 不顾 周边国家 和 太平洋 国家 的 反对 买通 美国 和 IAEA 执意 将 绿色 和平 组织 何在 西方 五花八门 的 环保 组织 何在 环保 少女 格雷 塔 何在 以后 吃海鲜 要 谨慎 了 CTMD IAEA 称日 计划 符合标准	ordinary account	2023/7/4
日本政府正式决定福岛核废水排海	普通用户	日本 贿赂 日本政府 正式 决定 福岛	ordinary account	2023/7/4
	黄V	IAEA 称 日本 符合标准 日本 几成 定局	verified account	2023/7/4
	黄V	我 也 无知 的 问 一句 为什么 微博上 鲜少 有 日本 的 负面新闻 为什么 只有 在 日本 的 时候 大家 明知 日本 有害 的 情况 下且 中国 禁止 日本 污染 产品 进口 的 情况 下 才 会 有人 拉 中国 核电 下水 造成 仿佛 日本 做 的 没错 即使 日本 有 错 中国 也 必须 有错 的 舆论导向 屁股 坐 歪 了 嘴里 只能 喷粪 了	verified account	2023/7/21
日媒称中国拦截日本水产品对核污水排海施压,日方就核污水排海开展全球公关,日本核污水预计持续排放20至30年,日本排放核废水,任何报告都无法洗白日方排海错误决定	普通用户	坚决 反对 日本 排放 抵制 日货 日漫日 综是 和平 让 咱们 能够 有 娱乐活动 日本 排放 已经 威胁 了 咱们 的 生活 要 坚决 反对 日本 排放 要 保持 日媒称 中国 拦截 日本 水产品 对 施压 日方 就 开展 全球 公关 日本 预计 持续 排放 20 至 30 年 日本 排放 任何 报告 都 无法 洗白 日方 错误 决定	ordinary account	2023/7/21
	金V	日经 中文网 称 日本 岸田文雄 政府 为 声誉 受损 专门 设立 了 一个 800 亿日元 的 基金 那么 问题 来 了 具备 怎样 的 身份 的 家伙 是 能够 获得 800 亿日元 补贴 的 呢 即 有 编制 的 呢 具体 俺 不 清楚 俺 只 知道 图 2 里 的 这些 肯定 是 获得 过 补贴 的 懂 了 没狗 粮 是 给 得到 皇军 认证 的 NGO 组织 和 公知 的 精神 大殖子们 只有 自我 感动 的 份儿 所以 说 绝大多数 是 自备 狗 粮 的 跟 这 800 亿日元 补贴 没半 毛钱 关系	verified account	2023/7/21
日本核废水,日本核污水57天将污染半个太平洋	普通用户	日本 为什么 没有 下个月 就要 排放 了 大家 都 快 关注 起来 吧 这 伤害 的 不 只是 我们 还有 未来 的 子孙后代 太 自私 了 日本政府 日本 57 天将 污染 半个 太平洋	ordinary account	2023/7/21
运动员吐槽东京奥运会奖牌2年成废铁	普通用户	运动员 吐槽 东京 奥运会 奖牌 2 年成 废铁 知道 他们 为什么 要 么 就是 为了 省钱 因为 相比 其他 措施 最 省钱 而 这个 奖牌 的 制作 也 是 一样 的 就是 为了 省钱 都 是 回收 废品 提取 的 金属	ordinary account	2023/7/21
日本倾倒核废水	普通用户	无耻 的 日本 日本 倾倒	ordinary account	2023/7/21
	普通用户	巜 添字宴 西园 日本 倾倒 入海 日本 高官 嘟呐 能 喝 下 美霸 向来 凶 交易 暂 跟 从 啸聚 地缘 冷 戦 盖 过 世人 康健 更 有 逆 倭狂 污染 太平洋 美霸 美国 啸聚 山 冦 啸聚	ordinary account	2023/7/21
日本东京面临缺水危机,日本核污水,日本核废水	普通用户	日本 东京 面临 缺水 危机 日本 日本 这个 时候 福岛 不 就 派上用场 了 吗 不是 说 无害 吗 此时 不用 更待何时	ordinary account	2023/8/21
日本最早将于24日排放福岛核废水	普通用户	日本 最早 将 于 24 日 排放 福岛 cnm 赶紧 沉 了 吧	ordinary account	2023/8/21
日本核废水	普通用户	日本 能 不能 滚 啊 明天 睡醒 能 不能 看到 岛国 已 覆灭 的 消息 啊	ordinary account	2023/8/21
日本准备本周开始排放福岛核废水	红V	日本 准备 本周 开始 排放 福岛 堪称 千年一遇 的 日本 311 强震 引发 的 大 海啸 涌入 城市 浪头 高达 23 米 灾难片 演 不了 这 场景 同时 引发 的 还有 令人生畏 的 福岛 核泄漏	verified account	2023/8/21
日本准备本周开始排放福岛核废水	红V	日本 准备 本周 开始 排放 福岛 别 啊 东京 不是 缺水 吗 送到 东京 饮用 啊	verified account	2023/8/21
日本最早将于24日排放福岛核废水	普通用户	日本 最早 将 于 24 日 排放 福岛 富士山 爆发 吧 把 带走 吧	ordinary account	2023/8/21
日本核废水	普通用户	日本 我 才 19 岁 我 害怕 了	ordinary account	2023/8/21
日本核废水	普通用户	日本 是 和 完全 两个 概念 如果 日本 真的 觉得 没事 自己 喝 了 好 叭	ordinary account	2023/8/21
日本政府正式决定福岛核废水排海	普通用户	日本政府 正式 决定 福岛 能 不能 再 给 他 来 个 小男孩	ordinary account	2023/8/21
日本核废水	普通用户	日本 日本 大 和 民族 真的 是 一个 很 自私 的 民族 之前 的 法西斯 现在 的 根本 只顾 自己 不顾 他人 死活 的 一个 族群	ordinary account	2023/7/22
日本核废水	普通用户	日本 有 无数句 脏话 要 讲 可见 日本 掌权 派 的 傲慢 和 卑劣 为了 一个 集团 的 利益 而 忽视 全 日本 全人类 的 利益 这样 的 日本 刷 低 人类 下限	ordinary account	2023/7/22
日媒探店中国水产超市发现已无日货	红V	日媒 探店 中国 水产 超市 发现 已 无 日货 好事 啊 让 它们 排放 留给 自己 吃 吧 我们 不 需要 想 的 挺 美好 人口 也 不算 少 全都 自给自足 算了	verified account	2023/7/22
日媒探店中国水产超市发现已无日货	黄V	日媒 探店 中国 水产 超市 发现 已 无 日货 用 养 的 海鲜 还是 留着 自己 吃 去 吧 强烈要求 全面 封禁 制裁 其 海鲜 水产品 一旦 永不 解除	verified account	2023/7/22
日本核废水	普通用户	日本 就是说 增加 点	ordinary account	2023/7/22
	金V	不可思议 的 联合国 日本 把 排 到 海里 他们 不管 卡霍夫卡 大坝 被 炸 了 所以 他们 假装 失明 美国 在 全世界 挑事 他们 假装 不 知道 北溪 被 炸 他们 也 装聋作哑 理解 美国 欠 联合国 大量 的 会费 他们 没有 取消 美国 的 投票权 而是 取消 了 四个 欠 少量 会费 的 穷国 的 投票权 俄罗斯 和 其他 非西方 国家 有些 风吹草动 联合国 出动 就 很快 谴责 和 批判 从不 迟到 古 特雷斯 出来 说 几句 吧	verified account	2023/7/22
日本核废水	普通用户	日本 一直 在 降 点 都 不行 坚决 抵制	ordinary account	2023/7/19
	普通用户	你们 现在 用 什么 水乳 日本 开始 以后 我 的 水乳 洗面奶 卸妆乳 都 没得 用 了 给 干皮 孩子 推荐 一下 吧 最近 不 动脑子 直接 下单 了 至 本 洗面奶 和 卸妆 膏	ordinary account	2023/7/19
日本核废水	普通用户	日本 每天 一遍 坚决 反对 日本 日本 二战 唯一 一个 至今 没有 承认 战争 罪行 的 国家 唯一 一个 至今 仍 在 供奉 二战 战犯 的 国家 转 避雷 这些 SKllcpbpola 资生堂 ALBION 奥尔滨 ipsa 黛珂 HABADHC 芙丽芳 丝珂润 ANESSA 安热 沙丝蓓 绮索 菲娜 雪肌精 芳珂娜丽丝 est 泉肌 sensai 兰蔻 部分 产品 小白管 防晒 菁 纯 防晒 雅诗兰黛 部分 产品 樱花 水 原生 液科 颜氏 部分 产品 悦木之源 部分 产品 部分 多芬 洗面奶 嘉娜宝 ettusais 艾杜纱 suqquCANMAKE 植村秀 部分 产品 无印良品	ordinary account	2023/7/19
	普通用户	恨 日本 有钱 准备 买 三文鱼 甜虾 了 结果 日本 排放 过 一两年 河鲜 都 不能 吃 了	ordinary account	2023/7/19
	普通用户	和 奶奶 粗略 解释 了 一下 日本 排进 太平洋 奶奶 大为 震惊 骂 日本 不 做人 自己 要死 还拉着 全世界 一起 艹 日本 是 真的 不 做人 亏 它 敢 做 我 说 美国 赶紧 地 再 扔 两个 原子弹 去 日本 这个 丧心病狂 的 家伙	ordinary account	2023/7/19
日清联动强风大背头,强风大背头,游戏星引力	红V	日清 联动 强风 大 背头 日清 海鲜 面 CM 版 强风 大 背头 警告 游戏 星 引力	verified account	2023/7/19
人间烟火 没有共情到女主的窒息	普通用户	人间烟火 没有 共情 到 女主 的 窒息 先别 共情 电视剧 多 看看 等 我们 不能 漠视 这一 与 全人类 健康 息息相关 的 事件 视而不见 就是 对 生命 的 不 尊重	ordinary account	2023/7/19
郑州市教育局道歉	普通用户	郑州市 教育局 道歉 道歉 如果 有用 日本 那些 早 都 解决 了	ordinary account	2023/7/19
日本核废水	普通用户	日本 小 什么 时候 灭 了	ordinary account	2023/7/18
日本核废水,日本政府正式决定福岛核废水排海	普通用户	呵呵 日本 日本政府 正式 决定 福岛	ordinary account	2023/7/18
日本老人海边游泳时遭海豚猛撞	红V	日本 老人 海边 游泳 时遭 海豚 猛撞 复仇者 海豚 在 报复 日本 排放 吗	verified account	2023/7/18
	普通用户	日本 排 打掩护 暗中 大量 的 超级 的 每 小时 能 发出 一百万 发 核武器 对付 中 俄 并 研发 先进 的 万艘 的 宙斯 盾 防空 导弹 驱逐舰 对付 中 俄 世界 总是 棋高一着 的 甲午战争 前 当时 清军 总 认为 舰 先进 的 结果 被 日本 暗算 今天 我们 总以为 东风 可 压制 但是 日本 可能 有大 阴谋 在 谋划 当其 倾尽全力 有 核弹 是 全世界 的 万倍 时 那时 发动战争 建议 中国 准许 企业 生产 军工 装备 等 把 民间 科技 技术 积累 是 对付 一切 剧变 的 万能 方法	ordinary account	2023/7/18
	普通用户	光 与 夜 之恋 歪个 楼 七月 底要 去 广西 旅游 了 有没有 姐妹 能 推荐 一下 防晒 能放 晒黑 的 之前 喜欢 用 的 蓝 胖子 因为 的 事情 不敢 买 了 我 恨	ordinary account	2023/7/18
日本老人海边游泳时遭海豚猛撞	普通用户	日本 老人 海边 游泳 时遭 海豚 猛撞 不能 白喝	ordinary account	2023/7/18
日本老人海边游泳时遭海豚猛撞	普通用户	日本 老人 海边 游泳 时遭 海豚 猛撞 海豚 湾	ordinary account	2023/7/18
核废水	普通用户	地球 不 应该 在 人类 的 麻木 和 愚蠢 中 慢慢 变 的 混浊 人类 向 地球 做出 的 所有 任性 的 恶行 到 最后 都 将 变成 挥向 人类 的 死亡 镰刀	ordinary account	2023/7/18
小粉红傻事	普通用户	最新 研究 表明 日本 毒性 超标 只要 短时间 内 饮用 0007 立方米 就 会 引起 严重 的 水中毒 小 粉红 傻事	ordinary account	2023/7/18
日本决定核废水2023春夏排入海,近一半日本市民赞同核污水排放,核废水,日本网友对排放核污水的看法,日本核废水可致癌致畸致突变	普通用户	日本 决定 2023 春夏 排 入海 近一半 日本 市民 赞同 核 污水排放 日本 网友 对 排放 的 看法 日本 网友 对 排放 的 看法 日本 可 致癌 致畸 致 突变 保护 海洋	ordinary account	2023/8/18
日本决定核废水2023春夏排入海,近一半日本市民赞同核污水排放,日本网友对排放核污水的看法,日本核污水57天将污染半个太平洋	普通用户	日本 决定 2023 春夏 排 入海 近一半 日本 市民 赞同 核 污水排放 日本 网友 对 排放 的 看法 日本 57 天将 污染 半个 太平洋 坚决 抵制 日本 排放	ordinary account	2023/8/18
坚决抵制日本排放核污水,日本核污水,日本核废水,日本民众集会抗议核污水排海,日本核污水57天将污染半个太平洋,日本突然声称核污水危害健康	普通用户	坚决 抵制 日本 排放 日本 日本 日本 民众 集会 抗议 日本 57 天将 污染 半个 太平洋 日本 突然 声称 危害 健康 我 知道 个人 的 力量 是 微弱 的 但 此刻 就 像 站 在 一个 分水岭 一样 好像 在 这 之后 的 世界 是 我 无法 想象 的 我 知道 自己 没有 参与 决策 的 能力 作为 一个 普通 民众 但是 我 依然 能够 决定 自己 愿意 为什么 而 发声 我 愿意 为 海洋 地球 为 每 一场 洁净 的 雨 千千万万 本 可以 畅游 于 世界 的 生命 我们 一直 以来 的 家园 我 愿意 为 这些 发声 虽然 看起来 遥不可及 但是 就 像 呼吸 的 每 一口 空气 最 被 依赖 的 事物 往往 最 容易 被 忽略 但 也 最为 重要 坚决 抵制 日本 排放 停止 造成 千千万 生命 痛苦 的 开端 此刻 虽然 不是 我 能够 决定 的 但 人类 是…	ordinary account	2023/8/18
日本核废水	普通用户	日本 坚决 抵制 日本 排放 抵制 日货	ordinary account	2023/8/18
超话星愿池,夏日青春派对	普通用户	王源 星愿池 夏日 青春 派对 希望 停止 排放 地球 生态 得到 保护	ordinary account	2023/8/18
日本政府正式决定福岛核废水排海,日本核废水	普通用户	日本政府 正式 决定 福岛 日本	ordinary account	2023/8/18
日本核废水,坚决抵制日本排放核污水	普通用户	日本 坚决 抵制 日本 排放 坚决 抵制 日本	ordinary account	2023/8/18
日本核废水	普通用户	日本 如果 随着 大气 循环 变成 雨水 落下 真的 健康 受损 是 必然 伴随 着 的 或许 还有 层出不穷 的 奇怪 疾病 真 怕 以后 连 干净 的 水源 都 会 成为 奢侈品	ordinary account	2023/8/18
日本核废水	黄V	日本 地球 可以 没有 日本 但 不能 没有 海洋	verified account	2023/8/18
日本核废水	普通用户	日本 抵制 日货	ordinary account	2023/8/18
中国,台湾,韩国	金V	介文 汲 本来 想要 与 日本 协商 排放 问题 但 美国 日本 不谈 这个 议题 韩国 不敢 违抗 这 两个 国家 中国台湾 韩国	verified account	2023/8/19
日本排污入海时间,核污染	蓝V	日本 朝日新闻 8 月 19 日 报道 日本首相 岸田文雄 将 于 本月 21 日同 全国 渔业 协同 组合 联合会 全渔联 和 福岛 县渔联 干部 在 东京 举行会谈 时间 即将 确定 日本 排污 入海 时间 核污染	verified account	2023/8/19
	普通用户	实时 播报 岸田文雄 将 视察 福岛 核电厂 排放 问题 已 进入 最后 阶段 日本首相 岸田文雄 18 日 表示 他会 在 20 日到 福岛 第一 核电厂 视察 并 在 22 日 主持 内阁会议 讨论 排放 的 安排 共同 网 19 日 报道 岸田 在 华盛顿 附近 的 大卫 营 出席 美日韩 峰会 后 向 媒体 表示 在 排放 问题 上 已经 进入 最后 阶段 岸田 没 透露 何时 排放 消息人士 较 早时 指出 日本政府 考虑 8 月底 至 9 月初 开始 行动 澎湃 新闻	ordinary account	2023/8/19
量化对冲基金	黄V	量化 对冲 基金 岸田文雄 将 视察 福岛 核电厂 排放 问题 已 进入 最后 阶段 8 月 19 日讯 日本首相 岸田文雄 18 日 表示 他会 在 20 日到 福岛 第一 核电厂 视察 并 在 22 日 主持 内阁会议 讨论 排放 的 安排 共同 网 19 日 报道 岸田 在 华盛顿 附近 的 大卫 营 出席 美日韩 峰会 后 向 媒体 表示 在 排放 问题 上 已经 进入 最后 阶段 岸田 没 透露 何时 排放 消息人士 较 早时 指出 日本政府 考虑 8 月底 至 9 月初 开始 行动 澎湃	verified account	2023/8/19
	金V	从 泰国 割 腰子 到 缅北 割 腰子 在 中文 互联网 总是 能 掀起 惊涛骇浪 我 总结 有 两大 原因 1 小 地方 人 喜欢 阴谋论 越是 小 地方 人 越是 对 未知 的 东西 充满 恐惧感 比如 十万八千里 的 缅北 啊 莫名其妙 的 啊 他 就 总 觉得 那里 有 惊天 阴谋 总 有人 要害 他 2 因为 是 境外 的 事情 所以 无论 无论 怎么 胡说八道 无论 怎么 水深火热 即使 是 写成 恐怖电影 也 没事 可 你 写 国内 试试 所以 各路 野鸡 自 媒体 可以 放心 的 编 大胆 的 编 各种 张冠李戴 拼凑 的 恐怖 视频 各种 故事会 风格 的 小 作文 各种 耸人听闻 的 小视频 就 呼之欲出 了 既然 你 害怕 这 玩意 那 我 就 迎合 你 的 情绪 好好 吓唬 吓唬 你 小 作文 小视频 假 报道 甚至 都 拍成 了 电影 所有人 都 在 这个 大型…	verified account	2023/8/19
	蓝V	岸田文雄 将 视察 福岛 核电厂 排放 问题 已 进入 最后 阶段 财 联社 8 月 19 日电 日本首相 岸田文雄 18 日 表示 他会 在 20 日到 福岛 第一 核电厂 视察 并 在 22 日 主持 内阁会议 讨论 排放 的 安排 共同 网 19 日 报道 岸田 在 华盛顿 附近 的 大卫 营 出席 美日韩 峰会 后 向 媒体 表示 在 排放 问题 上 已经 进入 最后 阶段 岸田 没 透露 何时 排放 消息人士 较 早时 指出 日本政府 考虑 8 月底 至 9 月初 开始 行动 澎湃 新闻	verified account	2023/8/19
	普通用户	今早 五点 多 迷迷糊糊 之间 思考 日本 人排 在 海里 海鲜 到底 能 不能 吃 了 季风 怎么 吹 的 这个 季节 洋流 怎么 流 的 会 不会 毒到 你 祖宗 还是 漂洋过海 毒 你 爹 美国 人物 种会 不会 变易 全球 会 不会 生化危机 地球 要 不要 一起 完蛋 欧美 这会儿 装聋作哑 politics 啊 politics 就 会 虚伪 地扯 你 的 棉花 我国 渔民 的 损失 日本 人 怎么 赔 到底 海鲜 还 能 不能 吃 了 急醒 了	ordinary account	2023/7/16
日本核废水	普通用户	日本 这个 没有 什么	ordinary account	2023/7/16
日本核废水	普通用户	日本 地球 真的 不是 你们 这些 日本 高管 的 家	ordinary account	2023/7/16
日本核废水	普通用户	日本 俄罗斯 我要 捍卫 我 的 主权 和 尊严 某些 国家 制裁 你 这 是 在 危害 国际 社会 安全 和 全世界 人民 的 生命财产 安全 日本 我要 排 某些 国家 及 国际 组织 我 同意 某些 国家 我 反对 但 我 只 说 说 某些 国家 真正 受 侵害 的 人们 我 你 妈妈 你 唔 被 捂 嘴	ordinary account	2023/7/16
日本排放核废水	普通用户	日本 排放 日本 排放 真服了 凭 什么 排 这个 不算 在 侵犯 我国 领海 吗 不 一定 非得 是 军舰 进入 我国 领海 吧 这种 危害 极大 的 污染物 不算 是 一种 入侵 吗	ordinary account	2023/7/16
科学家预测本世纪末地球将重置人口数量	黄V	科学家 预测 本世纪末 地球 将 重置 人口数量 鸭屁 预测 本世纪末 地球 并 不会 重置 人口数量 人类 对 地球 的 影响 微乎其微 地球 并 不在乎 能 重置 人口 的 只有 人类 太阳 和 地球 给 人类 的 资源 取之不尽 用之不竭 只是 人类 比较 自私 搞 出 很多 形势 的 立场 对立 某些 势力 千方百计 想 独占 资源 制造 出 一些 焦虑 去 欺骗 和 约束 大众 动物 保护 环境保护 机构 最多 的 势力 其实 对 动物 和 环境 的 伤害 越大 排入 大海 捕杀 鲸鱼 森林 大火 在 他们 的 科学家 看来 对 地球 生态 是 没有 影响 的 所以 人口 重置 不 重置 地球 表示 无所谓	verified account	2023/8/20
	蓝V	岸田文雄 今日 视察 福岛 第一 核电厂 据 日本共同社 报道 日本政府 相关 人士 19 日 透露 围绕 东京 电力 福岛 第一 核电厂 排放 入海 政府 已 基本 决定 22 日 召开 相关 阁僚 会议 届时 将 就 考虑 8 月 下旬 至 9 月 上 半月 开始 排放 的 时间 展开 最终 磋商 日本首相 岸田文雄 在 美国 华盛顿 戴维营 接受 媒体 采访 时 表示 他 将 于 20 日 视察 福岛 第一 核电厂 并 有意 与 仍持 反对 态度 的 全国 渔业 协会 联合会 全渔 联会 长坂 本雅信 会面 岸田 就 排放 时间 强调 已经 到 了 应 由 国家 判断 的 最终 阶段 并 表示 在 做出 判断 之际 将 综合 考虑 尽可能 避免 影响 渔业 等岸 田称 排放 是 不容 拖延 的 课题 但 就 具体 排放 时间 仅 表示 现在 不宜 基于 预判 做出 评论 据悉 岸田…	verified account	2023/8/20
科学家预测本世纪末地球将重置人口数量	普通用户	科学家 预测 本世纪末 地球 将 重置 人口数量 都 不用 本世纪末 日本 开始 排放 那天 就 不远 了 再 打打 五常 差不多 就 再见 了	ordinary account	2023/8/20
日本核废水	普通用户	日本 抵制 所有 日货	ordinary account	2023/8/20
科学家预测本世纪末地球将重置人口数量	普通用户	科学家 预测 本世纪末 地球 将 重置 人口数量 无所谓 我 到时候 早就 死 了 哈哈哈 每天 熬夜 玩 手机 饮食 不 规律 每天 都 在 等待 末世 降临	ordinary account	2023/8/20
日本东京面临缺水危机	普通用户	日本 东京 面临 缺水 危机 啊 不是 能 喝 吗	ordinary account	2023/8/20
日本东京面临缺水危机,日本核污水57天将污染半个太平洋	普通用户	米津 玄师 日本 东京 面临 缺水 危机 日本 57 天将 污染 半个 太平洋 愿 所有人 都 平安 日本政府 简直 不是 人 干的事 日本政府 果然 是 鬼子 日本 民众 好 可怜 也 希望 米津 平安	ordinary account	2023/8/20
科学家预测本世纪末地球将重置人口数量	普通用户	科学家 预测 本世纪末 地球 将 重置 人口数量 日本 已经 排放 了	ordinary account	2023/8/20
日本政府正式决定福岛核废水排海	黄V	岸田文雄 视察 福岛 核电厂 了解 准备 的 最后 阶段 情况 预计 下 星期二 22 日 召开 内阁会议 确定 的 确切 时间 日本政府 正式 决定 福岛	verified account	2023/8/20
京团有话说,谁觉得核污染水可以喝就供给谁	蓝V	一图 带 你 读懂 日本 将 带给 我们 怎样 的 未来 北京 商报 京团 有 话 说 谁 觉得 可以 喝 就 供给 谁	verified account	2023/7/11
谁觉得核污染水可以喝就供给谁	普通用户	谁 觉得 可以 喝 就 供给 谁 入海 太 不负责任 了 丧尽天良	ordinary account	2023/7/11
	普通用户	日本 宣布 排放 7 天后 孩子 畸形 动物 变异 国内 紧急通知 禁止 进口 相关 食品 O 日本 宣布 排放 7 天后 孩子 畸形 动物 变异 国内 紧急通知 禁止 进口 相关 食品	ordinary account	2023/7/11
	普通用户	第一次 想 学 日语 是 第一次 接触 动漫 接触 的 时候 当时 很 爱 想要 听懂 里面 的 人 说 什么 想要 学 他们 说话 第二次 想 学 日语 是 开始 接触 vtb 一 开始 是 看 一些 日 v 但是 语言不通 只能 看 烤 过 的 切片 啥 的 然后 就 去 d 一些 国 v 但是 你 懂 的 国 v 模仿 得 始终 不 到位 而且 很 抽象 然后 就 想 听懂 那些 日 v 她们 说 的话 能看懂 她们 直播 第三次 想 学 日语 是 我够 到 了 广东 某 211 日语 专业 的 及格线 我 想 上 211 三次 都 是 很 自私 的 理由 一些 长辈 问到 我 我 只能 说多学 一门 语言 没什么 不好 呀 确实 的 但是 我 也 知道 我 没 办法 的 只是 作为 理科生 两门 文 科学 得 确实 比较 好 给 了 我 下定决心 去学 的 一种 错觉 性 的 动…	ordinary account	2023/7/11
谁觉得核污染水可以喝就供给谁	蓝V	一图 带 你 读懂 日本 将 带给 我们 怎样 的 未来 北京 商报 谁 觉得 可以 喝 就 供给 谁	verified account	2023/7/11
韩国居民疯狂抢购食盐,日本核污水57天将污染半个太平洋,韩国在野党要日本把核污水喝了	金V	日本 后 韩国 居民 疯狂 抢购 食盐 因为 日本 准备 将 100 多万吨 排入 海洋 韩国 消费者 开始 抢购 海盐 等 物品 恐慌性 抢购 还 导致 韩国 6 月份 食盐 价格 较 两个 月 前 上涨 27 据 媒体 援引 政府 的话 报道 在 7 月 11 日 之前 韩国 将 以 市场价 20 的 折扣 每天 从 库存 中 释放 约 50 吨 盐 日本 57 天将 污染 半个 太平洋 韩国 在野党 要 日本 把 喝 了	verified account	2023/7/11
	普通用户	但 一旦 日本 排放 我 认为 禁止 日本 一切 食品 有 可能 转移 其县 出口 到 我国 注意 并 加强 海关 食药查 捡	ordinary account	2023/7/13
韩国中央日报社论,韩日首脑须就排海问题加强合作,朝鲜发射ICBM,日本核废水排海,北约峰会韩日举行首脑会谈	蓝V	韩国 中央日报 社论 韩日 首脑 须 就 问题 加强 合作 保障 国民 健康 与 安全 韩日 首脑 第六次 会谈 就 福岛 核 处理 水 引发 的 担忧 进行 磋商 为 遏制 朝鲜 挑衅性 发射 洲际 弹道导弹 ICBM 应 坚持 国际 合作 朝鲜 发射 ICBM 日本 北约 峰会 韩日 举行 首脑 会谈	verified account	2023/7/13
日本核废水	普通用户	日本 微博 和 B 站 等 社交 平台 都 有 日本 股东 屁股 本来 就是 歪 的 不是 我们 不 关注 日本 核 污水排放 而是 他们 把 压下去 把 给 撤掉 了	ordinary account	2023/7/13
	黄V	好样 的 日本 污水 排入 大海 前 中国 发出 了 禁令 根据 日本 经济 新闻 此前 透露 的 消息 日本政府 希望 尽快 处理 储存 的 因此 日本 预计 下 月 就 会 开始 向 海洋 排放 污水 不过 由于 国际原子能机构 也 不能 肯定 日本 此举 是否 会 对 海洋环境 造成 污染 因此 各方 仍 存有 疑虑 中国 也 多次 告诫 日方 要 为 人类 健康 负责 三思而后行 然而 日方 并 没有 将 中国 的 警告 放在心上 中方 已 对此 作出 了 回应 本月 七日 中国 海关总署 向 全世界 宣布 停止 从 日本 福岛 等 十个 县 都 进口 食品 至于 来自 日本 其他 地区 的 产品 中国 也 将 重点 检查 以 避免 任何 含有 放射性物质 的 食品 进入 中国 人民 的 餐桌 中国 也 强调 了 一点 那 就 是从 日本 进口 的 食物 都 会 有 进行 100…	verified account	2023/7/13
日本核废水	普通用户	日本 吧	ordinary account	2023/7/17
	普通用户	看到 一个 评论 关于 日本 排放 的 事件 不知真假 所以 求 什么 呢 一个 好像 从来 不在乎 生态 的 国家 一个 永远 都 不 知道 我们 只有 一个 地球 的 国家 政治 永远 凌驾于 未来 之上 吗 好像 一个 疯子 感觉 自己 要 没 了 大家 都 别 好 过 的 疯子	ordinary account	2023/7/17
日本政府正式决定福岛核废水排海,民生	普通用户	元素 周期表 日本政府 正式 决定 福岛 民生 大庆 哈尔滨	ordinary account	2023/7/17
	普通用户	有 动物 或者 才 算 核污染 处理 好	ordinary account	2023/7/17
日本核废水	普通用户	日本 我 还 不想 亖	ordinary account	2023/7/17
日本核废水,日本密集收购中国中药企业	普通用户	日本 每天 一遍 坚决 抵制 日本 日本 这是 一个 阴险 与 狡诈 的 残忍 民族 这个 民族 非常 势利 其 疯狂 嗜血 程度 类似 于 欧洲 中世纪 的 吸血鬼 德 库拉 你 一旦 被 他 看到 弱点 喉管 立即 会 被 它 咬破 毫无 生还 可能 戴高乐 日本 密集 收购 中国 中药 企业	ordinary account	2023/7/17
	普通用户	昨天 梦见 去 三亚 治理 请 叫 我 大禹	ordinary account	2023/7/17
日本政府正式决定福岛核废水排海	普通用户	日本政府 正式 决定 福岛 真的 卑鄙 啊	ordinary account	2023/7/12
日本政府正式决定福岛核废水排海	普通用户	日本政府 正式 决定 福岛 坚决 抵制 自称 无害 无毒 那 就 请 本土 消化	ordinary account	2023/7/12
日本核废水,日本密集收购中国中药企业	普通用户	今天 煮 红烧 牛肉面 忽然 想 起来 日本 收购 中药 企业 好像 她们 还收 了 方便面 加上 她们 又 排放 废水 她们 是不是 在 为 末日 做 准备 这 不是 好 东西 的 日本 日本 密集 收购 中国 中药 企业	ordinary account	2023/7/12
日本核废水	普通用户	日本 为什么 日本 的 这么 低 啊 明明 是 危害 全人类 的 事	ordinary account	2023/7/12
	普通用户	熬 了 2 个大夜 今天 是 彻底 上班 摆烂 毕竟 也 没 啥事 小 公主 来来回回 看到 我 拿 着 手机 观望 好 几次 并 不 耽误 我 厚颜无耻 继续 观望 想到 这阵子 热门 事件 日本 往 海里 排 深深 感觉 到 日本 统治阶级 的 极度 自私 与 短视 虽说 国际 上 日本 是 公认 讲礼貌 有 涵养 的 国家 但 从 高位 者 的 意识 做风 来看 也 不过 是 道貌岸然 的 伪君子 何况 还 不帅 希望 这 班子 坏人 早点 被 推 下台 另外 这 整个 事件 把 它化 小 来看 就 好像 我们 活在 一个 小村子 大家 共用 一口 井水 但是 突然 有 一天 有 一户 不爱 干净 的 人家 累计 一大堆 脏 衣服 懒得 一桶桶 提水 回家 直接 在 井水 旁边 洗衣服 完 了 最后 一道 漂洗 的 时候 觉得 这个 水 还 蛮 干净 的 想 把 又 把 水倒 回井…	ordinary account	2023/7/8
中国禁止进口日本福岛等十地食品	普通用户	老 刘说 科学 上 分析 福岛 排 到 海里 没什么 问题 老王 对 吃 很 讲究 特别 推崇 外国 食材 我 就 在 想 老 刘能 不能 说服 老王 吃 福岛 的 海产品 中国 禁止 进口 日本 福岛 等 十地 食品	ordinary account	2023/7/8
	普通用户	日本 危害 一吨 会 导致 无数 吨 海水 被 污染 这些 会 随着 洋流 大气 水循环 扩散 到 全球 各地 亚洲 国家 尤其 是 中国 更是 受灾 重灾 国 随着 核污染 的 扩散 世界 各国 尤其 是 亚洲 国家 的 癌症 患者 将 急剧 增加 中国 的 食品安全 遭到 严重 挑战 和 破坏 中国 沿海 城市 的 海边 旅游景点 可能 不得不 被迫 关门 中国 各 岛礁 驻军 海军 军舰 潜艇 被 沾染 作战 人员 健康 受到 严重危害 无法 再 通过 海水 淡化 获得 淡水 资源 我国 海军 作战 能力 将 被 大幅度 削弱 为了 抵制 日本 祸害 全球 行为 我们 不能 仅仅 依靠 外交 谴责 和 抗议 而是 要 制定 好 召回 日本 大使 协同 亚洲 相关 国家 做好 武力 摧毁 日本 福岛 措施 等 准备	ordinary account	2023/7/8
日本政府正式决定福岛核废水排海	普通用户	日本政府 正式 决定 福岛 有病 吧 有 病 吧 他们 能 不能自己 一个 星球 啊	ordinary account	2023/7/8
	红V	发布 了 头条 文章 日本 这次 排放 危害 到底 有 多 大 O 日本 这次 排放 危害 到底 有 多 大	verified account	2023/7/8
驻日美军承认东京17个地区地下水疑受污染,中国禁止进口日本福岛等十地食品	普通用户	日本 终于 决定 将 排放 到 太平洋 了 估计 会 影响 到 大量 国家 被 骂 怎么办 剧本 我 都 为 日本 人 编好 了 2023 年 我们 要排 了 确实 感到 非常 抱歉 请原谅 鞠躬 2045 年 这 都 是 上辈人 做 的 事 和 我们 真的 没有 什么 关系 不能 让 仇恨 延续 问号 脸 2088 年 排放 有 这 回事 吗 你 不要 污蔑 我大 和 民族 愤怒 脸 某国 日本 是 一个 非常 美丽 的 国家 而且 日本 人好 有 礼貌 哦 好 喜欢 via 李将平 老师 驻 日美军 承认 东京 17 个 地区 地下水 疑受 污染 中国 禁止 进口 日本 福岛 等 十地 食品	ordinary account	2023/7/8
	黄V	买 非洲 贫困地区 的 咖啡豆 帮助 他们 发展 教育 但是 入海 SDGs 但 不顾 所有人 反对 入洋	verified account	2023/7/8
中国禁止进口日本福岛等十地食品	普通用户	中国 禁止 进口 日本 福岛 等 十地 食品 确实 应该 禁止 食品安全 和 生命安全 是 最 重要 的 日本 向 大 海里 排放 这 影响 实在 是 太大 了	ordinary account	2023/7/8
日本核废水	金V	新闻 图片说明 中国 大陆 宣布 将 继续 对 日本 福岛 等 十个 县 的 食品 禁止 进口 持续 加强 监测 力度 确保 输华 食品安全 国际 原子能 委员会 日前 表示 日本 核 污水排放 方案 符合国际 安全 标准 肇致 多方 争议 随后 该 原子能 机构 总干事 格罗 西见 图 又 声明 不 为 任何 国家 的 背书 日本	verified account	2023/7/8
日本政府正式决定福岛核废水排海,美国支持日本福岛污水入海决定	红V	果然 有钱能使鬼推磨 100 万 欧元 没有 白花 外交部 发言人 就 国际原子能机构 发布 日本 福岛 处置 综合 评估 报告 答记者问 日本政府 正式 决定 福岛 问据 报道 国际原子能机构 发布 了 日本 福岛 处置 综合 评估 报告 认为 日本 方案 总体 符合国际 安全 标准 机构 将 对 日 活动 长期 监督 监测 中方 对此 有何 评论 答 中方 注意 到 国际原子能机构 就 日本 方案 发布 的 综合 评估 报告 据 了解 这份 报告 未能 充分反映 所有 参加 评估 工作 各方 专家 的 意见 有关 结论 未能 获得 各方 专家 一致 认可 中方 对 机构 仓促 出台 报告 表示遗憾 我们 认为 机构 报告 不能 成为 日方 的 护身符 和 通行证 机构 因 授权 所 限 没有 审查 日方 方案 的 正当 合法性 没有 评估 日方 净化 装置 的 长期 有效性 没有 确…	verified account	2023/7/4
日本政府正式决定福岛核废水排海	黄V	日本政府 正式 决定 福岛 最近 好多 日本 画师 进微博 啊 这条 话题 也 没 好像 7 月 就要 正式 排 了 仅 代表 我 个人 不会 买 任何 日本 产品 了 怕 辐射	verified account	2023/7/4
日本核废水	普通用户	日本 呵呵 这么 大个 事 都 上 不了 热榜	ordinary account	2023/7/4
日本核废水	普通用户	日本 是 烧杯 里 和 物质 一起 反应 的 水 不是 隔水 加热 的 水	ordinary account	2023/7/4
日本核废水	普通用户	日本 地球 是不是 要 毁灭 了	ordinary account	2023/7/21
日本核废水	普通用户	日本 抵制 反对 干嘛 要 这么 祸害 全人类 啊 真的 不 理解 明明 知道 它 的 危害 和 后果 又 偏偏 阻止不了 好 无助 啊 地球 不能 没有 健康 的 海洋	ordinary account	2023/7/21
	普通用户	听说 今天 最好 不要 淋雨 因为 日本 往 太平洋 排放 循环 下来 的 雨水 杀伤力 很大 吓死 了	ordinary account	2023/7/21
	普通用户	我 的 快乐 源泉 妈 人们 日本 之后 安 耐晒 还 能 买 吗	ordinary account	2023/7/21
	普通用户	自从 日本 出来 了 尽量 别 吃 海产品	ordinary account	2023/7/21
角色60天挑战赛,日本政府正式决定福岛核废水排海,日本核废水,中方灵魂拷问日本排核废水	黄V	角色 60 天 挑战赛 day21 日本政府 正式 决定 福岛 日本 中方 灵魂 拷问 日本 排	verified account	2023/7/21
日本核废水	普通用户	日本 不是 日本	ordinary account	2023/7/21
日本决定核废水2023春夏排入海,近一半日本市民赞同核污水排放,核废水,日本核污水57天将污染半个太平洋	普通用户	日本 决定 2023 春夏 排 入海 近一半 日本 市民 赞同 核 污水排放 日本 57 天将 污染 半个 太平洋 日本 57 天将 污染 半个 太平洋	ordinary account	2023/8/17
	普通用户	日本 你 到底 为什么 整那死 出 为什么 要 排放	ordinary account	2023/8/17
日本政府正式决定福岛核废水排海	普通用户	日本政府 正式 决定 福岛 为什么 没有 啊 家 人们 坚决 抵制 日货	ordinary account	2023/8/17
	黄V	该死 的 排个 鬼 啊 懂不懂 重新 找 护肤品 的 头疼 之 处 甚至 你 tm 的 荧光笔 也 那么 好用	verified account	2023/8/17
	红V	这个 广西北海 的 那个 海水浴场 底下 出现 咬人 的 不明 生物 的 事 我 问 了 一些 这个 水产 方面 的 专家 目前 他们 还 推断 不 出 这个 咬人 的 生物 到底 是 什么 毕竟 信息 太 少 但是 专家 说 就是 网上 有些 人 说 的 这个 生物 可能 是 日本 变异 的 怪物 的 这种 说法 是 不靠 谱 的 然后 有人 还 担心 说 呢 虽然 说 日本 排放 是 毫无疑问 需要 谴责 的 大家 在 北海 的 事情 上 怀疑 日本 也 可能 是 像 借 这个 话题 吐槽 日本 的 恶劣行径 但 这种 吐槽 也 有 可能 被 一些 人 利用 伤害 到 我们 自己 的 利益 毕竟 你 说 在 广西北海 这么 一个 与 日本 距离远 而且 有没有 很强 连通性 的 地方 如果 真的 出现 了 所谓 的 变异 怪物 那么 这片 地方 的 鱼 还 能 吃 吗 对 吧 那么 …	verified account	2023/8/17
核废水	普通用户	日本 人 太坏 了	ordinary account	2023/8/17
核废水	普通用户	妈 的 还有 1 小时 半 就 18 号 了 没人管 管 日本	ordinary account	2023/8/17
	金V	如何 看待 日本 倾倒 以为 太平洋 是 他们 家 的 吗 无耻	verified account	2023/7/22
	普通用户	午睡 醒 就是 一顿 花钱 啊 想 起来 前两天 去 给 小满 买 物品 我 挑 了 一堆 贝亲 的 都 被 小 满爸 给 扔回去 了 问题 但是 奶 瓶子 是 真 纠结 到 我 了 算了 就 先 安排 俩 世喜 吧 赫根 后续 由此看来 贝塔 那个 奶瓶 她 爸爸 也 不会 让给 她 用 了 日 产品 从此 再见 了	ordinary account	2023/7/22
日本核污水57天将污染半个太平洋,日本政府正式决定福岛核废水排海,日本核废水	普通用户	日本 57 天将 污染 半个 太平洋 海洋 啊 全球 的 氧气 主要 来源 都 是 海里 的 藻类 制造 和 陆地 上 的 植物 可 植物 需要 水 如果 连 一口 干净 的 水 和 空气 都 没有 人类 的 文明 也许 会 在 21 世纪 画上 句号 这 不是 一个 国家 的 事 是 全球 的 事 排放 海洋 通过 水循环 导致 全球 水源 污染 你 可以 不吃 鱼 不 吃海鲜 但 你 不能不 喝水 不吃 盐 日本政府 正式 决定 福岛 日本	ordinary account	2023/7/22
绘画欣赏,绘画,画画,板绘,插画分享,插画,环保,海洋,日本核废水,森林,城市,画里的故事,每日一画,画画的日常	黄V	近期 看到 日本 排放 的 新闻 对于 海洋环境 的 担忧 萌发 了 强烈 画 这个 主题 的 情绪 从 环境保护 的 思考 为 出发点 以 海洋 为主 色调 运用 波浪 的 流线 形式 把 画面 分为 3 个 区域 分为 海洋 森林 湖泊 城市 长江 3 个 部分 远景 有 风力 发电 低碳 出行 等 细节 元素 整体 运用 梦幻 唯美 的 画面 呼吁 对 城市 森林 海洋 的 环境保护 的 理念 展现 人 与 万物 和谐 共生 的 美好 愿景 插画 绘画 欣赏 绘画 画画 板绘 插画 分享 插画 环保 海洋 日本 森林 城市 画里 的 故事 每日 一 画画 画 的 日常	verified account	2023/7/22
日本决定核废水2023春夏排入海	普通用户	日本 决定 2023 春夏 排 入海 30 年 后 已经 排完 了 真的 非常 抱歉 鞠躬 45 年 后 这 是 以前 的 人 做 的 事 和 现在 的 我们 没有 关系 我们 也 是 受害者 呜呜 呜 60 年 后 什么 历史 上 没有 这件 事	ordinary account	2023/7/22
核污水入海有多可怕,核污水,日本政府基本决定将福岛核污水排入大海,日本核污水57天将污染半个太平洋	普通用户	不会 真的 有人 觉得 事不关己 吧 日本 核 污水排放 选择 了 距离 福岛 3 千 海里 的 北回归线 附近 排放 用 管道 运输 到 船上 然后 就 地 排放 将 以 最快 速度 到达 我国 东部 沿海地区 每天 百吨 往 海里 排 130 多万吨 排 30 年且 每天 还 新增 100 吨 这 基本 宣告 人类 灾难 即将 进入 倒计时 研究 表明 自 之日起 相关 放射性物质 在 57 天内 即可 扩散 至 太平洋 大半 区域 仅 需 3 年 的 辐射 将 影响 到 美国 利 加拿大 的 沿海地区 10 年 后 蔓延 至 全球 海域 这 无疑 会 威胁 全人类 的 生存 且 还 理直气壮 要求 我们 进口 它们 国家 的 东西 每天 点头哈腰 的 一肚子 坏水 核辐射 影响 几千年 以后 吃 海产品 洗海澡 甚至 吹 海风 要 三思 入海 有 多 可怕 日本政府 基本 决定 将…	ordinary account	2023/7/22
日本排放核废水	普通用户	日本 排放 坚决 反对	ordinary account	2023/7/22
中医,清华	普通用户	我 说真的 国家 没有 人 看看 人民 的 生活 吗 互联网 就是 一个 很 好 的 方式 日本 收购 中医 这 不仅 是 传统 文化 有无 的 问题 有没有 想过 为什么 要 收购 呢 是不是 日本 发现 了 什么 问题 比如说 排放 的 问题 这会 对 世界 造成 什么 影响 而 日本 知道 并 想到 了 解决方案 那 就是 中医 至于 能 给 谁 治 就 不得而知 了 还有 清华 的 问题 人才流失 到 敌对 国家 对 中国 造成 的 影响 也 十分 大 那 清华 这么 一个 对于 中国 人 来说 可以 算得 上 最好 的 学府 做出 这种 事 对 新生 的 教育 的 影响 不比 新生儿 有 多少 的 问题 一样 甚至 更 重要 吗 真 不管 么 而且 最近 既然 突然 出现 了 也 就 说明 出现 了 问题 不管 是不是 真的 都 对 国家 十分 不利 中医 清华	ordinary account	2023/7/22
日本核废水	普通用户	日本 说实话 我 现在 有点 绝望 我 只是 一个 普通 的 高中生 选 了 化学 老师 曾 跟 我们 说 过 辐射 的 危害 可能 是 我 瞎操心 吧 日本 准备 排放 的 里 有 大量 的 氢 的 放射性 同位素 氚 氢 元素 是 水 的 组成部分 水 的 重要性 就 不 说 了 吧 我 不 知道 这些 核素 会 不会 通过 各种 方式 富集 进入 人体 变成 蛋白质 DNA 变成 人体 的 一部分 希望 不会 但愿 是 我学 的 不过关 我 住 在 临海 的 省 我 的 家乡 也 有 很多 与 海洋 相关 的 产业 这 可能 对 我们 的 经济 也 带来 很大 的 打击 我 的 家乡 降雨量 很大 的 受到 污染 的 海水 会 变成 雨 降落 到 陆地 上 最先 遭殃 的 就是 我们 这些 沿海 省份 我 不想 我 的 父母 我 的 亲人 受到 辐射 的 影响 患上 癌症 这太 痛…	ordinary account	2023/7/22
	黄V	日本 会 永远 排下去 最终 太平洋 会 成为 一潭死水	verified account	2023/7/22
	普通用户	这种 垃圾 分类 做 的 一套 一套 的 也 排 的 溜溜 的	ordinary account	2023/7/19
日本核废水	普通用户	日本 日本 的 下一代 课本上 你 说 会 不会 被 改成 没有 核 污水排放 这件 事	ordinary account	2023/7/19
日本核废水	普通用户	日本 sina 应该 就是 的 软件	ordinary account	2023/7/19
日本核废水	普通用户	日本 大家 都 不 关注 日本 排放 了 吗 危及 子孙后代 的 逆行倒施 其实 真实 的 目的 是 掩盖 发展 军用 核武器 的 用意	ordinary account	2023/7/19
日本核废水	普通用户	日本 那个 求求 关于 日本公司 的 汇总 包括 哪些 公司 的 哪些 产品 需要 从 日本 进口 原材料 化妆品	ordinary account	2023/7/19
日本核废水	普通用户	日本 在线 呼告 日本 你们 也 不用 排 了 就 你们 政府 同意 而已 留着 你们 政府 的 官员 自己 用来 做 游泳池 吧 说好 啦 记得 在 游泳池 上面 建造 一个 玻璃罩 子全 包围 不要 让 蒸发 进入 大气层 便宜 了 全世界 哦 D 记得 一定 要 自己 用 哦	ordinary account	2023/7/19
	黄V	日本 一意孤行 8 月 排放 各国 不能 坐以待毙 应 联手 定 对策 媒体报道 日本 已经 决定 在 今年 的 8 月份 向 日本 在 太平洋 边缘 的 沿岸 排放 核污染 的 废水 这件 事 引起 了 全世界 的 关注	verified account	2023/7/19
日本核废水	普通用户	日本 反对 日本 排放	ordinary account	2023/7/19
v评智库,鸿儒计划	黄V	日本 一意孤行 8 月 排放 各国 不能 坐以待毙 应 联手 定 对策 媒体报道 日本 已经 决定 在 今年 的 8 月份 向 日本 在 太平洋 边缘 的 沿岸 排放 核污染 的 废水 这件 事 引起 了 全世界 的 关注 v 评 智库 鸿儒 计划	verified account	2023/7/19
日本核废水	普通用户	日本 上来 啊啊啊	ordinary account	2023/7/19
日本核废水	普通用户	日本 日本 出生 们 赶紧 去 4 啊	ordinary account	2023/7/9
日本核废水,头号博主说,冲先生,香港	红V	日本 你 能 收手 吗 祖国 反黑 站 日本 头号 博主说 冲 先生 香港 香港	verified account	2023/7/9
	红V	昨天晚上 在 奶奶家 奶奶 聊起 关于 日本 排放 的 问题 问 孙女儿 是不是 去 那 附近 今天 早上 姥姥 在 群里发 了 一个 报纸 的 照片 同样 的 话题 我家 闺女 刚到 日本 两天 相隔 千里 的 两个 八十岁 左右 的 老太太 同时 看到 了 相同 主题 的 新闻 真的 是 很 佩服 这 新闻 推送 的 全 平台 无 死角 啊	verified account	2023/7/9
	普通用户	宝们 最近 看到 都 在 担心 日本 不敢 买 含 日本 原料 的 护肤品 有 什么 好用 的 国货 水乳 推荐 吗	ordinary account	2023/7/9
	普通用户	政府 不 挨揍 总 觉得 自己 是 个 王者 麦克阿瑟 说 的 不错 只要 你 把 狠狠 打 一顿 他 越是 愿意 向 你 奉献 一切 现在 为什么 看不起 大韩民国 为什么 嚣张 的 向 海洋 排放 就是 很久没 挨揍 了 只要 挨揍 了 才 知道 自己 多么 弱小	ordinary account	2023/7/9
日本政府正式决定福岛核废水排海	黄V	是 日本 人手 捧 起来 喝 日本政府 正式 决定 福岛	verified account	2023/7/9
日本政府被曝或8月排放核污染水	普通用户	多 国 人士 表示 日本 排放 入海 会 破坏 全球 环境 损害 人类 健康 这么 大 的 事 联合国 也 没 动作 美国 老大 也 不 发声 日本政府 这个 恶人 当 不得 日本政府 被 曝 或 8 月 排放	ordinary account	2023/7/9
日本政府正式决定福岛核废水排海	普通用户	这 河水 也 太 恐怖 了 吧 真的 服 了 怎么 敢 说 技术 处理 的 很 好 的 呀 日本政府 正式 决定 福岛	ordinary account	2023/7/9
日本老人海边游泳时遭海豚猛撞	黄V	日本 老人 海边 游泳 时遭 海豚 猛撞 是 一方面 小鬼子 杀 海豚 杀 的 是 真多	verified account	2023/7/18
	普通用户	中日 在 印尼 交锋 林芳 正批 中方 无 科学依据 王毅 警告 不要 擅自 行事 最近 中日 在 印尼 交锋 的 问题 引起 了 广泛 关注 日本政府 一意孤行 地 推动 进程 引发 了 国际 社会 的 强烈 反弹 在 东盟 103 外长 会上 中国 外交部长 王毅 主任 表达 了 对 日本 问题 的 关切 并 敦促 日方 三思而后行 不要 擅自 行事 可 关注 本人 公众 号趣 说 世界 了解 更 多 时事 资讯 O 中日 在 印尼 交锋 林芳 正批 中方 无 科学依据 王毅 警告 不要 擅自 行事	ordinary account	2023/7/18
	红V	欧盟 表态 刷新 了 我们 对 日本 问题 的 认知 在 韩国 之后 如今 欧盟 也 表示 日本 的 没 问题 欧盟 主席 冯德 莱恩 在 最近 的 一次 声明 中 毫不 避讳 地 宣称 根据 科学 和 国际原子能机构 的 评估 报告 他们 对于 日本 再度 做出 了 坚定 的 判断 认为 不再 存在 任何 担忧 因此 欧盟 正式 撤销 对 福岛 核 食品 的 进口 限制 这一 消息 立即 引起 了 全球 轰动 随着 欧盟 的 表态 一些 网友 忧心忡忡 地 表示 现在 不仅 要 限制 日本海 产品 进入 中国 市场 甚至 还 需要 开始 对 那些 从 欧洲 进口 的 食品 保持 高度 警惕 了 毕竟 不能 确定 这些 欧洲 食品 是否 会以 另 一种 包装 的 形式 转手 进入 中国 市场	verified account	2023/7/18
日本老人海边游泳时遭海豚猛撞	普通用户	日本 老人 海边 游泳 时遭 海豚 猛撞 看样子 日本 排放 这 事儿 在 海洋 里 都 传播 开来 了	ordinary account	2023/7/18
22岁女孩体内竟有上千颗肿瘤,点亮大湖南	红V	22 岁 女孩 体内 竟有 上 千颗 肿瘤 等 着 吧 日本 一排 还 不 知道 多少 癌症 点亮 大 湖南	verified account	2023/7/18
	普通用户	智体 都 没 日本 让 人 恐慌	ordinary account	2023/7/18
日本核废水	普通用户	日本 建议 装 成 矿泉水 给 日本 和 支持 它 的 人 一人 一瓶 喝 了	ordinary account	2023/7/18
	普通用户	岸田 支持率 大幅 下降 看 雅虎 评论 有 骂 少子 化 政策 的 也 有 不少 骂 所谓 核 处理 水污染 水 的 日本 民众 有 很多 正义 的 声音 日本政府 却够 混蛋 无耻 的 登山 一生 的 深田久 弥 曾 赞 他们 的 云 是 最美 的 山 是 美的 以后 可以 想见 日本 岛 周围 被 污染 的 大海 所 包围 这云 也 有毒 了 吧 食品 与 饭桌 上 是 核污染 的 刺身 核污染 的 海鲜 料理	ordinary account	2023/7/18
	普通用户	日本 排 入海 的 决定 一意孤行 我 对 日本 是 恨 和 无奈 日本 疯子 天天 有 这个 世纪 特别 多 我 以前 最 喜欢 的 一款 牙膏 是 日本 本国 售卖 不 对 其他 国家 售卖 可是 屈臣氏 里 有 卖 如今 我 逛 屈臣氏 我 看 都 不 看 日本 的 商品 日本 的 一切 都 有 放射性物质 只是 含量 多少 而已 且不说 日本 有没有 排 入海 就 福岛 核电站 泄露 的 污染 元素 以及 以 日本 人 的 天性 偷偷 排入 大海 中 的 我 就 不 喜欢 日本 的 商品 了 天 作孽 犹可 违 自作孽 不可 活 日本 必会 收到 报应 的 日本 这个 民族 所谓 的 民族 情节 就是 损人不利己	ordinary account	2023/7/18
日本核废水	普通用户	日本 抵制 抵制 抵制	ordinary account	2023/8/18
日本核废水	普通用户	日本 最初 没有 人 在意 这场 灾难 这 不过 是 一场 山火 一次 旱灾 一个 物种 的 灭绝 一座 城市 的 消失 直到 这场 灾难 和 每个 人 息息相关 流浪 地球 这个 世界 可以 没有 日本 但 不 可以 没有 海洋	ordinary account	2023/8/18
日本决定核废水2023春夏排入海	普通用户	日本 决定 2023 春夏 排 入海 抵制 啊啊啊 啊	ordinary account	2023/8/18
	普通用户	到底 怎么 说 呢 我 微薄 的 工资 怎么 才能 在 以后 担起 赡养父母 和 养育 后代 的 责任 呢 赡养父母 是 我 的 义务 我 需要 留钱 去 养父母 可是 又 不想 牺牲 自己 的 快乐 我 的 快乐 需要 花钱 赡养父母 需要 花钱 养 孩子 也 要 花钱 可是 我 赚 不到 什么 钱 我 的 爸爸 跟 我 说 你 得养 我 是 啊 我 得养 他 我 害怕 我 逃避 可是 我 不能 那 是 我 的 责任 和 义务 我 的 快乐 好像 就是 对不起 父母 我花 的 我 赚 的 钱 花 多 了 快乐 了 也 是 对不起 父母 我 觉得 不该 给 自己 套 枷锁 我 应该 去 享受 我 的 生活 可是 赡养父母 是 我 的 义务 他们 对 我 很 好 真的 很 好 如果 我 的 孩子 以后 生 下来 也 是 这样 的 枷锁 也 是 有 这么 多 的 重担 那 为什么 还要 带 …	ordinary account	2023/8/18
日本核废水	普通用户	日本 不是 是	ordinary account	2023/8/18
日本核废水	普通用户	日本 无语 了 现在 不多 吃 点 57 天后 谁 还 敢 吃海鲜	ordinary account	2023/8/18
日本核废水	普通用户	日本 天呐 全世界 来 替 日本 买单	ordinary account	2023/8/18
岸田文雄称排放核废水进入最后阶段,岸田文雄20日将视察福岛核电厂	蓝V	岸田文雄称 排放 进入 最后 阶段 岸田文雄 将 视察 福岛 核电厂 排放 问题 已 进入 最后 阶段 岸田文雄 20 日 将 视察 福岛 核电厂 日本首相 岸田文雄 8 月 18 日 表示 他会 在 20 日到 福岛 第一 核电厂 视察 并 在 22 日 主持 内阁会议 讨论 排放 的 安排 共同 网 19 日 报道 岸田 在 华盛顿 附近 的 大卫 营 出席 美日韩 峰会 后 向 媒体 表示 在 排放 问题 上 已经 进入 最后 阶段 岸田 没 透露 何时 排放 政府 消息人士 较 早时 指 日本政府 考虑 8 月底 至 9 月初 开始 行动 O 岸田文雄 将 视察 福岛 核电厂 排放 问题 已 进入 最后 阶段	verified account	2023/8/19
日本核废水	普通用户	日本 每天 一问 日本 毁灭 了 么	ordinary account	2023/8/19
	普通用户	同胞们 为了 大家 以及 今后 的 健康 生活 福祉 请 大家 大力 抵制 日本	ordinary account	2023/8/19
日本政府正式决定福岛核废水排海	黄V	日本 福岛 核电厂 据报 最快 在 下个星期 二 22 日 确定 排放 的 日期 岸田文雄 从 美国 返回 日本 后 预料 明天 20 日 将 到 福岛 核电厂 视察 岸田文雄 在 美国 声称 福岛 准备 工作 已经 到 了 最后 阶段 不能 再 拖 以 确保 核电厂 能 有序 关闭 展开 重建 工程 日本政府 正式 决定 福岛	verified account	2023/8/19
日本最快将于22日决定排海时间	普通用户	日本 最快 将 于 22 日 决定 时间 快 让 死 一死 吧 这么 安全 他 怎么 不 喝 呢 真 tm 不要脸 联合国 怎么 现在 没 反应 了 呵呵	ordinary account	2023/8/19
	普通用户	特别 特别 想 去 的 一个 旅游 项目 结果 他们 的 路线 不是 日本 就是 东南亚 不 安全 是 不想 做生意 吗	ordinary account	2023/8/19
	普通用户	抵制 日货 抵制	ordinary account	2023/8/19
日本决定核废水2023春夏排入海	普通用户	日本 决定 2023 春夏 排 入海 排 nm 的 排 啊	ordinary account	2023/8/19
台风泰利	普通用户	台风 泰利 它 来 了 它 卷 着 日本 来 了	ordinary account	2023/7/16
	金V	难道 某些 欧洲人 越来越低 智 了 为啥 不断 地 做出 无脑 的 决定 呢 就 在 刚刚 欧盟 宣布 取消 对 日本 福岛 核 食品 的 进口 限制 并 强调 这是 基于 科学 和 国际原子能机构 的 评估 报告 感觉 西方 的 一些 政客 们 现在 越来越 只在乎 政治 正确 了 至于 会 有 什么 后果 呢 似乎 做 了 再说 殊不知 国际 原子能 的 评估 报告 是 在 总干事 格罗 西 主导 下 完成 的 而 格罗 西 被 认为 是 美国 的 代言人 美国 是 赞成 日本 把 排去 入 大海 的 因此 国际原子能机构 在 存在 分歧 的 情况 下 作出 了 安全 的 评估 结论 就 自然而然 了 为何 美国 这个 时候 给 日本 撑腰 呢 一 是 日本 的 倾倒 进 太平洋 对 美国 的 影响 不 大 美国 尽管 处在 太平洋 的 另一头 但是 远水污 不了 近岸 而 对 日…	verified account	2023/7/16
	普通用户	是 的 日本 人 说 很 干净 能 喝 留 着 他们 自己 当 饮用水 和 日常生活 用水 还 可以 用 它 在 里面 洗澡 游泳 不要 往 海洋 里 排干 么 日本政府 为 排放 准备 特别 用 800 亿美元 去 补贴 安抚 日本 当地 渔民 损失 去 堵 日本 渔民 的 嘴 让 他们 不要 为 排放 自己 所 产生 的 种种 损失 问题 去 抗议	ordinary account	2023/7/16
	普通用户	日本政府 怎么 那么 键 啊 它 的 米 国爹 是 研究 针对性 病毒 它 倒好 小生 一个 直接 传承 了 动用 生化武器 卑劣 基因 咋 的 看 出来 CN 公共 医疗 体系 好 政策 主打 惠民 普及 就 从 这方面 消耗 国力 是 吧 tmd 有钱 贿赂 白皮 有钱 补贴 渔业 就是 没 钱 处理 连 本国 国民 的 死活 都 不管 你 米 国爹 给 你 啥 好处 了 疯成 这样 看不懂 了 韩国 倒 是 立场坚定 整大活 这 叫 啥 左右 互搏	ordinary account	2023/7/16
	普通用户	废水 之后 一旦 排 废水 这账 先记 着 日后 总 清算 骨肉 都 不够 一旦 实施 数十年 后 给 世界 带来 的 灾难 特别 是 太平洋 岛国 的 灾难 将 逐渐 显现 以后 的 清算 赔偿 将 此起彼伏 那些 因为 短视 眼前利益 驱使 而 装聋作哑 的 各国 政要 也 将 被 永远 盯 在 历史 的 耻寿柱 上 这 是 后 话 我们 先记 着	ordinary account	2023/7/16
核废水,日本政府正式决定福岛核废水排海	普通用户	坚决 抵制 日本 日本政府 正式 决定 福岛	ordinary account	2023/7/16
	普通用户	二十分钟 前 我 梦见 那样 一个 故事 醒来 了	ordinary account	2023/7/16
日本核废水	普通用户	日本 日本 排完 美国 还有 一个 呢 什么 时候 毁灭	ordinary account	2023/7/16
	蓝V	岸田文雄 日本 福岛 最早 将 于 8 月 24 日 据 日本广播协会 NHK21 日 报道 日本首相 岸田文雄 在 当天 的 记者会 上称 福岛 第一 核电站 已 获得 渔民 的 一定 理解 计划 最早 从 24 日 开始 将 排入 海洋 目前 正在 对此 进行 最终 协调 外交部 发声 在 8 月 21 日 外交部 例行 记者会 上 有 记者 提问 称 日本首相 岸田文雄 8 月 20 日 表示 将 实地考察 福岛 第一 核电站 并 称为 推进 核反应堆 报废 和 福岛 重建 工作 排放 是 绝不能 拖延 的 课题 报道 还称 日本政府 已 基本 决定 在 22 日 召开 内阁会议 敲定 启动 的 具体 日期 请问 中方 对此 有何 评论 中国外交部 发言人 汪文斌 说 中方 已 多次 就 日本政府 强推 福岛 计划 表明 严正 立场 日本政府 无视 国内外 的 反对 呼声 不顾 国…	verified account	2023/8/21
日本最早将于24日排放福岛核废水	黄V	日本 最早 将 于 24 日 排放 福岛 你们 能 不能 啊	verified account	2023/8/21
最近韩国渐渐出现无糖葫芦区	普通用户	最近 韩国 渐渐 出现 无 糖葫芦 区 日本 快 了 你们 要 不要 弄 一个 无 海鲜 寿司 区 呢	ordinary account	2023/8/21
日本或最早于24日开始核污染水排海,日本核废水	普通用户	日本 或 最早 于 24 日 开始 日本 大海 不是 你 日本 美国 两个 国家 的 凭 什么 替 全球 人 做 决定 抵制 日本 排放 抵制 日货	ordinary account	2023/8/21
日本核污水57天将污染半个太平洋,日本正式批准核污水排海计划,日本核废水,日本密集收购中国中药企业,近一半日本市民赞同核污水排放,日本投降78周年	普通用户	用 实际行动 抵制 日本 核 污水排放 不买 日本 产品 不去 日本 旅游 不吃 日本 食品 日本 产品 SKllcpbpola 资生堂 ALBION 奥尔滨 ipsa 黛珂 HABADHC 芙丽芳 丝珂润 ANESSA 安热 沙丝蓓 绮索 菲娜 雪肌精 芳珂娜丽丝 est 泉肌 sensai 兰蔻 部分 产品 小白管 防晒 菁 纯 防晒 雅诗兰黛 部分 产品 樱花 水 原生 液科 颜氏 部分 产品 悦木之源 部分 产品 部分 多芬 洗面奶 嘉娜宝 ettusais 艾杜纱 suqquCANMAKE 植村秀 部分 产品 无印良品 大 创素 之然 怡丽丝尔 等 文具 斑马 百乐 等 文娱 产品 动漫 周边 手办 模型 等 运动 产品 美津浓 等 电子产品 任天堂 松下 等 家电 汽车 护理 花王 等 日本 57 天将 污染 半个 太平洋 日本 正式 批准 计划 日本 日本 密集 收购 中国…	ordinary account	2023/8/21
	普通用户	岸田文雄 日本 福岛 最早 将 于 8 月 24 日 这 算不算 战争 行为 可以 直接 轰炸 日本 吗	ordinary account	2023/8/21
日本准备本周开始排放福岛核废水	黄V	日本 准备 本周 开始 排放 福岛 不 懂 啊 能 喝 的 水 为什么 排进 大海	verified account	2023/8/21
日本核废水	普通用户	日本 反对 有用吗 好 无力	ordinary account	2023/8/21
日本核废水,日本准备本周开始排放福岛核废水	红V	冲击 日本 冲浪 相关 行业 冲浪 爱好者 强烈 反对 日本 日本 准备 本周 开始 排放 福岛	verified account	2023/8/21
日本决定核废水2023春夏排入海	普通用户	日本 决定 2023 春夏 排 入海 我 还 没 去 见 过 大海 呢 真 该死	ordinary account	2023/8/20
日本东京面临缺水危机	普通用户	日本 东京 面临 缺水 危机 多大点 事儿 有的是 正好 多 喝 点儿	ordinary account	2023/8/20
日本核废水,日本政府正式决定福岛核废水排海	普通用户	日本 日本政府 正式 决定 福岛 日本 这 是 要 毁灭 人类 啊	ordinary account	2023/8/20
日本东京面临缺水危机	普通用户	日本 东京 面临 缺水 危机 不是 现成 的 吗 直接 喝	ordinary account	2023/8/20
日本东京面临缺水危机	普通用户	日本 东京 面临 缺水 危机 自己 喝 吧 挺 多 的	ordinary account	2023/8/20
日本东京面临缺水危机	普通用户	日本 东京 面临 缺水 危机 不是 挺 干净 吗 多 喝点	ordinary account	2023/8/20
日本东京面临缺水危机	黄V	日本 东京 面临 缺水 危机 艾玛 一个 岛国 怎么 能 缺水 呢 赶紧 赶紧 安排 上	verified account	2023/8/20
一岁多的孩子高铁哭闹遭女子要求闭嘴	普通用户	一岁 多 的 孩子 高铁 哭闹 遭 女子 要求 闭嘴 网上 狂吠 要求 别人 忍忍 忍 的 家长 才 是 巨婴 吧 每次 坐火车 坐 高铁 要么 小孩 踢 座椅 要么 想 小睡 的 时候 小孩 拿个 手机 声音 特别 大 在 那 玩 我们 普通 乘客 就 活该 被 你们 家 孩子 烦 啊 日本 倒 你 也 忍 一下 就 过去 了 八国联军 打砸抢 烧 你 也 忍 不是 凭 什么 让 着 你们 这些 巨婴 家长 啊 老 巨婴生 了 小 巨婴 老 巨婴 打电话 手机 外放 小巨婴 跑来跑去 大声 尖叫 全世界 都 得 忍 你们 一家子 呗	ordinary account	2023/8/20
日本核废水	普通用户	拒绝 日货 抵制 核 污水排放 日本	ordinary account	2023/8/20
	普通用户	记 820 不想 上学 我 还 想 回家 班主任 也 有 病 也 骂 我 是 坏 学生 我 有 精神病 我 还 情绪 波动 大 我 不 喜欢 这个 世界 我 想 如果 排放 我 就 不能 小孩 游泳 了 其实 死 在 15 岁 也 挺 好 的 我 也 没有 遗憾 我 想 成为 一名 合格 的 职业 运动员 也 想 成为 一名 合格 的 游泳 教练 让 更 多 人 喜欢 游泳 就是 我 的 梦想 今天 分享 走 哪里 未来 就 在 哪里	ordinary account	2023/8/20
直说热评,日本政府正式决定福岛核废水排海	蓝V	直说 热评 刘 和平 日本 排 安全 吗 技术性 问题 被 政治 操弄 朝鲜 国土 环境保护 省 对外 事业 局局长 发表谈话 抨击 国际原子能机构 有关 日本 福岛 核电站 排放 的 报告 对此 来看 特约 评论员 刘 和平 如何 解读 日本政府 正式 决定 福岛	verified account	2023/7/11
澳大利亚,墨尔本,猫本在线,澳洲,悉尼,珀斯,阿德莱德,布里斯班,吉朗,塔斯马尼亚,塔斯在线	蓝V	全文 阅读 多 国 反对 日本 排放 进入 倒计时 韩国 开始 抢盐 日本 排放 计划 将 持续 30 年 更 多 墨尔本 澳洲 资讯 访问 猫本 在线 门户网站 导语 你 怎么 看 日本 将 排放 向 太平洋 的 计划 进入 倒计时 多国 和 地区 都 对此 强烈 发对 2011 年 一场 9 级 地震 和 强大 的 海啸 袭击 了 日本 东京 东北部 约 220 公里 的 福岛 核电站 让 福岛 第一 核电站 的 三个 反应堆 熔毁 澳大利亚 墨尔本 猫本 在线 澳洲 悉尼 珀斯 阿德莱德 布里斯班 吉朗 塔斯马尼亚 塔斯 在线	verified account	2023/7/11
	普通用户	第 1419 条 预测 联合国 原子 原 机构 负责人 允许 日本 把 排入 大海 请问 是否 收 了 日本政府 的 贿赂 开坛 起卦 根据 易经 天象 显示 得 坎 卦 之 四 以卦观 之上 坎下 坎坎为 水有 上下 之水 连通 之象 下 坎 为 日本 上坎为 联合国 原子能 机构 负责人 上下 坎水 相通 坎为 财为 酒 有 以 财物 买通 之象 坎为 纳牖 为 仓库 之意室 中 通明 有 暗中 纳财 入库 之兆 预示 有 收人 钱财 之象 坎 为险 日本政府 和 联合国 原子能 机构 不顾 海洋 和 世人 安危 下 上行 险 用心险恶 为 人 所共愤 水为 平 日本政府 之 目的 为 摆平 入海 之事 而 违背 天道 暗地 行贿 卦象 所示 明矣 无处 遁形 赶紧 停止 害人害己 之 行为 否则 祸延 子孙 人们 赖以生存 的 地球 危矣 各国 人民 要 明白 未来 将 对 人类 …	ordinary account	2023/7/11
日本政府正式决定福岛核废水排海,IAEA总干事到达韩国后被骂到改道,直说热评	蓝V	日本政府 正式 决定 福岛 刘 和平 的 亲日 外交 战略 走 不了 太远 IAEA 总干事 到达 韩国 后 被 骂 到 改道 对于 韩国 国内 民众 与 在野 的 共同 民主党 举行 大规模 集会 抗议 日本 将 福岛 核 污水排放 入海 以及 抗议 国际原子能机构 总干事 格罗 西在 这件 事情 上 偏袒 日本 一事 直 新闻 特约 评论员 刘 和平 指出 在 韩国 的 政治 环境 下 基础 民意 才 是 其 内政 与 外交 方向 最终 的 决定性 力量 因此 当前 奉行 的 亲美 尤其 是 亲日 外交 战略 可能 难以 走 得 很 长远 说不定 过 了 一段时间 在 强大 的 民意 压力 下 或者 是 在 下 一次 的 大选 之后 韩国 的 外交 战略 就 会 再 来 一次 大 修正 这种 现象 在 过去 几十年 中 已经 像 翻 烙饼 一样 翻 了 好 多次 直说 热评 详细 内…	verified account	2023/7/11
	普通用户	研究 了 一下 才 发现 平时 用 的 护肤品 基本 都 是 日产 看 了 半天 替代品 也 没 找到 满意 的	ordinary account	2023/7/11
	普通用户	日本 喝多 了 山东 校长 竟大赞 日本 核 食品 日本 喝多 了 山东 校长 竟大赞 日本 核 食品	ordinary account	2023/7/11
	普通用户	福岛 拟 八月 特首 李家 超 未来 将会 扩大 针对 日本 食品 的 入口 限制 特首 李家 超今 早 表示 对于 日本 即将 排 当局 将会 扩大 对 日本 食品 的 入口 限制 特首 李家 超 又 表示 认为 长时间 排放 的 风险 仍 是 未知 当局 会 十分 认真对待 强调 食品安全 需要 保障 更要 确保 市民 的 健康 安全	ordinary account	2023/7/11
日本核废水	普通用户	日本 最近 一直 在 关注 这件 事 但 死活 没有 和 有力 的 解决办法 麻 了 我 还 没 成年 还 想活 啊	ordinary account	2023/7/13
	普通用户	期间 国家 官媒 相信 美国 专家 国内 官媒 听听 各国 专家 可以 喝 国内 官媒 太阳风暴 相信 美国 专家 说 的 ai 可以 预 判官 媒 专家 说 的 都 对	ordinary account	2023/7/13
	普通用户	原神 散兵 60 一比 一捆 吃 到 的 梦情 但是 要 9 月 才 发货 啊啊啊 啊 你 XX 你 干嘛 社团 你 是 要 在 这 几个 月 让 我 对 着 这个 柄 图 舔 到 把 它 抛光 磨平 了 再 卖出去 做 无暇 谷是 吗 原来 我 才 是 你们 这 两个 月 把 谷 做 完成 的 最后 一步 好 我 老婆 在 你们 手上 我 没 办法 那 既然 这样 我 马上 喝 一吨 化身 哥斯拉 用三米 的 舌头 把 这 几百件 的 普麻 都 舔 一遍 抛光 瓦亮 了 放心 我 不会 累死 甚至 还 可以 舌灿莲花 给 你们 把 包 都 打 了 我 人 好 吧 所以 求求 你们 快点 发货	ordinary account	2023/7/13
日本核废水	普通用户	日本 再 玩 几年 潜水 就 可以 放弃 这项 运动 了 海鲜 也 可以 放弃 了 我 日 你 你 的	ordinary account	2023/7/13
尹锡悦向日要求派韩专家参与监督核废水排海,北约峰会,韩日首脑会谈	蓝V	向 日 要求 派 韩 专家 参与 监督 表示 日本 核 处理 水 应 最 优先 考虑 国民 的 健康 和 安全 提出 日方 应 第一 时间 和 韩方 共享 监督 全程 是否 按计划 进行 的 检查 过程 中 也 应 由 韩方 专家 参与 如 发现 放射性物质 浓度 超标 等 情况 时应 立刻 停止 排放 并 及时 通知 韩方 北约 峰会 韩日 首脑 会谈	verified account	2023/7/13
日本核废水	普通用户	日本 不是 这么 大 的 事连个 都 没有 是 什么 意思	ordinary account	2023/7/13
	普通用户	用 了 好久 的 这个 牌子 要 下岗 了 微博 不 知道 推荐 了 多少 回 那个 矮管 这 跟 细管 第一次 空瓶 干皮 应该 会 喜欢 不买 的 原因 不是 不 喜欢 了 也 不是 不好 用 而是 日本 只要 是 日本 的 东西 都 不敢 再 买 了 有人 会 说 迟早 的 事 谁 也 躲 不过 还有 人 说 中国海关 会 检查 进口 的 都 很 安全 这 完全 取决于 个人 选择 我 的 选择 就是 不 愿意 拿 我 的 钱 去 给 嚯 嚯 全球 的 环境 可以 说 我 爱国 情节 泛滥 或者 其他 总之 日本 的 躬犟 的 人品 真是 早 在 很些 年 就让 人 见识 再见 啦	ordinary account	2023/7/17
日本核污水,日本核废水	普通用户	日本 日本 坚决 反对 日本 排放 抵制 日货	ordinary account	2023/7/17
	红V	香港 高 Sir 强烈 反对 福岛 如果 合格 请 留给 自己 用 HKKoSiropposeJapansnuclearcontaminatedwaterdischargeplan	verified account	2023/7/17
福岛核废水排海最终检查结束	普通用户	福岛 最终 检查 结束	ordinary account	2023/7/17
	普通用户	该死 的 SOS 我 的 防晒 想 再 囤 一个	ordinary account	2023/7/17
日本核废水	普通用户	日本 真的 想 活着 我 说 富士山 桑能 不能 爆发 一下 啊	ordinary account	2023/7/17
日本排放,日本政府正式决定福岛核废水排海,日本花800亿洗白排海计划	普通用户	日本 排放 日本政府 正式 决定 福岛 日本 花 800 亿洗 白 计划 必须 要 重视 起来 啊 日本 排放 必须 坚决 抵制 我们 一起 发声	ordinary account	2023/7/17
凤凰新闻	普通用户	凤凰 新闻 太平洋 会 变成 排放 的 污水池 将会 给 太平洋 东西 海岸 各国 沿海 养殖业 和 捕捞业 带来 毁灭性 灾难 反对 排污 入海 日本 社民党 与 韩国 在野党 达成 共识 中新网 7 月 12 日电 据 日本共同社 报道 当地 时间 11 日 日本 社民党 党首 福岛 瑞穗 与 韩国 最大 在野党 共同 民主党 以及 无党派 国会议员 在 O 反对 排污 入海 日本 社民党 与 韩国 在野党 达成 共识	ordinary account	2023/7/12
三全微推荐·热点来袭,中方灵魂拷问日本排核废水,日本是不是对世界恩将仇报,日本将太平洋当倒核污染水的下水道	蓝V	三全微 推荐 热点 来袭 中方 灵魂 拷问 日本 排 日本 是不是 对 世界 恩将仇报 日本 将 太平洋 当倒 的 下水道 7 月 12 日 外交部 发言人 汪文斌 在 例行 记者会 上 表示 日本 福岛 拟 排放 的 数量 之大 持续时间 之 长 涉及 地域 之广 前所未有 中方 和 太平洋 岛国 都 严重 关切 日本 计划 都 坚决 反对 日方 转嫁 核污染 风险 的 行为 汪文斌 强调 我们 注意 到 太平洋 岛国 论坛 独立 专家 小组 组长 日前 指出 根据 国际原子能机构 的 安全 标准 正当性 是 国际 辐射 防护 安全 标准 的 十大 基本 原则 之一 要求 产生 辐射 风险 的 活动 必须 产生 整体效益 收益 大于 风险 日方 应该 扪心自问 将 太平洋 当作 倾倒 的 下水道 是不是 违反 了 上述 原则 是不是 违反 了 自己 应尽 的 基本 国际 义务 是不是 …	verified account	2023/7/12
日本密集收购中国中药企业,日本核废水,日本收购陕西中药企	普通用户	日本 密集 收购 中国 中药 企业 日本 密集 收购 中国 中药 企业 日本 日本 收购 陕西 中药 企 此刻 只觉 心痛 中国 何其 之大 最后 老祖宗 传下来 的 中医中药 却 被 小国 偷 了 中医药 市场 国人 只 占 2 这个 数据 我 不 清楚 但 我 心痛 我们 的 文化 被 偷走 了 尤其 是 当 我 知道 传统 中药方 我们 国家 的 企业 根本无法 生产 只有 医院 中医师 能 开 日本 贼 已经 把 药方 全部 申请 了 专利 只有 他们 能 生产 药方 制剂 我 真的 恶心 坏 了 是 我们 老祖宗 世世代代 总结 出来 的 药方 和 比例 本来 是 有益于 国人 治疗 的 方子 最后 我们 什么 都 没拿到 企业 不能 生产 现在 还要 继续 被 偷家 还有 清华 控股 卖 的 是 怎么回事 我 不 理解	ordinary account	2023/7/12
夏日萌宠清凉趴,微博手机影像年,这猫上辈子是质检员吧	红V	仙女 我来 看看 又 是 啥 新 玩意儿 闺蜜 日本 宠物 展带 回来 的 处方 罐头 看到 罐头 上 的 纯 国产 挺 有 感触 的 什么 时候 我们 的 宠物 产业 也 有 这种 自信 底气 而 不是 去 假装 洋牌 此条 无关 什么 排放 只是 觉得 我们 应该 把 产品 做好 更 有 产品 自信 夏日 萌宠 清凉 趴微博 手机 影像 年 这 猫 上辈子 是 质检员 吧	verified account	2023/7/12
日本核废水	蓝V	日本 日本 入海 海鲜 还 能 吃 么	verified account	2023/7/8
国际原子能机构因日本核废水排放声誉受损	蓝V	哈巴狗 国际原子能机构 因 日本 排放 声誉 受损 近日 国际原子能机构 发布 了 日本 福岛 处置 综合 评估 报告 这份 报告 认为 日本 方案 总体 符合国际 安全 标准 这一 说法 引发 了 国际 社会 的 强烈 反对 和 质疑	verified account	2023/7/8
	红V	美国防 长 声称 要 保卫 菲律宾 美菲 又 想 干 啥 菲律宾 新 总统 小 马科斯 到底 是 好人 还是 坏人 我 这 几天 正 跟 十几名 菲律宾 记者 在 上海 采访 他们 昨天 在 黄浦江 的 游轮 上 看着 外滩 天际线 感觉 一切 那么 美好 突然 接到 日本 要 排放 的 推送 瞬间 气坏 了 说 现在 还 争论 岛礁 有 什么 用 一来 中国 和 菲律宾 谁 都 别 想 去 南海 捕鱼 了 6 月 30 日 菲律宾 海警 船 擅闯 仁爱 礁 我 海警 船 依法 拦截 然后 果然 美国防 长 跳 出来 了 找 菲律宾 防长 通话 对 中国 海警 船 的 正当 执法 横加 非议 还 说 要 保卫 菲律宾 中国 则 表示 执法 正当权益 不容 侵犯 为什么 南海 局势 早已 一度 降温 最近 又 被 人为 挑起来 了 谁 在 挑动 为何 挑动 今年 1 月 菲律宾 新 总统 …	verified account	2023/7/8
	普通用户	再 有人 bb 特别 是 ip 日本 的 什么 没 问题 通过 检查 的 哔哩 吧 啦 的 我 真的 就是 一个 耳屎 请 站 起来 生活 谢谢	ordinary account	2023/7/8
新闻看点,日本核废水含60多种放射性核素,韩国民众抗议日本排污进海	普通用户	新闻 看点 冲绳 民众 与 舆论 强烈 反对 福岛 据 日本 媒体 7 日 报道 冲绳县 8 个 市民 团体 6 日 举行 记者会 并 签署 声明 共同 反对 将 福岛 第一 核电站 排放 大海 日本 含 60 多种 放射性核素 韩国 民众 抗议 日本 排污 进海 新华网 O 冲绳 民众 与 舆论 强烈 反对 福岛	ordinary account	2023/7/8
中国海关禁止进口日本福岛等十个县食品	普通用户	中国海关 禁止 进口 日本 福岛 等 十个 县 食品 太棒了 点赞 为 中国海关 点赞 还 不够 毕竟 会 造假 都 能 达标 为何 不 在 国内 排放 建议 整个 日本 国家 饮食 药品 都 要 禁止	ordinary account	2023/7/8
	黄V	两边 看 自己 想 卫星 看 福岛 排放 57 天 扩散 太平洋 海关总署 禁止 日本 10 个 县 都 食品 进口 57 天 扩散 太平洋 海关总署 禁止 日本 10 个 县 都 食品 进口	verified account	2023/7/8
	普通用户	禁止 全 日本 食品 把 严禁 问题 的 主导权 留给 全 日本 人民	ordinary account	2023/7/8
	黄V	2011 年 日本 福岛 核电站 因 海啸 原因 出现 核泄漏 事故 后 如今 积累 的 已经 达到 137 万吨 为了 达成 将 排向 海洋 的 目的 多年 来 日本 一直 在 做 相关 铺垫 工作 一个 是 提前 好几年 就 对外 披露 了 方案 并 利用 各种 机会 对外 证明 在 经过 处理 后 已经 达到 了 饮用水 标准 而且 福岛 核 染污 区 周边 十个 县 的 食品 也 已经 达到 安全 标准 可以 食用 O 日本 执意 后 中方 反击 对 日本 十个 县 的 食品 禁止 进口	verified account	2023/7/8
日本政府正式决定福岛核废水排海,日本核废水	蓝V	日本 排放 的 经济账 为 一己 私利 损害 全人类 利益 日本 不顾 国内外 反对 声浪 以 经济 成本 为 由 强推 不仅 重创 了 本国 渔业 更 将 对 全球 渔业 产生 不 可逆 的 损害 其 负面影响 将 如 多米诺 效应 般 逐渐 延伸 至 食品药品 保健品 等 其他 产业 戳 图 看 日本政府 如何 损人不利己 日本政府 正式 决定 福岛 日本 DespitestrongoppositionaroundtheworldJapanhasinsistedondischargingFukushimawastewaterintotheseaonlytoreducecostsIndamagingitsownfisheryitwillalsocauseirreversibledamagetoglobalfisheryandmarineenvironmentswithadominoef…	verified account	2023/7/4
日本政府正式决定福岛核废水排海	普通用户	日本政府 正式 决定 福岛 真的 是 没心 啊 少 一个 日本 地球 照样 转	ordinary account	2023/7/4
亿点曝光计划	黄V	突发 国际原子能机构 允许 日本 排放 该 机构 今天 在 东京 宣布 日本 福岛 符合 安全 标准 中国 驻日 大使馆 对此 回应 称 日本 排放 不 具有 正当性 和 合法性 根据 日经 新闻 刚刚 的 报道 国际原子能机构 IAEA 今天 公布 了 对 日本 东京 电力 福岛 第一 核电站 处理 水 排入 海洋 计划 的 安全 审查 结果 审查 结果 为 符合 IAEA 的 安全 标准 正在 日本 访问 的 国际原子能机构 总干事 格罗 西 当日 在 首相 官邸 面见 日本首相 岸田文雄 提交 了 一份 总结 迄今为止 核查 情况 的 最终 报告 国际原子能机构 刚刚 也 在 其 网站 上 公布 了 该 报告 的 摘要 指出 日本 福岛 核电站 将 处理 过 的 水 排入 海洋 对 人 和 环境 的 辐射 影响 可以 忽略不计 据 报道 格罗 西 一行 是 应 日本政府 的 邀请 …	verified account	2023/7/4
核废水	普通用户	恶心 地球 环保 最大 阻碍 日本 我 呸	ordinary account	2023/7/4
	普通用户	关于 日本 排放 我 很 好奇 为什么 国内 呼声 这么 少 日本 和 韩国 民众 抗议 的 呼声 很 高 但是 国内 抗议 的 声音 好像 就 外交部 没 听说 国内 也 有 集会 抗议 的 新闻 排放 事关 整个 地球 和 人类 如果 是因为 钱 的 问题 为什么 不能 坐下 来 讨论一下 大家 一起 出 这个 钱 为什么 一定 要 一意孤行 搞不懂 了	ordinary account	2023/7/4
IAEA称日核污水排海计划符合标准	普通用户	IAEA 称日 计划 符合标准 现在 都 什么 风气 就是 各种 就是 娱乐 花边新闻 都 是 啥 啊 这种 息息相关 的 事情 上 不了	ordinary account	2023/7/4
	普通用户	看看 日本 炸 出 多少 汉奸	ordinary account	2023/7/4
日本核废水	普通用户	日本 上 天天 挂些 无关痛痒 的 娱乐圈 杂闻 关乎 人类 命运 的 事情 这么 低	ordinary account	2023/7/4
	普通用户	日本 要 了 我们 是不是 要 做 点 正 能量 的 事情 立法 不 进口 所有 日本 的 食物 和 与 食物 有关 的 生产 企业	ordinary account	2023/7/4
日本核废水排海跟踪	蓝V	日本 跟踪 外交部 国际原子能机构 的 报告 证明 不了 日方 的 正当性 和 合法性	verified account	2023/7/4
日本核废水	普通用户	日本 世界 上 不 需要 日本 这个 国家	ordinary account	2023/7/21
	普通用户	因为 我 以后 都 不敢 用 日本 化妆品 了 我 觉得 用兰蔻 极光 水 还 蛮 好 用 但是 定睛一看 怎么 瓶身 有 日文 有些 原料 也 是 日本 进口 的 天本 混干 敏感 皮该 用 啥 了	ordinary account	2023/7/21
日本核废水	普通用户	日本 日本 觉得 可以 排放 的 请 喝 干净	ordinary account	2023/7/21
日本政府正式决定福岛核废水排海	普通用户	日本政府 正式 决定 福岛 日本 可能 变成 24 对 染色体 的 实验 基地 了 排放 大海 基因突变 核辐射 基因突变 是 契机 是 遮掩 日本 人 说 处理 后 的 可以 直接 饮用 是不是 里面 加 了 什么 料会 让 人类 绝育 还是 又 要 研究 新 物种 制约 控制 人脑 的 新 模式 冲着 中国 人种 来 的	ordinary account	2023/7/21
日本核废水	普通用户	日本 想到 以后 可能 要 喝 辐射 水 就 赶紧 多 喝 俩口 难得 的 纯净水 当年 的 小男孩 怎么 没 给 他们 干 没 呢 离谱	ordinary account	2023/7/21
	普通用户	抵制 日本 排放 想 对 日本 说 这么 多人 抵制 排放 你们 是 瞎 还是 聋 啊 还 说 什么 无污染 要是 真的 无污染 的话 你们 去 喝 啊 原子弹 爆炸 的 地方 你们 还 不是 没人 去 一天天 装聋作哑 希望 你们 不要 拿 自己 和 其他 无辜 人 的 生命 开玩笑 只有 一个 地球 我们 都 应该 好好 保护 她 所以 我们 不会 放过 居心叵测 之 人	ordinary account	2023/7/21
程女神语录,励志	金V	程 女神 语录 励志 这 几天 我 被 提问 比较 多 的 问题 粉丝 很 关心 日本 排 这件 事 非常 恶心 十分 讨厌 就 像是 你 的 邻居 天天 把 垃圾 放在 你 家门口 一样 很 臭 很脏 巨 恶心 很 没 素质 没 礼貌 但是 呢 它 杀 不了 人 这 完全 是 IP 多样化 的 真实 体现 天天 遛狗 在 你 家门口 拉屎 你 说 烦不烦 对 你 生命 有 危险 吗 那 也 没有 所以 你们 不要 过度 的 担心 这件 事情 说 到 家 就算 是 两年 扩展 到 全球 如果 真的 有 伤害 美国 早 沉不住气 了 绝不 是 你们 恐慌 的 那么 严重 只是 这件 事情 真的 特别 不道德 所以 我 觉得 你 要 一分为二 地 看 它 实际 的 杀伤 力度 没有 那么 大要 大 的话 白人 早不干 了 不要 自己 编织 恐惧感 合法 进口 的 日本 商品 该 怎么 用 还…	verified account	2023/7/21
日本核废水	普通用户	日本 话题 名 有误 这是 两年 后 已经 排完 了 真的 非常 抱歉 鞠躬 二十年 后 这 是 以前 的 人 做 的 事 和 现在 的 我们 没有 关系 我们 也 是 受害者 呜呜 呜 五十年 后 什么 历史 上 没有 这件 事转	ordinary account	2023/7/21
日本推出性同意APP,日本排放核废水,坚决抵制日本排放核污水	普通用户	日本 推出 性 同意 APP 求 你 了 求 你 了 别 排放 日本 排放 坚决 抵制 日本 排放	ordinary account	2023/8/17
	普通用户	谁 能 阻止 日本 计划 日本 近日 证实 福岛 第一 核电站 储存 的 发生 泄漏	ordinary account	2023/8/17
日本核废水	普通用户	日本 真的 太 可恶 了 这 完全 就是 危害 全人类 的 行为 希望 能 抵制 啊啊啊	ordinary account	2023/8/17
女子凌晨被短信告知航班提前3.5小时起飞	普通用户	女子 凌晨 被 短信 告知 航班 提前 35 小时 起飞 日本 明天 排放 了 诶	ordinary account	2023/8/17
日本推出性同意APP,日本政府正式决定福岛核废水排海	普通用户	日本 推出 性 同意 APP 明天 是 18 号 了 日本 真的 要 排放 了 咩 日本政府 正式 决定 福岛	ordinary account	2023/8/17
日本政府正式决定福岛核废水排海	普通用户	蜡笔小新 日本政府 正式 决定 福岛 明天 就是 18 号 了 要 排进 海洋 了 咩 未来 的 怎么样 的 咩	ordinary account	2023/8/17
韩在野党质疑政府要求日方尽早排核入海,福岛核污染水,核水排海,日本政府正式决定福岛核废水排海	蓝V	韩 在野党 质疑 政府 要求 日方 尽早 排核 入海 福岛 核水 日本政府 正式 决定 福岛 韩国 最大 在野党 共同 民主党 发言人 朴省俊 17 日 在 国会 举行 记者会 就 日本 报纸 朝日新闻 称 韩国政府 和 执政党 非正式 地 要求 日方 提前 排放 福岛 一事 表示 如果 有关 报道 属实 必遭 千夫	verified account	2023/8/17
热点关注,日本核废水含60多种放射性核素,中国禁止进口日本福岛等十地食品	普通用户	中国 严查 日本 核 海鲜 后 日媒 探店 中国 各地 水产 超市 结果 傻眼 了 中国海关 必须 严防死守 绝不能 让 污染 的 日本 核食 进入 中国 谁 会 买 日本 核 食品 吃 了 不孕 不育 得 慢性 癌症 生 变异 畸形儿 会 吃 吧 热点 关注 日本 含 60 多种 放射性核素 中国 禁止 进口 日本 福岛 等 十地 食品	ordinary account	2023/7/22
日本核废水	普通用户	日本 天 一意孤行 啊 把 利益 置于 全球 人民 健康 之上 还有 没有 人性 了 难道 我们 都 要 生于 安乐死 于 忧患 吗	ordinary account	2023/7/22
	普通用户	焦虑 了 大半个 月 了 日本 排放 的 事情 会 让 未来 变成 什么样 完全 想象 不了 且不说 还 能 不能 去 海边 游泳 还 能 不能 吃海鲜 当 核辐射 扩大 渗透到 水循环 之后 我们 这 一代人 老 了 会 怎么样 我 实在 是 不想 身边 的 人 生病 一个 病态 的 世界 还有 什么 存在 的 必要 最近 男朋友 带 回来 的 SKII 我 也 准备 转手 出掉 了 然后 才 想 起来 自己 的 防晒 也 是 日系 的 我 去 他 娘 的 赶紧 给 老子 毁灭 吧 地震 海啸 还灭 不了 你们	ordinary account	2023/7/22
日本核废水	普通用户	日本 就 这	ordinary account	2023/7/22
日本核废水	普通用户	日本 坚决 抵制 日本 将 排入 海洋 抵制 日货	ordinary account	2023/7/22
蛟龙军事	金V	中方 满分 逻辑 批 日方 蛟龙 军事 外交部 无论 日方 如何 文过饰非 也 无法 漂白 计划	verified account	2023/7/22
核废水,地球,生物	普通用户	怎么 这么 低 啊 是不是 还有 好多 人 都 不 知道 这事 呢 一旦 就是 全世界 的 事 整个 地球 都 会 遭殃 说 日本 滔天大罪 不足 为 过 坚决 抵制 日本 不要 麻木 要 清醒 的 痛苦 发声 一旦 麻木 就 什么 希望 都 没有 了 不要 理会 逃不了 没用 的 等 一系列 冷气 的 危害 是 全球性 的 每 一个 人 都 逃不掉 水循环 会到 土地 粮食 所有 生物 去 我们 要 重视 我们 要 抗议 星星之火 终成 燎原之势 尽 我们 所 能 传递 的 危害 传递 给 亲 人们 抵制 日货 反复 检查 购买 的 食品 是否 产地 为 日本 相关 传递 出去 重视 起来 就算 尽 了 磅礴 的 力量 地球 生物	ordinary account	2023/7/19
日本政府正式决定福岛核废水排海	普通用户	日本政府 正式 决定 福岛 上去 upupup 坚决 抵制 日本	ordinary account	2023/7/19
日本核污水	普通用户	日本 置顶 复制 坚决 抵制 日本 排放 作为 地球 公民 代表 地球 上 的 亿万 生命 我们 拥有 对 纯净 海洋 陆地 和 大气 的 使用权 我们 有 资格 健康 地 存活 在 地球 上 我们 有 义务 维护 好 自然 的 宜居 性 避免 任何 形式 的 人为 污染 与 威胁 因此 我们 要 联合 全世界 的 公民 坚决 抵制 日本 核 污水排放 入海 日本 的 不是 冷却水 不可 混淆 概念 不可 转移 话题 不可 造谣 嫁祸于 他 国 在 罐子 里 可控 在 海洋 里 不 可控 不能 让 全人类 全世界 为 的 过失 买单 请 日本政府 与 对 日本 民众 负责 对 全球 公民 负责 对 全世界 的 未来 负责 立即 停止 推进 计划 日本 中 含有 浓度 极高 的 放射性 极强 的 钴 锶 铯 等 元素 会 对 人类 在内 的 各种 生物体 的 DNA 和 蛋白质 等 分子 …	ordinary account	2023/7/19
	普通用户	竟然 能 引发 爆炸	ordinary account	2023/7/19
日本决定核废水2023春夏排入海	普通用户	日本 决定 2023 春夏 排 入海 真是 疯 了	ordinary account	2023/7/19
	普通用户	我 对 抽烟 的 滤镜 已经 到 看到 一个 人 抽烟 我会 觉得 ta 颜值 骤减 的话 都 不想 跟 ta 说 了 初中 的 时候 出 了 地铁 短短 10 分钟 路程 我 低头 数 烟头 断断续续 有 20 支 骑车 回家 边 骑边 呼吸 新鲜 的 二手烟 有 的 人 呀 疫情 时戴 口罩 都 堵 不 上 你 的 嘴 我 恨 烟 就 像 我 恨 日本 人 排放 可是 抽烟 太 解压 太 赚钱 太可 持续 发展 了 好像 我 没有 什么 力气 去 反抗 吧 我 只是 讨厌 烟味儿 更 讨厌 被迫 吸 二手烟	ordinary account	2023/7/19
日本核废水	普通用户	日本 坚决 抵制 投入 大海 建议 他们 自己 喝完 要 排放 的 污水	ordinary account	2023/7/19
日本政府正式决定福岛核废水排海	普通用户	日本政府 正式 决定 福岛 坚决 抵制 日本 排放	ordinary account	2023/7/19
日本排放核废水,日本政府正式决定福岛核废水排海,日本核废水	普通用户	愿 中国 青年 都 摆脱 冷气 只是 向上 走 不必 听 自暴自弃 者 流 的话 能 做事 的 做事 能 发声 的 发声 有 一分 热 发一分光 就 令 萤火 一般 也 可以 在 黑暗 里发 一点 光 不必 等候 炬火 此后 如竟 没有 炬火 我 便是 唯一 的 光 鲁迅 热风 坚决 抵制 日本 排放 日本 排放 日本政府 正式 决定 福岛 日本	ordinary account	2023/7/19
	黄V	同样 是 退休 人员 区别 不仅仅 在于 退休 工资 和 多年 钱财 规划 的 不同 而 主要 在于 精神文明 的 差距 有 的 在 游山玩水 看书 读报 关注 AI 脑机 星链 抗癌 药物 还有 的 刷 短 视频 刷 短 视频 刷 短 视频 美国 人 死光 了 尼米兹 逃跑 了 北约 瑟瑟 发抖 日本 都 没错 都 没错 开心 就 好 了	verified account	2023/7/9
日本政府正式决定福岛核废水排海	普通用户	日本政府 正式 决定 福岛 即便 你 不在意 生死 但 不要 忘 了 这 世界 仍然 还有 很多 人 很多 人想 活着 下去 如果 你 把 全人类 的 生死 看 的 无所谓 你 都 是 个 罪人 难怪 你 会 有 这样 的 想法 原来 你 不是 人类 的 一份 子 你 也 没 资格 拿 全人类 都 陪 你 陪葬 无论 什么 理由 如果 地狱 指 的 是 星球 说不定 这样 的 地狱 星球 存在 呢 专门 来收 罪人 的 地方 创造 这样 的 地狱 并 不是 神 而是 千千 亿万 的 冤魂 建成 的 星球	ordinary account	2023/7/9
	蓝V	媒体 日本 市民 团体 称 福岛 处理 水 违反 约定 据 日本共同社 报道 反对 福岛 第一 核电站 处理 水 的 市民 团体 7 日 在 东京 召开 记者会 称 排放 属于 违反规定 处理 水 并未 得到 当地 居民 的 认可 O 媒体 日本 市民 团体 称 福岛 处理 水 违反 约定	verified account	2023/7/9
新媒体,声音	普通用户	韩国 民众 在 为 日本 乱排 而 抗议 我们 的 官方 发声 也 不少 而 我们 民间 的 声音 呢 是不是 中国 人 在 这方面 比较 冷血 这样 关乎 民众 健康 的 大事 竟然 无人 关心 媒体 整天 是 这个 明星 那个 明星 的 唯独 这样 事 刻意 回避 媒体 不 发声 民众 默不作声 这是 我们 应有 的 态度 新 媒体 声音	ordinary account	2023/7/9
日本核废水,日本核污水57天将污染半个太平洋	金V	不像 跪 了 的 韩国 政权 韩国 媒体 还是 有点 骨气 截获 了 两份 关键 文件 证实 了 日本 花费 巨资 买通 国际原子能机构 官员 获取 核 污水排放 无害 的 假 报告 日本 日本 57 天将 污染 半个 太平洋	verified account	2023/7/9
	黄V	早报 7 月 9 号 星期天 1 电子竞技 将 成为 2026 亚运会 正式 项目 2 大姐 高铁 上 吃 螺蛳 粉 铁路 客服 可以 带 上车 但 不 建议 食用 3 长沙 发现 3 例 病例 目前 均 在 定点医院 隔离 治疗 病情 稳定 4 女子 地铁 上 发表 辱华 言论 引 网友 众怒 警方 通报 系 精神 残疾人 5 日媒 福岛 第一 核电站 很 可能 8 月 开始 排放 6 大润发 一 门店 招聘 业余 抓小偷 的 人 0 底薪 抓 多得多 7 因 移民 政策 分歧 荷兰政府 宣布 将 集体 辞职 89512 米 第二次 青藏 科考队 发布 珠峰 顶部 积雪 厚度 9 全球 平均气温 4 天内 三度 创下 新高 未来 一个半月 还会 继续 升高 10 河南 信阳 一 雪糕 店 爆炸 致 夫妻 一死一伤 官方 冰柜 压缩机 故障 引发 11 李玟 老公 首发 声 否认 给 李…	verified account	2023/7/9
安倍忌日蔡英文赖清德发文纪念,每日看台湾	蓝V	岛内 网友 舔 日 卖 台 安倍 忌日 蔡 英文 赖清德 发文 纪念 7 月 8 日 是 日本 前首相 安倍晋三 被 枪击 身亡 一周年 台当局 领导人 蔡 英文 在 社交 媒体 发文 称 曾 强调 所谓 台湾 有事 即 日本 有事 的 安倍 最 令人 感念 缅怀 民进党 当局 副 领导人 赖清德则 宣称 他 要 让 所谓 台日 命运 共同体 更 坚定 为 印太 和平 与 繁荣 共同努力 他 永远 不会 忘记 安倍 对 台湾 的 所谓 帮助 跟 支持 两人 发言 引起 岛内 网友 不适 批评 他们 在 舔 日 卖 台 岛内 网友 纷纷 批评 赖清德称 舔 日 卖 台 请 滚回 日本 去 还有 岛内 网友 讽刺 称 感念 日本 啥 抢 钓鱼岛 卖核 食排 吗 来源 两岸 新 新闻 每日 看 台湾	verified account	2023/7/9
泛户外	黄V	坚决 抵制 日本 将 排入 大海 保护 地球 你 我 都 有责 如果 更多人 发声 地球 才 可能 免遭 污染 感谢 大家 一起 发声 泛 户外 心 旅游 抵制 日本 排放	verified account	2023/7/9
凤凰新闻	普通用户	凤凰 新闻 韩国 政客 牺牲 国民 利益 的 背后 日本 排放 韩国 称 符合标准 24 小时 不到 中方 叫停 福岛 食品 日本 排放 即将 走出 关键 一步 国际原子能机构 和 韩国 的 当局 都 表态 称 符合标准 韩媒 却 曝出 猛料 24 小时 不到 中方 叫 O 日本 排放 韩国 称 符合标准 24 小时 不到 中方 叫停 福岛 食品	ordinary account	2023/7/9
中医被日本收购,日本政府正式决定福岛核废水排海	普通用户	中医 被 日本 收购 想 用 中药 解 的 毒 么 日本政府 正式 决定 福岛	ordinary account	2023/7/18
	普通用户	日媒 民众 担忧 排放 岸田 支持率 接近 上台 以来 最低点	ordinary account	2023/7/18
日本核废水,日本八月排放核污水	普通用户	日本 日本 八月 排放 坚决 抵制 日本 排放	ordinary account	2023/7/18
日本核废水	普通用户	日本 能 不能 有点 我 求求 了	ordinary account	2023/7/18
日本核废水	普通用户	日本 坚决 反对 球球 出大招 控制 他们 吧	ordinary account	2023/7/18
日本核废水	普通用户	抵制 日本 你 的 错误 凭 什么 要 让 全人类 为此 买单 日本	ordinary account	2023/8/18
日本核废水	普通用户	日本 自私 无耻 的 手段 极其 卑劣	ordinary account	2023/8/18
日本核废水	普通用户	日本 抵制 日本 抵制 日货 不要 让 空气 和 水 成为 昂贵 的 商品 自由 呼吸 和 饮水 是 地球 人生 来 的 权利	ordinary account	2023/8/18
	普通用户	因为 换 了 款 精华 超好 用 哼 等 我 都 找到 合适 的 替换 了 那 在 我 这里 真的 一文不值 了	ordinary account	2023/8/18
	普通用户	到底 是 谁 在 磕 rccr 别乳 我 爹行 吗 r 再过 一万年 都 配不上 我爹 我 真服 你们 了 没品 就算 了 怎么 还 没脑 日本 排放 的 时候 把 你们 的 脑子 给 丢 进去 了	ordinary account	2023/8/18
日本核废水	普通用户	日本 抵制	ordinary account	2023/8/18
日本核废水	普通用户	日本 装 什么 无辜 啊 什么 受害者 啊 现在 不是 原形毕露 了 嘛	ordinary account	2023/8/18
日本核废水	普通用户	日本 让 我 ex	ordinary account	2023/8/19
日本政府正式决定福岛核废水排海	普通用户	日本政府 正式 决定 福岛 我们 不 可以 失去 大海 抵制 日货 要 保护 好 地球 对 海洋 的 污染 并 不 像 日本 口中 那么 美好 一旦 排入 海洋 一切 都 将 不 可逆 了 建议 接受 排放 的 人 直接 用 日本 的 废水 不要 放在 大 海里 自取 了	ordinary account	2023/8/19
日本最快将于22日决定排海时间,日本核废水,美日韩	普通用户	日本 最快 将 于 22 日 决定 时间 日本 美日韩	ordinary account	2023/8/19
bilibili,日本正式批准核污水排海计划,日本政府正式决定福岛核废水排海	普通用户	bilibili 真理 上 的 灰尘 的 视频 O8 月 18 日 福岛 全网 消息 汇总 日本 正式 批准 计划 日本政府 正式 决定 福岛	ordinary account	2023/8/19
日本核废水	普通用户	日本 坚决 抵制 起初 没有 人 在意 这 一场 灾难 这 不过 是 一场 山火 一次 旱灾 一个 物种 的 灭绝 一座 城市 的 消失 直到 这场 灾难 和 每个 人 息息相关 流浪 地球	ordinary account	2023/8/19
温暖有你一份	金V	日本 排放 其 民众 反对 资本主义 的 做法 出现 了 日本政府 将 在 排放 开始 算 起 以后 每年 支付 渔民 相当于 人民币 48 亿元 的 赔偿 注意 是 每年 都 给 理由 都 不 找 了 就 只是 因为 渔民 们 的 鱼 卖不出去 所以 给 问题 来 了 为什么 卖不出去 如果 真像 日本 自己 说 的 这水 没事儿 怎么 就 卖不出去 呢 不打自招 温暖 有 你 一份	verified account	2023/7/16
日本核废水	普通用户	日本 请 引起 重视 这 事关 我们 每个 人 不要 被 一时 的 金钱 迷了眼 而 忘 了 这件 事 的 严重性 有了钱 没命 又 有 何用 呢	ordinary account	2023/7/16
日本核废水	普通用户	日本 注释 这 是 我 对 日本 排放 对 中国 影响 的 评论 关于 有 论调 认为 日本 在 特定 地点 排水 可以 让 大部分 污染 进入 中国 内陆 水域 无论 是不是 排放 到 中国 内 水域 无论 排放 到 哪里 对 生态环境 的 影响 都 是 巨大 的 即使 是 排放 到 太平洋 海洋 中 的 很多 生物 其实 是 非常 敏感 的 而 海洋 又 是 地球 最 未知 的 一部分 也就是说 很多 我们 从未 探访 的 生命 奇迹 会 因此 消失 我 宁愿 无 人道主义 地炸 了 日本 都 不能 看 它 把 地球 推向 深渊 而且 有 一 就 有 二 今天 日本 排放 如果 不 拦住 下次 美国 也 要 排 俄罗斯 也 要 排 怎么 拦 搞 到 最后 全部 喝水 得 净化 穷人 大量 基因突变 如果 搭配 富人 基因 改造 咦 齐 了 以前 从来 没 想象 到 过 废土 世界观 …	ordinary account	2023/7/16
	普通用户	有 网友 问 日本 排 直接 难道 对 它 自己 国家 没有 危害 吗 因为 直接 排进 海洋 这样 做 对 日本 来说 更 省力 更省 时间 更 省钱 虽 也 有 危害 但 日本 是 最 外围 岛屿 做 为 一个 小小 岛屿 国家 来说 他 却 拥有 世界 上 最 多 最 宽 最 广泛 的 领海 面积 在 离 日本 领土 本土 很远 很 远 的 地区 太平洋 上 日本 还有 占领 另外 的 太平洋 上 的 几个 小 岛礁 它们 现在 属于 日本政府 管辖 控制 周围 具有 十分 丰富 的 渔业资源 日本政府 只 所以 往 海里 大量排 它 是 抱 着 侥幸心理 希望 本土 渔民 自己 如果 太想 吃海鲜 能 跑 离 日本 本土 岛屿 更 远 一些 地区 如 太平洋 上 日本政府 掌管 控制 的 几个 岛礁 周围 去 打渔 至于 日本政府 官员 自己 想 吃 到 更 安全 的 海鲜 他们…	ordinary account	2023/7/16
日本排放核废水	普通用户	日本 排放 这件 事 迫在眉睫 除了 开始 抵制 的 东西 顺手 就 把 列表 关注 娱乐圈 的 部分 删 了 分组 太乱 可能 还有 没 删 的 我 当然 不 希望 看到 自己 喜欢 的 演员 或者 歌手 或是 某个 看着 还行 的 流量 是 个 隐藏 的 贼子 二 鬼子 所以 我先 取关 就 不会 也 不会 失望	ordinary account	2023/7/16
	普通用户	日本 艹 tm 的 抵制 这种 反 人类 行为 凭 什么 他们 的 事情 要 全世界 人民 一起 受罪 够 恶心	ordinary account	2023/7/16
日本核废水	普通用户	日本 啊啊啊 啊啊啊	ordinary account	2023/7/16
日本福岛核废水将于8月24日排海,日本首相希望核废水尽快排海	蓝V	日本 福岛 将 于 8 月 24 日 日本首相 希望 尽快 据 日本广播协会 NHK 报道 日本首相 岸田文雄 在 刚刚 举行 的 记者会 上称 福岛 第一 核电站 时间 计划 最早 在 24 日岸 田称 希望 尽快 开始 目前 正在 对此 进行 最终 协调	verified account	2023/8/21
日本最早将于24日排放福岛核废水	普通用户	日本 最早 将 于 24 日 排放 福岛 这个 岛国 这个 民族 能 毁灭 吗 谢谢	ordinary account	2023/8/21
日本或最早于24日开始核污染水排海,日本正式批准核污水排海计划,日本核废水	普通用户	日本 或 最早 于 24 日 开始 日本 正式 批准 计划 日本 坚决 反对 日本 核 污水排放	ordinary account	2023/8/21
日本最早将于24日排放福岛核废水	普通用户	日本 最早 将 于 24 日 排放 福岛 保护 我们 唯一 家园 免受 日本 畜牲 污染	ordinary account	2023/8/21
	普通用户	这种 做法 太是 反 人类 了 岸 田文雄 日本 福岛 最早 将 于 8 月 24 日 O 岸田文雄 日本 福岛 最早 将 于 8 月 24 日	ordinary account	2023/8/21
日本最早将于24日排放福岛核废水	普通用户	日本 最早 将 于 24 日 排放 福岛 请 国家 阻止 日本 畜牲 污染 海洋污染 全人类 的 唯一 家园	ordinary account	2023/8/21
日本最早将于24日排放福岛核废水	普通用户	日本 最早 将 于 24 日 排放 福岛 阻止 日本 畜牲	ordinary account	2023/8/21
日本最早将于24日排放福岛核废水	普通用户	日本 最早 将 于 24 日 排放 福岛 这么 安全 排在 你 自个 家 河里 湖里 呀	ordinary account	2023/8/21
福岛核废水57天可废掉半个太平洋	普通用户	福岛 57 天可 废掉 半个 太平洋 阻止 日本 畜牲	ordinary account	2023/8/21
	普通用户	随着 日本 的 全球 将要 面临 一场 巨大 的 灾难	ordinary account	2023/8/21
日本东京面临缺水危机	黄V	日本 东京 面临 缺水 危机 别排 了 直接 输入 东京 啊 还 可以 免费 供应	verified account	2023/8/20
日本东京面临缺水危机	普通用户	日本 东京 面临 缺水 危机 嗯 怎么 不算 能 喝 呢	ordinary account	2023/8/20
考研经验分享,新闻传播学考研,新闻与传播,24考研	黄V	主题 写作 写法 教学 第二 弹 理论 到底 有 多么 重要 呢 作为 类似 议论文 的 论说文 明显 具备 论点 论据 论证 三 要求 因此 我们 先不说 各种 大 的 结构 观点 等 难以 理解 的 东西 我们 结合 论据 与 论证 的 关系 教 大家 最 基础 的 行文 只有 充分 使用 论据 写出 零散 的 句子 才 有 可能 穿针 成线 织出 支撑 观点 的 布 而 行文 最 基础 最 重要 的 就是 理论 论证 与 案例 论证 手法 只有 学会 这 两招 才 是 写出 论说文 的 第一步 那么 理论 要 如何 应用 呢 真题 再现 谈谈 受众 的 角色 与 作用 提出 问题 受众 在 疫情 期间 起到 了 什么 作用 答案 1 在 互联网 分布式 技术 的 支持 下 网络 用户 同样 可以 影响 舆论 网络 技术 使得 李文亮 等 八位 吹哨 人 能够 迅速 在 网上 发表 …	verified account	2023/8/20
日本核废水可致癌致畸致突变	普通用户	日本 可 致癌 致畸 致 突变 坚决 抵制 海洋 连接 着 全 地球 的 命脉 排放 会 断送 地球 的 生态 且 没有 退路 永远 抵制 坚决 抵制 这个 可是 接触 过 反应堆 核心 的 不是 单纯 的 而是 坚决 抵制	ordinary account	2023/8/20
日本东京面临缺水危机	普通用户	日本 东京 面临 缺水 危机 你们 口中 的 安全 刚好 东京 缺水 埋 跟 管子 直通 东京 挺 好 的 你们 倒 是 用 啊 别排 海里 啊 小子 缺德 玩意儿	ordinary account	2023/8/20
日本东京面临缺水危机	普通用户	日本 东京 面临 缺水 危机 可 缓解 一二	ordinary account	2023/8/20
韩国居民疯狂抢购食盐	蓝V	日本 后 韩国 居民 疯狂 抢购 食盐 因为 日本 准备 将 100 多万吨 排入 海洋 韩国 消费者 开始 抢购 海盐 等 物品 恐慌性 抢购 还 导致 韩国 6 月份 食盐 价格 较 两个 月 前 上涨 27 据 媒体 援引 政府 的话 报道 在 7 月 11 日 之前 韩国 将 以 市场价 20 的 折扣 每天 从 库存 中 释放 约 50 吨 盐	verified account	2023/7/11
日本政府正式决定福岛核废水排海,日本,韩国	黄V	福岛 拟 八月 日本政府 正式 决定 福岛 日本 韩国	verified account	2023/7/11
	红V	李家 超若 日本 排 将 扩大 限日 海产 进口 香港 行政长官 李家 超今 早 出席 行会 前 表示 专家 无法 保证 不 影响 食物 安全 及 健康 如 日本政府 启动 福岛 的 计划 特区政府 会 采取行动 扩大 对 日本 进口 食品 的 管制 禁止 来自 多个 县 的 海产 进口 李家 超 指出 进食 辐射 污染 食物 的 风险 须 认真对待 因为 它 影响 现今 世代 以至 下一代 孩子 明白 扩大 禁令 有 机会 令 饮食业 受 影响 但 希望 业界 明白 政府 是 被迫 作出 决定 因为 这次 史无前例 的 事件	verified account	2023/7/11
日本核废水	普通用户	日本 真是 够 诶 私毕 的	ordinary account	2023/7/11
日本核废水	普通用户	日本 是	ordinary account	2023/7/11
	黄V	香港 行政长官 李家 超今 早 出席 行会 前 表示 专家 无法 保证 不 影响 食物 安全 及 健康 如 日本政府 启动 福岛 的 计划 特区政府 会 采取行动 扩大 对 日本 进口 食品 的 管制 禁止 来自 多个 县 的 海产 进口 李家 超 指出 进食 辐射 污染 食物 的 风险 须 认真对待 因为 它 影响 现今 世代 以至 下一代 孩子 明白 扩大 禁令 有 机会 令 饮食业 受 影响 但 希望 业界 明白 政府 是 被迫 作出 决定 因为 这次 史无前例 的 事件	verified account	2023/7/11
日本政府正式决定福岛核废水排海	蓝V	日本 入海 在 即 韩国 民众 囤盐 自救 日本政府 正式 决定 福岛 7 月 11 日 消息 过去 一个月 里 由于 顾客 大量 购买 海盐 韩国 面临 严重 的 海盐 短缺 美国有线电视新闻网 CNN 称 这种 不 正常 的 短缺 反映 出 日本 排放 福岛 的 计划 导致 公众 的 焦虑 空前 加剧 中青报	verified account	2023/7/11
日本政府正式决定福岛核废水排海,日本核污水	蓝V	李家 超若 日本 排核水 将 即刻 采取行动 预告 扩大 海产品 进口 限制 日本政府 正式 决定 福岛 行政长官 李家 超 今日 11 日 出席 行会 前见 记者 时 表示 考虑 到 食品安全 涉及 公共 健康 问题 会 十分 严肃 对待 李家 超 表示 一旦 日本 开始 排放 特区政府 将会 采取行动 将 较 现有 范围 扩大 禁止 进口 海产品 并 对 海产品 进行 彻底 辐射 检测 强调 特区政府 将会 做 得 更 多 政府 已经 成立 专家 小组 进一步 研究 由 政务司 司长 领导 的 跨部门 小组 将会 就 这 一 事件 制定 相应 政策 相信 很快 会 有 公布 日本	verified account	2023/7/11
香港,日本核污水排海,韩国最大在野党抗议日本核污染水排海	蓝V	福岛 拟 八月 李家 超 预告 扩大 日本 食品 入口 限制 日本政府 计划 最快 8 月 开始 将 福岛 第一 核电厂 经 处理 核 污水排放 入海 香港 行政长官 李家 超今 早 在 行政 会议 会前 见 记者 对于 日本 即将 排放 李家 超 回应 指 当局 拟 扩大 对 日本 食品 入口 限制 受限制 的 县份 亦 会 扩大 李家 超 表示 当局 会 十分 认真对待 认为 24 小时 长时间 排放 风险 仍 是 未知 强调 食品安全 需要 保障 要 确保 食品安全 李家 超指 如果 日本 开始 排放 港府 可能 禁制 排放 地点 所属 及 附近 县份 的 海产 入口 香港 亦 需要 更 多 的 检查 港府 有 成立 小组 研究 他 又 说 如果 没有 专家 可以 保证 不会 有 安全 问题 港府 需要 保障 市民 健康 又 指 核辐射 可能 数年 后 才 有 实际 影响 或 影响…	verified account	2023/7/11
日本政府正式决定福岛核废水排海	蓝V	日本政府 正式 决定 福岛 日 韩 民众 抗议 集会 反对 将 近日 因 反对 日本 民众 举行 多次 抗议 活动 7 月 10 日 日本 民众 在 日本首相 官邸 前 举行 抗议 集会 再次 反对 将 福岛 排放 入 大海 此外 在 地理 上 距离 日本 更近 的 韩国 的 民众 对 此事 的 反应 也 十分 强烈 超 八成 韩国 人 反对 计划 连日来 不断 抗议 对 日本政府 不顾 邻国 及 国际 社会 担忧 执意 推动 计划 表示 愤怒	verified account	2023/7/11
日本,环球见闻	蓝V	福岛 将排 入海 食药署 开发 氚 检测法 重点 监测 水产品 日本 福岛 第一 电厂 含有 氚 的 核 处理 水 即将 排放 入海 台湾 食药署 表示 去年 已 与 原能会 开发 辐射 物质 氚 检测 方法 未来 会 将 水产品 检验 列入 重点 稽查 项目 而食 药署 过去 对 日本 核灾 5 县 输入 食品 进行 背景 值 检测 结果 都 是 未 检出 台湾 食药署 自 2011 年 3 月 起 在 边境 检测 辐射 残留 在 21 万 2018 件产品 中有 249 个 样本 被 检验 出含 微量 辐射 但 均 未 超出 台湾 及 日本 标准 副 署长 表示 在 249 件产品 中有 12 批为 开放 核灾 五县 食品 后验 出 虽 未 超过 容许 标准 但 业者 大多 自主 退运 或 销毁 paper 环球 见闻	verified account	2023/7/13
凤凰新闻	普通用户	凤凰 新闻 日本 宣布 排放 7 天后 孩子 畸形 动物 变异 国内 紧急通知 禁止 进口 相关 食品 前两天 看到 了 一条 官方 通知 中国海关 禁止 进口 日本 福岛 等 十个 县 都 食品 这么 做 的 理由 很 简单 一是 为了 防范 受到 放射性 污染 O 日本 宣布 排放 7 天后 孩子 畸形 动物 变异 国内 紧急通知 禁止 进口 相关 食品 日本 排 入海 是 向 全世界 发动 核战争 是 反 人类 的 战争 行为 中国 是 首当 其充 是 笫 一个 被 危害 的 国家 中国 决不会 座视 不管 将 被迫 采取 特别 军事行动 维护 世界 海洋 安全 和 人类 生命 健康	ordinary account	2023/7/13
直新闻和你睁眼看世界,习近平签署通令给2个单位2名个人记功,2023中国新媒体大会,董云虎被查	蓝V	直 新闻 和 你 睁 眼看 世界 睁 眼看 世界 丨 美国 总统 气候 问题 特使 克里 将 访华 20230713 精选 中央军委 主席 习近平 签署 通令 给 2 个 单位 2 名 个人 记功 美国 总统 气候 问题 特使 克里 将 访华 乌克兰 入约 受阻 泽 连斯基 将 会见 北约 多 国 领导人 我国 计划 在 2030 年前 实现 载人 登月 初步 方案 公布 成都 大运会 中国 代表团 成立 多名 奥运冠军 出征 香港立法会 通过 修例 可 对 国安 案 无罪 裁决 上诉 要闻 中央军委 主席 习近平 签署 通令 给 2 个 单位 2 名 个人 记功 中央军委 主席 习近平 日前 签署 通令 给 2 个 单位 2 名 个人 记功 给 中央军委 装备 发展部 某室 92730 部队 70 分队 分别 记 一等功 给 陆军 工程 大学教授 张 雄伟 解放军总医院 第一 医学中心…	verified account	2023/7/13
福岛核废水	普通用户	日本 工业 排污 以前 是 偷偷摸摸 后来 被 抓 现在 是 大明 大方 的 轰轰烈烈 的 福岛	ordinary account	2023/7/13
	普通用户	千与千寻 最近 一段时间 因为 炆 兮 对于 舞萌 DX 一个 赈早 见 琥珀 主 所在国 制作 的 街机 音乐 游戏 圈内 的 攻击 应接不暇 已经 根本 没有 力气 写信 所以 只能 给 赈 早见 琥珀 主 打包 114514 吨 淡水 赈早 见 琥珀 主会 通过 母语 谐音 理解 数字 含义 好 啊 来 吧 他 可能 也 会 顺带 知道 这是 一个 恶俗 圈子里 传出 的 内容 并 给 我 推荐 其他人 喜欢 的 数值 给 他 降降温 当然 我 是 时候 也 该 让 他 去 想方设法 阻止 他 所在 国家 的 人 将 所谓 可以 饮用 和 游泳 的 排入 海洋 了 因为 他 正是 因为 环境 破坏 才 需要 千里迢迢 忘却 姓名 学习 魔法 的 而 一旦 排入 海洋 赈早 见 琥珀 主 可能 根本 没有 可以 泡澡 的 水 他 要么 不得不 抛弃 龙 这个 习惯 要么 看着 自己 …	ordinary account	2023/7/13
日本核废水排海,治愈系	黄V	牛博 非常 罕见 的 一幕 海面 上 成群结队 金枪鱼 组团 跳跃 网友 他们 这 是 在 躲 日本 的 日本 治愈 系	verified account	2023/7/13
日本决定核废水2023春夏排入海,近一半日本市民赞同核污水排放,日本网友对排放核污水的看法,日本核污水57天将污染半个太平洋	普通用户	日本 决定 2023 春夏 排 入海 近一半 日本 市民 赞同 核 污水排放 日本 网友 对 排放 的 看法 日本 网友 对 排放 的 看法 日本 57 天将 污染 半个 太平洋 坚决 抵制	ordinary account	2023/8/16
日本政府正式决定福岛核废水排海	普通用户	日本政府 正式 决定 福岛 是不是 真的 疯 了 日本 这个 民族 到底 还要 犯下 多少 罪孽 啊	ordinary account	2023/8/16
日本政府正式决定福岛核废水排海	普通用户	日本政府 正式 决定 福岛 排 海上 啊	ordinary account	2023/8/16
日本核废水	普通用户	日本 反对 日本 排放 这是 全人类 的 海洋 我们 要 一起 守护	ordinary account	2023/8/16
	普通用户	我 真的 要 远离 男	ordinary account	2023/8/16
	普通用户	一 整个 夏天 的 护肤 就 只有 这个 惊叹 它 怎么 能 这么 好用 真的 太丝 滑 了 太 适合 夏天 了	ordinary account	2023/8/16
日本政府正式决定福岛核废水排海	普通用户	日本政府 正式 决定 福岛 啊 我 擦 才 知道	ordinary account	2023/8/16
日本决定核废水2023春夏排入海	普通用户	日本 决定 2023 春夏 排 入海 坚决 抵制 啊啊啊 为啥 还是 明星 而 不是 这个 啊	ordinary account	2023/8/16
全家看巨齿鲨2快乐又解压	黄V	全家 看 巨齿 鲨 2 快乐 又 解压 跟 群友 一起 看 怎么 不算 全家 一起 看 呢 还 携家带口 呢 指大 鲨鱼 和 小 鲨鱼 不过 在 我们 看来 是 爽片 在 大 鲨鱼 看来 可能 就是 恐怖片 了 N 刷 之后 记住 的 一些 点 开头 往 海里 倒 是 在 内涵 霓虹 吧 如果 你 把 工作 当成 享受 那 每 一天 都 是 在 度假 你 要 不要 听听 你 在 说 什么 海奇 邀请 我们 到 她 的 家里 做客 把 下海 说得好 委婉 我 差点 没 听 出来 另外 确定 是 去 家里 不是 去 嘴里 吗 在 所有 混乱 之后 我们 需要 一位 英雄 站 出来 那 就是 你 老板 的 饼 吃不得 啊 但是 不愧 是 大 boss 深谙 管理 之术 不过 再 大 的 boss 也 逃不过 报应 蒙特 兹 你 在 哭 吗 哭 唧唧 的 反派 还 能 指望 他成 什么 大事 行…	verified account	2023/8/16
中方灵魂拷问日本排核废水,日本是不是对世界恩将仇报,日本将太平洋当倒核污染水的下水道	蓝V	中方 灵魂 拷问 日本 排 日本 是不是 对 世界 恩将仇报 日本 将 太平洋 当倒 的 下水道 7 月 12 日 外交部 发言人 汪文斌 在 例行 记者会 上 表示 日本 福岛 拟 排放 的 数量 之大 持续时间 之 长 涉及 地域 之广 前所未有 中方 和 太平洋 岛国 都 严重 关切 日本 计划 都 坚决 反对 日方 转嫁 核污染 风险 的 行为 汪文斌 强调 我们 注意 到 太平洋 岛国 论坛 独立 专家 小组 组长 日前 指出 根据 国际原子能机构 的 安全 标准 正当性 是 国际 辐射 防护 安全 标准 的 十大 基本 原则 之一 要求 产生 辐射 风险 的 活动 必须 产生 整体效益 收益 大于 风险 日方 应该 扪心自问 将 太平洋 当作 倾倒 的 下水道 是不是 违反 了 上述 原则 是不是 违反 了 自己 应尽 的 基本 国际 义务 是不是 对 12 年前 援助 日本…	verified account	2023/7/12
中方灵魂拷问日本排核废水,日本是不是对世界恩将仇报,日本将太平洋当倒核污染水的下水道	蓝V	中方 灵魂 拷问 日本 排 日本 是不是 对 世界 恩将仇报 日本 将 太平洋 当倒 的 下水道 7 月 12 日 外交部 发言人 汪文斌 在 例行 记者会 上 表示 日本 福岛 拟 排放 的 数量 之大 持续时间 之 长 涉及 地域 之广 前所未有 中方 和 太平洋 岛国 都 严重 关切 日本 计划 都 坚决 反对 日方 转嫁 核污染 风险 的 行为 汪文斌 强调 我们 注意 到 太平洋 岛国 论坛 独立 专家 小组 组长 日前 指出 根据 国际原子能机构 的 安全 标准 正当性 是 国际 辐射 防护 安全 标准 的 十大 基本 原则 之一 要求 产生 辐射 风险 的 活动 必须 产生 整体效益 收益 大于 风险 日方 应该 扪心自问 将 太平洋 当作 倾倒 的 下水道 是不是 违反 了 上述 原则 是不是 违反 了 自己 应尽 的 基本 国际 义务 是不是 对 12 年前 援助 日本…	verified account	2023/7/12
	蓝V	国际 锐评 执意 推进 的 日方 将 被 钉 上 历史 的 耻辱柱 日本 原子能 规制 委员会 7 日向 发放 了 福岛 设施 验收 合格证 这 意味着 日本政府 不顾 国内外 强烈 反对 朝着 排污 入海 计划 又 强行 迈进 了 一步 为了 增加 所谓 合理性 日本 内阁 官房长官 松野博 一声 称 日方 排放 氚 的 浓度 标准 远远 严于 中 韩等国 他 还 说 日方 将 依据 科学 观点 作出 解释 就是 日方 怎么 编 也 改变 不了 这一 本质 人们 反对 的 是 福岛 从来 没有 反对 核电厂 正常 运行 排放 日方 打着 伪科学 旗号 混淆视听 那 不妨 就 从 科学 角度 来说 一说 福岛 与 核电站 正常 运行 排水 到底 有 什么 本质 不同 从 来源 上 看 福岛 核事故 是 最高级别 的 核事故 它 产生 的 污染 水 来自 于 流经 熔融 损毁 反应堆 堆芯…	verified account	2023/7/8
	普通用户	为什么 支持 乌克兰 的 人 一定 会 支持 日本	ordinary account	2023/7/8
中国禁止进口日本福岛等十地食品	黄V	中国 禁止 进口 日本 福岛 等 十地 食品 有些 大 V 洗 的 麻烦 你们 自己 天天 来 一杯	verified account	2023/7/8
	普通用户	P1 吃饱 饭 了 曹氏 当 饭后 小菜 插空 怪不得 胖成 这样 P2 阿 林家 蛋糕 配 白芸豆 黑 咖让 我 一上午 活力 满满 真的 很香 很 好吃 P3 困困 哒 女司机 P4 男人 不送 同事 送 P5 探店 DQ 吃 到 吐 最后 都 没 吃 完 幸福 的 烦恼 P6 发小 疯狂 种草 本土 版 等 了 将近 一个月 就是 不 知道 到底 真的假 的	ordinary account	2023/7/8
中国禁止进口日本福岛等十地食品,日本政府正式决定福岛核废水排海	普通用户	中国 禁止 进口 日本 福岛 等 十地 食品 根据 绿色 和平 组织 的 调查报告 放射性 氚 是 废水 中 不是 唯一 的 放射性物质 废水 中 还 含有 放射性物质 如 铯 137 锶 90 碘 129 钴 60 碳 14 放射性物质 半衰期 从 几十 到 几百年 不 等 这 绝对 是 影响 地球 子孙后代 的 大事 也 绝对 是 反 人类 的 行为 大家 知道 的 放射性 是 致畸 因素 日本政府 正式 决定 福岛 通过 世界 洋流 图 你 就 可以 知道 会 影响 到 谁 据说 日本 会 在 日本 东南 1500 公里 的 公海 排放 废水 排放 之后 根据 洋流 走向 会 经过 日本 暖流 流向 日本 然后 向东 通过 北 太平洋 暖流 流向 美国 到 美国 之后 延 北美洲 海岸线 分为 南北 两个 走向 这个 位置 呵呵	ordinary account	2023/7/8
	普通用户	欧美 环保 组织 那么 强悍 但 对 日本 一事 却 悄无声息	ordinary account	2023/7/8
国际原子能机构将批准福岛核废水排海计划,赵立坚说请日本官员先喝核废水,日本核废水含60多种放射性核素	普通用户	国际原子能机构 将 批准 福岛 计划 全世界 即将 受 影响 的 地区 此时 应该 联手 抵制 日本政府 和 极端 自私 不 负责 毒害 海洋 和 全人类 健康 的 卑劣 行为 赵立 坚说 请 日本 官员 先喝 日本 含 60 多种 放射性核素	ordinary account	2023/7/4
日本核废水,日本政府正式决定福岛核废水排海	普通用户	日本 抵制 日货 日本政府 正式 决定 福岛	ordinary account	2023/7/4
日本核废水	普通用户	日本 坚决 抵制 日货	ordinary account	2023/7/4
日本政府正式决定福岛核废水排海	普通用户	日本政府 正式 决定 福岛 玛德真 TM 的	ordinary account	2023/7/4
国际爆料,日本核废水入海危害有多大,日本核污水排海,日本核污水预计持续排放20至30年,日本核污染水排海隧道工程完工	蓝V	斥 日本政府 一意孤行 强推 计划 外交部 促 日方 研究 以外 处置 方案 中国 及 韩国 近期 的 民意调查 显示 太平洋 沿岸 国家 受访 民众 反对 日本 福岛 县 渔业 协会 联合会 全票 通过 特别 决议 坚持 反对 立场 日本 内阁 官房长官 松野博一 昨却 再次 表示 福岛 将 在 今年 夏季 启动 排放 这一 计划 没有 改变 在 北京 外交部 今日 在 例行 记者会 指 日本政府 一意孤行 强推 计划 中方 再次 敦促 日方 停止 强推 外交部 发言人 毛宁 表示 日本政府 强行 推进 福岛 引发 了 广泛 的 国际 关切 和 担忧 环球时报 向 中国 韩国 日本 菲律宾 新西兰 等 11 个 国家 发起 民意调查 在 11000 多位 受访者 中 近九成 对 表示 担忧 恐惧 和 愤怒 超过 九成 的 受访者 支持 本国 采取措施 干预 日方 令人遗憾 的 是 日本…	verified account	2023/7/4
日本政府正式决定福岛核废水排海	普通用户	日本政府 正式 决定 福岛 顶	ordinary account	2023/7/4
日本政府正式决定福岛核废水排海	普通用户	日本政府 正式 决定 福岛 日本政府 正式 决定 福岛 快 把 这个 顶 起来 啊	ordinary account	2023/7/4
日本核废水	普通用户	日本 我 不 理解 为什么 微博要 压 日本 这么 做 给 全世界 人民 带来 多少 伤害 那些 默许 此 行为 的 政客 心有 多么 的 黑 只是 想着 不会 危及 他 的 利益 只是 希望 等 你 喝 着 核辐射 水吃 着 有 核辐射 的 食物 用 着 有 核辐射 的 物品 时 躺 在 医院 的 病床 上 痛苦 呻吟 时 别忘了 你 今天 的 举动 咎由自取	ordinary account	2023/7/21
V评智库,知识buff加成计划	红V	日本 排放 报复 来 了 驻 美 总领事 遭 袭击 但 只能 吃哑巴亏 日本 最近 刚刚 公布 了 它 开始 向 太平洋 投放 这个 事情 的确 激起 了 很多 国家 的 不满 因为 污水 主要 来自 于 福岛 核电站 V 评 智库 知识 buff 加成 计划	verified account	2023/7/21
日本核废水	普通用户	日本 觉得 可以 排 的 去 把 喝 了 吧	ordinary account	2023/7/21
	普通用户	丝带 的 事 哔 朋友圈 826 就要 开学 军训 了 防晒 还 没 买 谁 来 救救 我 本来 是 打算 买安 耐晒 的 奈何 不敢 用	ordinary account	2023/7/21
福岛核废水57天可废掉半个太平洋	普通用户	福岛 57 天可 废掉 半个 太平洋 姐 还 没 学会 冲浪 呢 排 nm	ordinary account	2023/7/21
日本福岛核污水排海计划,日本政府正式决定福岛核废水排海	蓝V	凤凰 连麦 日本 民众 抗议 福岛 计划 日本 福岛 计划 日本政府 正式 决定 福岛 日本 民众 周四 继续 走上 街头 抗议 福岛 计划	verified account	2023/7/21
	金V	关于 福岛 问题 日 相岸 田文雄 声称 他 强烈 希望 中国 基于 科学依据 来 讨论 处理 水 问题	verified account	2023/7/21
	普通用户	李涛 歌剧 是不是 厕划 亲 奶奶 这 是 喝 了 多少 才能 设计 出来 的 脑瘫 角色	ordinary account	2023/7/21
24日起日本将开始核污染水排海	金V	日本 在 美国 背书 下 准备 排放 赖岳谦 建议 美国 派 油轮 来装 24 日起 日本 将 开始	verified account	2023/8/17
日本核废水	普通用户	日本 日本政府 灭亡	ordinary account	2023/8/17
日本政府正式决定福岛核废水排海	普通用户	薅 完 超市 购物 节满减 100 优惠 开心 在 日本政府 正式 决定 福岛 时 就 想到 把 护肤品 大 换血 赚 着 我 的 小钱 钱 又 霍霍 我 的 饮食 健康 没门儿 认真 清点 了 化妆品 日化 食品 没用 日货 之前 想黛珂 和 红 腰子 我能 用到 天荒地老 果然 世事难料 性价比 高 的 精华 没 找到 替代 之前 囤 的 dhc 卸妆油 fancl 防晒 还 得 继续 用 完真 心理 不适	ordinary account	2023/8/17
日本核污水,日本核废水,坚决抵制日本排放核污水	普通用户	如图 扩散 消息 日本 日本 坚决 抵制 日本 排放	ordinary account	2023/8/17
坚决抵制日本排放核污水,抵制日本,日本核污水	普通用户	坚决 抵制 日本 排放 抵制 日本 日本 是 不是	ordinary account	2023/8/17
坚决抵制日本排放核污水,日本核废水	普通用户	坚决 抵制 日本 排放 日本 不会 让 从 我 这里 赚 到 一分钱 坚决 发声 排就排 喽 不仅 遭受 骂名 还 不 赚钱 我 看 你 咋 活	ordinary account	2023/8/17
日本核废水入海对中国有何影响,日本核污水57天将污染半个太平洋,日本核污水,日本决定核废水2023春夏排入海,日本核废水可致癌致畸致突变	黄V	日本 入海 对 中国 有何 影响 日本 57 天将 污染 半个 太平洋 日本 日本 决定 2023 春夏 排 入海 日本 可 致癌 致畸 致 突变 坚决 抵制 日本 和 污水 抵制 日货	verified account	2023/8/17
日本核废水	普通用户	日本 真的 服 了 没有 人能 管管 吗	ordinary account	2023/8/17
日本核废水	普通用户	日本 越狱 吧 山上 彻 也 抵制	ordinary account	2023/7/22
日本政府正式决定福岛核废水排海	普通用户	日本政府 正式 决定 福岛 这个 世界 可以 没有 日本 不能 没有 大海 啊	ordinary account	2023/7/22
日本核废水	普通用户	我 想 去 见 大海 素未谋面 的 大海 蔚蓝色 的 她 不 应该 只 存在 地理 图册 上 更 不 应该 活在 人们 的 记忆 当中 她 不该 消失 更 不 应该 因为 自私 而 消失 日本	ordinary account	2023/7/22
日本核废水	普通用户	日本 反对 日本	ordinary account	2023/7/22
日本核废水	普通用户	日本 可以 没有 日本 不能 没有 海洋	ordinary account	2023/7/22
日本政府正式决定福岛核废水排海,保护海洋	普通用户	日本政府 正式 决定 福岛 转 保护 海洋 保护 海洋 起初 没有 人 在意 这 一场 灾难 这 不过 是 一场 山火 一次 旱灾 一个 物种 的 灭绝 一座 城市 的 消失 直到 这场 灾难 和 每个 人 息息相关 流浪 地球 提个醒 初中生物 题 海洋 中 的 藻类植物 释放 的 氧气 约 占 地球 大气 含氧量 的 70 别 觉得 只是 吃 不了 海鲜 其他 生物 灭绝 跟 你 车贷 房贷 996 没关系 自然 的 链接 环环 紧扣 一旦 破开个 口子 就 势如破竹 毁灭 到底 真 等到 那 时候 你 都 没有 机会 在意 这些 鸡毛蒜皮 的 烦恼 了 普通人 影响力 是 小 但 至少 自己 兜里 的 钞票 能 做 的 了 主人 多 力量 才能 大 不必 听 自暴自弃 者 的话 能 抵制 就 出力 能 发声 的 发声 此后 如竟 没有 炬火 我 便是 唯一 的 光 世界 可以 没有…	ordinary account	2023/7/22
日本核废水,日本八月排放核污水	普通用户	日本 日本 八月 排放 才 了解 和 的 本质区别 以及 他们 真正 要 排放 的 是 的 实际 影响 程度 下个月 居然 要 正式 开始 排放 了 持续 数 几十年 每天 定量 排放 才能 排完 他们 的 量 不 选择 固化 填埋 破坏性 较 小 的 方式 难道 是 缺钱 咩 拜托 世界 第三 大 经济体 诶 搞 这个 自然界 循环系统 下 谁 跑 得 脱 周边 各国 首当其冲 只能 说 要是 潘多拉 魔盒 开启 的 那天 的 右派 能 不能 带 着 他 漂亮 爹地 先 亖 没想到 先 发声 有 动作 直接 抵制 的 是 港港 突然 感触 就是说	ordinary account	2023/7/19
洗面奶	普通用户	倾倒 后 到底 咋 选 洗面奶 啊 在 纠结 韩束 雪花 秀 和 国产 洗面奶 洗面奶 洗面奶	ordinary account	2023/7/19
日本政府正式决定福岛核废水排海	普通用户	日本政府 正式 决定 福岛 如果 真 这么 干 了 地球 上 没有 一人 可以 幸免于难	ordinary account	2023/7/19
日韩狼狈为奸抱团取暖必自焚	普通用户	日 韩 狼狈为奸 抱团 取暖 必 自焚 岸田文雄 跟 韩国 的 一样 比 前任 安倍晋三 更 无度 更 可耻 更 遭人 恨 安倍 下位 后 才 言 台湾 有事 即 日本 有事 而岸 田 却 在 任上 就 与 中国 叫板 并 彻底 撕破脸 大力 推动 修宪为 全面 实行 军事 扩张 铺路 做 准备 以此 达到 复辟 军 主义 称霸 亚洲 的 罪恶 目标 而 上位 后 更是 毫无顾忌 不惜 与 近邻 中俄为 敌 在 中美 俄 三个 大国 间 毫不犹豫 的 选边 站 在 美国 一边 为了 讨好 美国 迎合 日本 卑躬屈膝 到 脸 都 不要 丢 尽 了 祖宗 的 脸 在 他 的 推动 下 一 是 免除 了 韩国 多年 来 向 日本 索赔 的 劳工 及 慰安妇 赔款 二是 为 日本 排放 张目 做 伪证 三是 推动 与 日本 的 军事 信息 共享 顺利 成为 美国 期待 的 美日韩 军事同盟 四是…	ordinary account	2023/7/19
	普通用户	如果 美国 连 自己 亲自 订立 的 核不扩散 条约 也 要 肆意 践踏 那么 国际 社会 为什么 还要 继续 遵守 如果 美国 觉得 中 俄 应该 在 中东问题 上 尤其 是 中东 核 问题 上 说 两句 那好 既然 美国 还 打算 要 由 其 亲自 订立 的 核不扩散 条约 那 就 把 所有 的 核扩散 问题 全部 摆在 桌面上 说 说 清楚 比如 中国 关心 的 日本 福岛 排放 问题 AUKUS 问题 比如 俄罗斯 关心 的 扎波罗热 核电站 安全 问题 等等 如果 美国 觉得 不用 中 俄 在 中东问题 上 尤其 是 中东 核 问题 上 说 两句 那也好 既然 美国 都 不要 其 亲自 订立 的 核不扩散 条约 了 那么 国际 社会 为什么 还要 遵守 那 就 索性 让 中东国家 自己 在 这 一 问题 上 自作主张 好 了	ordinary account	2023/7/19
日本核废水	普通用户	日本 明明 是 为什么 要 玩弄 字眼 偷换概念 呢 下作 的 日本政府	ordinary account	2023/7/19
日本核废水	普通用户	日本 哥斯拉 居然 可能 是 真实 的 要说 写实 还 得 看	ordinary account	2023/7/19
日本政府正式决定福岛核废水排海	普通用户	日本政府 正式 决定 福岛 世界 可以 没有 日本 但 不能 没有 海洋 为什么 不一人 一杯 喝 了 呢	ordinary account	2023/7/19
	普通用户	海鲜 会 降价 吗	ordinary account	2023/7/9
	普通用户	小鬼子 的 事 你 怎么 看 我 选择 相信 IAEA	ordinary account	2023/7/9
青梅早知道	蓝V	青梅 早 知道 1 上海 首条 新一代 智慧 公路 S32 申嘉湖 智慧 高速公路 试运行 2 蔡 昉 户籍制度 改革 能 立竿见影 刺激 消费 18 亿 农民工 可 释放 万亿 级 消费 3 多所 高校 7 月 8 日起 对 社会公众 开放 参观 4 电子竞技 将 成为 2026 亚运会 正式 项目 5 公募 降费 启动 17 家 头部 公募 宣布 管理费 与 托管 费降 至 1202 以下 6 北京 无人驾驶 的 出租车 将 正式 上路 7 中汽协 删除 维护 公平 市场秩序 承诺书 中涉 价格 表述 有违 反垄断法 精神 8 荷兰政府 集体 辞职 首相 吕特 与 国王 会面 9 中国 洪都拉斯 自贸 协定 第一轮 谈判 启动 10 瑞士 和 奥地利 加入 欧洲 天空 之盾 倡议 11 日媒 福岛 第一 核电站 很 可能 8 月 开始 排放 12 乌防长 集束 弹药 不会 用于 攻击…	verified account	2023/7/9
	普通用户	回头是岸 这部 漫画 好 看到 爆炸 不想 你 错过 简介 表面 看上去 由于 全球 气候 变暖 导致 了 极端 天气 频发 和 海平面 上升 人类文明 处在 全球性 的 洪水 危机 中 然而 祸不单行 在 太平洋 中 各种 因 辐射 而 变异 的 水怪 也 随着 上涨 的 海水 涌入 了 人类 世界 关于 宇宙 和 人类 的 一些 瞎 想 不 一定 受欢迎 希望 与 读者 一同 思考 O 该 作品 来自 腾讯 动漫	ordinary account	2023/7/9
	黄V	新闻调查 丨 揭露 福岛 真相 各国 专家 这样 说 各国 专家 这样 说	verified account	2023/7/9
核废水后要避雷的化妆品品牌 有你在用的吗？,微博VC计划	金V	后要 避雷 的 化妆品 品牌 有 你 在 用 的 吗 娱乐 巨 咖站 微博 VC 计划	verified account	2023/7/9
	普通用户	日本 排入 太平洋 对 邻国 甚 是 亚洲 均 是 人类 基因突变 与 绝种 的 危害 中 俄 必须 以 军队 驻 日本 封锁 日本 的 的 直接 排入 大海 的 行为 世界 的 海洋 不是 日本 的 自己 下水道 当 海洋 被 污染 人类 基因突变 成 了 绝种 这个 去 开始 治理 危机 已经 发生 如何 杜绝	ordinary account	2023/7/9
	普通用户	清华大学 日本 排入 太平洋 对 邻国 甚 是 亚洲 均 是 人类 基因突变 与 绝种 的 危害 中 俄 必须 以 军队 驻 日本 封锁 日本 的 的 直接 排入 大海 的 行为 世界 的 海洋 不是 日本 的 自己 下水道 当 海洋 被 污染 人类 基因突变 成 了 绝种 这个 去 开始 治理 危机 已经 发生 如何 杜绝	ordinary account	2023/7/9
村长早读	红V	村长 早读 20230709 我 起床 后 会 关心 一下 世界 大事 随口 读 一遍 都 是 最新 的 消息 看 世界 的 一扇 窗 文本 和 讲解 或许 在 365 阅读 群内 赠送 1 西方 多国 对 美国 向 乌 输送 集束炸弹 表达 担忧 2 数百人 在 首尔 抗议 日本 排放 3 美国 财政部长 敦促 咱们 在 环保 方面 多花点 钱 4 百事可乐 在 印度 的 专利 官司 败诉	verified account	2023/7/9
日本核废水	普通用户	日本 日本 毁灭 吧	ordinary account	2023/7/18
日本核废水	普通用户	日本 坚决 抵制 日本 排放 入海	ordinary account	2023/7/18
	普通用户	为什么 要 在 中国 人翻 跳 kpop 的 视频 里 号召 大家 抵制 日本	ordinary account	2023/7/18
	普通用户	久违 的 小 作文 回归 之前 老 在 这里 和 小 某 书上 刷到 很多 人 爱喝 那个 三 某利 的 茶 饮 我 带 着 好奇 和 觉得 洋气 的 念头 兴致勃勃 的 买来 尝尝 到底 有 啥 独特 当时 我 就 被 难 喝 到 了 我 寻思 这 受众 群体 到底 是 哪些 人 后来 我 老 是 喝 饮料 天天 喝 饮料 但 又 很 怕 自己 得 糖尿病 我 就 开始 找零 糖零脂 0 卡 又 好喝 的 饮料 此时 我 心里 的 首选 还是 元气 某林 又 后来 我刷 某音 看到 新加坡 开始 必须 给 饮料 标注 糖分 等级 有张 网友 根据 这个 统计 的 表上 三 某利 和 东方 某叶 这 俩 同样 难 喝 的 茶 饮 干干净净 排 在 第一 我 就 寻思 那 以后 我 就 喝 你们 三 再 又 后来 因为 过得 不错 的 国家 开始 投放 说 是 三 某利 还是 别喝了 那 …	ordinary account	2023/7/18
核污水,日本核污水57天将污染半个太平洋,核污水入海有多可怕,日本政府基本决定将福岛核污水排入大海,日本政府正式决定福岛核废水排海	普通用户	日本 57 天将 污染 半个 太平洋 入海 有 多 可怕 日本政府 基本 决定 将 福岛 排入 大海 日本政府 正式 决定 福岛 不要 再 限流 了 微博 全是 娱乐 至死 的 消息 这样 匪夷所思 的 事情 竟然 没什么 真的 好 痛心 一旦 对于 人类 来说 简直 是 毁灭性 的 灾难 是 不是 日本 中 含有 浓度 极高 的 放射性 极强 的 钴 锶 铯 等 元素 会 对 人类 在内 的 各种 生物体 的 DNA 和 蛋白质 等 分子 产生 损伤 诱发 多种 癌症 使 生物 产生 变异 会 对 生态环境 造成 不可估量 的 破坏 地球 上 的 物质 循环 是 一个 整体 放射性物质 会 遍布 全球 危害 全球 生态环境 没有 人 可以 评估 弥补 大海 凭 什么 替 小鬼子 承受 这些 到头来 还是 要 全人类 因为 鬼子 的 恶因 来 承受 恶果 凭 什么 这样 极端 恐怖 的 …	ordinary account	2023/7/18
日本核废水	普通用户	日本 你们 造 的 孽 为什么 要 全人类 替 你们 还	ordinary account	2023/8/18
	普通用户	这 几天 我弟 在 我 家住 之前 不 知道 一个六岁 多 的 小男孩 竟然 有 如此 强 的 破坏力 撒旦 eto 降临 派 致病菌 灭霸 我 想不出 一个 可以 匹敌 如此 种类 生物 的 形容词 上 一个 让 我 发出 去 这种 感慨 的 是 蟑螂	ordinary account	2023/8/18
日本核废水入海对中国有何影响,日本核废水,中方灵魂拷问日本排核废水,中方满分逻辑批日方核废水排海	普通用户	日本 入海 对 中国 有何 影响 日本 中方 灵魂 拷问 日本 排 中方 满分 逻辑 批 日方	ordinary account	2023/8/18
bilibili,日本政府正式决定福岛核废水排海,日本正式批准核污水排海计划	普通用户	bilibili 真理 上 的 灰尘 的 视频 O8 月 17 日 福岛 全网 消息 汇总 日本政府 正式 决定 福岛 日本 正式 批准 计划 所以 准确 信息 为什么 一直 看不到 到底 是 什么 时候 我 根本 搜 不到 什么 准确 信息 是 我 没 看见 吗	ordinary account	2023/8/18
日本核废水	普通用户	日本 可恶	ordinary account	2023/8/18
小王科普,微博公开课,原子弹,日本政府正式决定福岛核废水排海	黄V	徒手 搓 原子弹 造 原子弹 很 简单 在家 就 能 搓 深度 揭秘 广岛 小男孩 制造 原理 这份 原子弹 制造 指南 请 收好 小王 科普 微博 公开课 原子弹 日本政府 正式 决定 福岛	verified account	2023/8/18
	普通用户	今年夏天 用 的 不错 的 三个 品 第一个 糙米 水华熙 生物 旗下 听说 是 油皮 天菜 控油 其实 我用 下来 没有 太大 的 感觉 确实 很 清爽 对于 夏天 来说 当 个 基础 的 水 很 不错 买 了 个 大瓶 到 现在 快见 底 了 夏天 结束 应该 刚好 用 完 如果 明年 夏天 不想 尝试 新品 的话 会 继续 回购 不过 对 自己 来说 仅仅 适合 夏天 其他 季节 保湿 力度 都 不够 第二个 自然 堂小紫瓶 接触 到 是因为 佳琪 推荐 想 给 国货 精华 一个 机会 而且 看着 很 不错 的 样子 本来 是 打算 试试看 能 不能 用 这个 把兰蔻 小黑 瓶 替换 下来 当个 肌底 液 然而 并 不行 还 得 是 小黑 瓶 陆陆续续 也 用 了 一个半月 润物细无声 吧 感觉 是 有用 的 刚 开始 没 感觉 用 了 一段时间 后 早上 起来 感觉 气色 还 不…	ordinary account	2023/8/18
日本核废水	普通用户	日本 坚决 抵制 日本 排放 海洋 不 属于 任何 一个 国家 更 不是 日本 的 下水道	ordinary account	2023/8/18
核废水	普通用户	不 知道 最后 结果 如何 但 要是 真倒 了 那 我 就 盼 着 ta 经济 大 萧条 崩盘 了	ordinary account	2023/8/19
日本核废水	普通用户	日本 抵制 日货 抵制 这是 事关 人类 命运 的 大事 我们 不 可以 沉默 不 可以 麻木 不 可以 漠视 抵制 排入 人类 赖以生存 的 海洋 在 这 娱乐 至死 的 时代 下 抵制 日本 污染 海洋 是 我们 这 一代人 应当 留给 后人 的 交代	ordinary account	2023/8/19
日本或在22日宣布福岛核污染水排海日期	普通用户	日本 或 在 22 日 宣布 福岛 日期 有 中国 人替 日本 辩护 其 方式 是 偷换概念 将 说成 是 家庭 下水 并 煞有介事 地问 你家 的 下水 留着 喝 吗 不 外排 吗 抗日战争 为啥 打 了 十四年 汉奸 太 多	ordinary account	2023/8/19
地球,海洋,抵制核废水	普通用户	某某 大国 要 排放 和 废水 呀 海洋环境 需要 保护 都 在 某某 大国 发现 24 只脚 的 章鱼 了 而且 和 废水 排放 到 海洋 里 海洋 是 会 流通 的 过 不了 多久 海洋 就 变成 了 和 废水 海 了 地球 71 是 海洋 我们 吃 的 食盐 也 来自 海 海水 就 像 我们 的 家 一样 抵制 日货 保护 我们 的 海洋 地球 海洋 抵制	ordinary account	2023/8/19
中国好声音,李玟生前控诉中国好声音录音曝光,中国好声音声明	普通用户	浙江 卫视 赶紧 倒闭 吧 中国 好 声音 也 赶紧 停播 祖宗 十八代 都 查出来 那么 喜欢 做 日本 的 毒气 实验 请 去 日本 喝 你 的 中国 好 声音 李玟 生前 控诉 中国 好 声音 录音 曝光 中国 好 声音 声明	ordinary account	2023/8/19
日本核废水可致癌致畸致突变	普通用户	日本 可 致癌 致畸 致 突变 坚决 抵制 一直 抵制 不 麻木 不 沉默	ordinary account	2023/8/19
竟然从一个摄影镜头里看到了慌张,日本核废水可致癌致畸致突变,坚决抵制日本排放核污水	普通用户	竟然 从 一个 摄影 镜头 里 看到 了 慌张 日本 可 致癌 致畸 致 突变 坚决 抵制 日本 排放 世界 上 可以 没有 日本 但 不能 没有 海洋 求 关注 求 求 抵制 日货	ordinary account	2023/8/19
薛佳凝晒与赵露思合照,日本政府正式决定福岛核废水排海	普通用户	薛佳凝 晒 与 赵露思 合照 日本政府 正式 决定 福岛 半衰期 5 年 可以 被 肝肾 骨骼 吸收 会 损害 人体 血液 组织 造成 白血球 减少 引发 再生性 障碍 贫血症 导致 白血病 5 锶 90 半衰期 29 年 可以 被 骨骼 吸收 与 钙 离子 产 次第 无数次 所以 从 一 开始 掐死 这个 苗头 非常 必要 的 影响 至少 会 绵延 到 我们 的 下 下 下一代 首先 受 影响 的 会 是 我们 的 父母 如果 我们 的 父母 现在 4555 岁 那么 他们 大概 六十多 得 癌症 是 板上钉钉 的 了 中 的 放射性元素 和 剧毒 化学物质 会 大量 杀死 海中 的 藻类 地球 70 的 氧气 由 藻类 的 光合作用 提供 藻类 大量 死去 海洋 的 食物链 也 会 遭受 灭顶之灾 最终 影响 的 还是 食物链 顶端 的 人类 呼吁 大家 不要 漠视 不要 麻木 从 …	ordinary account	2023/8/19
日本核废水,冷知识	普通用户	日本 热 知识 微博 背后 是 大量 日 zi 对 日本 不利 的 话题 都 上 不 去 冷 知识	ordinary account	2023/7/16
日本排放核废水	普通用户	日本 排放 居然 能 限流 就 冲 子 那个 德行 直接 排放 吧 既然 日本 主张 他们 排放 的 没 问题 干嘛 不 做成 瓶装水 自产自销 玛德	ordinary account	2023/7/16
日本核废水	普通用户	日本 我人 傻 了	ordinary account	2023/7/16
日本核废水	普通用户	日本 微 解释一下 氚 对 人体 的 危害 先说 基础知识 氚 会 衰变 为 氦 3 发射 β 射线 高能 电子 穿透性 极差 无法 击穿 人类 的 皮肤 氚 是 氢 的 同位素 其 化学性质 几乎 和 氢 一样 的 但是 这才 最最 恐怖 的 因为 一旦 被 人体 摄入 这 东西 就 会 和 水里 氢 一样 很 易于 被 人体 利用 被 整合 到 人 的 DNA 上 整合 到 蛋白质 上 一旦 这些 氚 原子核 衰变 了 射出 的 β 射线 的 能量 会 全部 被 人体 完全 吸收 把 你 的 蛋白质 DNA 打 的 七零八落 然后 变成 氦 3 的 氚 其 化学性质 就 不会 和 氢 一样 了 氦 作为 一个 极其 惰性 的 元素 会 直接 破坏 DNA 和 蛋白 上 与 氢 有关 化学键 和 氢键 上 从 分子 层面 破坏 你 的 身体 你 的 蛋白质 和 DNA 就 会 碎 的 …	ordinary account	2023/7/16
日本最早8月24日开始核废水排海	蓝V	日本 最早 8 月 24 日 开始 据 日本广播协会 8 月 21 日 报道 日本首相 岸田文雄 在 当天 的 记者会 上称 福岛 第一 核电站 已 获得 渔民 的 一定 理解 计划 最早 从 9 月 24 日 开始 将 排入 海洋 目前 正在 对此 进行 最终 协调 日本政府 和 此前 曾多次 承诺 说 如果 未 得到 渔业 从业者 的 理解 就 不会 排放 眼下 随着 的 日子 日益 临近 福岛 渔业 从业者 表示 他们 愤慨 之余 只 剩下 无奈	verified account	2023/8/21
MUJI零食测评	普通用户	MUJI 零食 测评 排放 在 即 抵制 日货	ordinary account	2023/8/21
日本最早将于24日排放福岛核废水	普通用户	日本 最早 将 于 24 日 排放 福岛 微博上 的 能 去 和 一起 把 都 喝光 吗	ordinary account	2023/8/21
日本决定核废水2023春夏排入海	普通用户	日本 决定 2023 春夏 排 入海 现在 这个 环境 都 这样 了 还 敢 排 废水 这要 影响 的话 可 不止 日本 这 一个 国家 希望 这个 话题 热点 能 上去 阻止 日本 排 废水	ordinary account	2023/8/21
日本福岛核废水计划8月24日排海,日本首相希望核废水尽快排海	蓝V	日本 福岛 计划 8 月 24 日 日本首相 希望 尽快 据 日本广播协会 NHK 报道 日本首相 岸田文雄 在 刚刚 举行 的 记者会 上称 福岛 第一 核电站 时间 计划 最早 在 24 日岸 田称 希望 尽快 开始 目前 正在 对此 进行 最终 协调	verified account	2023/8/21
日本东京面临缺水危机	黄V	日本 东京 面临 缺水 危机 不是 说 可以 喝 吗 怎么 不 喝	verified account	2023/8/20
日本东京面临缺水危机	普通用户	日本 东京 面临 缺水 危机 怎么 会 呢 不是 说 无污染 没有 害处 吗 核 废水管 够	ordinary account	2023/8/20
	普通用户	到底 有没有 影响 啊 好 用 的 好像 大部分 都 不是 国产 的	ordinary account	2023/8/20
日本东京面临缺水危机,日本政府正式决定福岛核废水排海	普通用户	日本 东京 面临 缺水 危机 不是 正好 可以 用 吗 日本 不是 说 危害不大 吗 用 掉 呵 啊 日本政府 正式 决定 福岛	ordinary account	2023/8/20
日本东京面临缺水危机	金V	日本 东京 面临 缺水 危机 缺水 你 可别 逗 了 我 不信 它们 不是 说 能 正常 饮用 嘛 直接 接入 居民 用水 管道 啊 我 等 着 诸位 变异 我 上岛 打怪 呢 我 开玩笑	verified account	2023/8/20
日本东京面临缺水危机	普通用户	日本 东京 面临 缺水 危机 那 感情 好 投 你们 自来水厂 去 吧	ordinary account	2023/8/20
日本东京面临缺水危机	普通用户	日本 东京 面临 缺水 危机 不是 说 达到 饮用 级别 了 吗 有 啥 可愁 的 直接 喝 呗	ordinary account	2023/8/20
我的人间烟火剧组hi6收视率	普通用户	我 的 人间烟火 剧组 hi6 收视率 不好意思 借个 楼 抵制 日货 反对 入海 这 事关 我们 每个 人 的 性命 啊 请 大家 行动 起来 不要 让 我们 及 后代 在 痛苦 中 离世 那 是 不是 日本 混淆视听 想 灭亡 人类	ordinary account	2023/8/20
日本东京面临缺水危机	普通用户	日本 东京 面临 缺水 危机 这 就是 日本 想来 收购 中国 水厂 的 原因 没水 就 喝 你们 自产 的 啊 不是 宣称 能 喝 嘛	ordinary account	2023/8/20
	普通用户	日本 的 一个 排放 计划 影响 是 多么 的 严重 海关 方面 严格执行 100 查验 核查 几年 前 的 单据 动 一发 而 牵 全身心 累 啊 现在 看到 海关 的 电话 就 害怕 整理 数据 也 都 累 了	ordinary account	2023/7/11
日本核污水,日本核废水	普通用户	日本 就是 对 人体 有害 是 毋庸置疑 的 不要 混淆视听 和 日本 区别 很大	ordinary account	2023/7/11
	普通用户	在 天猫 国际 和 日本 陆续 买 了 mamakids 的 妊娠 霜 的 产品 核实 了 产地 在 东京都 江东区 生产日期 在 22 年 9 月 生产 地 距离 福岛 不远 有核 风险 官方 公布 的 核辐射 水 排放 时间 是 23 年 6 月 但 网传 早就 在 偷偷 排放 了 品牌 客服 说 产品安全 官方 提供 的 检测 是 一瓶 21 年 的 样品 报告 没有 说服力 不敢 用 了	ordinary account	2023/7/11
	黄V	扎 哈罗 娃 怼 日本政府 不要 自己 眼中 有 梁木 却 想着 去掉 别人 眼中 的 刺 日本 众多 官员 根据 乌克兰 散播 的 挑衅 信息 表示 对 扎波罗热 核电站 的 安全 表示 关注 扎 哈罗 娃 的 直接 骂 道 日本 应该 关心 自己 家里 的 排放 问题 而 不是 关注 数千公里 之外 的 核电站 的 局势 日本政府 打 的 小算盘 无非 是 想 转移 注意力 一个 国家 的 卑劣 表露 无疑	verified account	2023/7/11
香港,日本核污水排海,韩国最大在野党抗议日本核污染水排海,日本核污水57天将污染半个太平洋,日本核废水含60多种放射性核素,日本核废水可致癌致畸致突变,谁觉得核污染水可以喝就供给谁	蓝V	福岛 拟 八月 李家 超 预告 扩大 日本 食品 入口 限制 日本政府 计划 最快 8 月 开始 将 福岛 第一 核电厂 经 处理 核 污水排放 入海 香港 行政长官 李家 超今 早 在 行政 会议 会前 见 记者 对于 日本 即将 排放 李家 超 回应 指 当局 拟 扩大 对 日本 食品 入口 限制 受限制 的 县份 亦 会 扩大 李家 超 表示 当局 会 十分 认真对待 认为 24 小时 长时间 排放 风险 仍 是 未知 强调 食品安全 需要 保障 要 确保 食品安全 李家 超指 如果 日本 开始 排放 港府 可能 禁制 排放 地点 所属 及 附近 县份 的 海产 入口 香港 亦 需要 更 多 的 检查 港府 有 成立 小组 研究 他 又 说 如果 没有 专家 可以 保证 不会 有 安全 问题 港府 需要 保障 市民 健康 又 指 核辐射 可能 数年 后 才 有 实际 影响 或 影响…	verified account	2023/7/11
	普通用户	对 报纸 专栏作家 一向 有些 看法 一方面 有 专栏作家 抄来抄去 没有 自己 的 主见 一方面 看来看去 没有 太 大 主题 不过 今天 我 也 抄录 一个 专栏作家 的 一段话 说 太阳 国 准备 排放 去 太平洋 真是 无赖 之极个 专栏作家 的 形容 最 贴切 一个 人去 遛狗 狗 撒 了 一泡 尿 这个 人 随随便便 水撒 在 地上 他 说 已经 没有 狗 尿 味道 了	ordinary account	2023/7/11
	普通用户	鬼子 开始 排放 没有	ordinary account	2023/7/11
日本核废水	普通用户	日本 骨子里 共 沉沦 的 坏种 基因	ordinary account	2023/7/11
	红V	福岛 核电站 现 辐射 鱼 分析 海底 可能 已 被 污染 日本共同社 报道 这条 许氏平 鲉 鱼 在 5 月 被 捕获 身长 约 30 厘米 体内 的 放射性元素 铯 含量 达 每千克 18 万 贝克勒尔 超过 日本 食品 卫生法 所 规定 标准 的 180 倍 其 捕获 的 位置 正好 位于 含有 高浓度 铯 的 排放 区域 此前 该 水域 也 曾 发现 过 辐射 值 超标 的 鱼类 介绍 在 福岛 核电站 10 公里 范围 内 并 没有 捕鱼 行动 还 专门 设置 了 防 鱼网 至于 此次 捕获 到 辐射 鱼 的 原因 认为 可能 与 核电站 内 的 排水沟 有关 这 条 排水沟 此前 是 直接 连通 外海 但 因 发生 了 多 起 与 核电站 建筑 有过 接触 的 雨水 经此 流入 外海 的 事故 所以 在 2015 年 将 该 排水沟 的 出口 改建 到 福岛 核电站 的 防波…	verified account	2023/7/13
	金V	关于 日本 经过 过滤 能 不能 喝 的 问题 99 的 人 都 是 瞎扯 日本 或者 国际原子能机构 的 领导 说 能 喝 其实 是 个 很 模糊 的 问题 能 不能 喝 首先 你 要 明白 几个 最 基本 的 道理 一 这个 能 喝 是 喝一杯 还是 像 平常 一样 每天 喝 一斤 如果 是 喝一杯 我 可以 喝 如果 像 有些 人 攻击 谩骂 的 要 人 每天 喝 那 我 问 目前 的 自来水 是 生活 饮用水 你 每天 生喝 自来水 吗 二 的 过滤 处理 系统 是 什么 能 过滤 掉 哪些 物质 有 几个 人 了解 铯 锶 过滤 系统 反渗透 系统 和 ALPS 系统 至少 我 只 了解 反渗透 过滤 系统 三 一直 说 其它 更好 的 解决方案 究竟 其它 更好 的 解决方案 是 什么 不妨 说 出来 看看 四 其他 国家 的 核电站 排放 的 水 里面 每种 物质 的 数据…	verified account	2023/7/13
日本核废水排海,治愈系	红V	非常 罕见 的 一幕 海面 上 成群结队 金枪鱼 组团 跳跃 网友 他们 这 是 在 躲 日本 的 日本 治愈 系	verified account	2023/7/13
日本核废水,日本,日本政府正式决定福岛核废水排海,中国禁止进口日本福岛等十地食品	普通用户	如果 没有 多少 人 重视 日本 排放 以后 大家 都 只能 吃 被 污染 过 的 饭菜 死亡率 升高 被 这些 所 导致 的 病痛 折磨 为什么 还是 有 那么 多人 只 为了 自己 享受 当下 难道 以后 只能 眼睁睁 看着 自己 身边 的 人 包括 自己 被 折磨 到 死亡 吗 日本 日本 日本政府 正式 决定 福岛 中国 禁止 进口 日本 福岛 等 十地 食品 日本	ordinary account	2023/7/13
日本排放核废水,坚决抵制日本排放核污水	普通用户	为什么 日本 排放 入海 没有 为什么 日本 排放 入海 没有 人类 对 环境 破坏 往往 是 不 可逆 的 为什么 不能 珍惜 现在 日本 排放 坚决 抵制 日本 排放 创作者 中心	ordinary account	2023/8/16
	普通用户	蛮 喜欢 日系 护肤品 的 现在 真的 都 不敢 买 了	ordinary account	2023/8/16
日本 ,海鲜 ,快手	普通用户	日本 排放 海鲜 食品 不能 再 吃 了 日本 日本 海鲜 快手	ordinary account	2023/8/16
	普通用户	全世界 最 卑劣 的 民族 就是 不 接受 反驳 md 自己 喝去 吧	ordinary account	2023/8/16
	普通用户	会 不会 因为 巴拉巴 拉 到时候 我能 买 微单 的 时候 日本 相机 价格 狂涨 啊 好 想要 富士 啊	ordinary account	2023/8/16
	金V	布 林肯 称 美国 认为 日本 福岛 排放 计划 是 安全 的 符合 国际标准	verified account	2023/8/16
日本政府正式决定福岛核废水排海	普通用户	日本政府 正式 决定 福岛 真 不要脸 呐	ordinary account	2023/7/12
	黄V	日本 沉没 后 他们 将 举国 迁往 哪里 人家 早就 想 好 了 并 不是 中国 近日 一家 位于 芝加哥 的 媒体报道 称 截至 2022 年底 日本 已 秘密 购买 了 超过 100 万平方公里 的 土地 相当于 日本 本土 三个 岛屿 的 总面积 这一 消息 引发 了 人们 对于 日本 可能 因 频繁 自然灾害 和 潜在 战争 风险 而 做 全国 迁移 准备 的 猜测 有人 将 此 与 日本 排放 进入 海洋 的 问题 联系 起来 认为 日本 人 早已 准备 好 全国 大 撤离 尽管 我 个人 认为 这一 消息 的 可信度 不高 但 如果 日本 真的 计划 将 整个 国家 迁移 到 巴西 成为 美国 的 后院 看 确实 是 一个 相当 合适 的 选择	verified account	2023/7/12
香港,香港身边事,日本核污水排海,日本核污水57天将污染半个太平洋,日本核废水含60多种放射性核素,日本正式批准核污水排海计划	蓝V	谢展 寰 日本 一旦 排放 香港 即禁 10 都 县 水产品 进口 日本政府 计划 最快 八月 开始 将 福岛 第一 核电厂 经 处理 核 污水排放 入海 香港 环境 及 生态 局局长 谢展 寰 今日 连同 政务司 司长 陈 国基 与 日本 驻港 总领事 冈田 健一 会面 表达 政府 立场 谢展 寰 指 日本 一旦 把 核 污水排放 政府 即会 禁止 东京 等 10 都 县 水产品 进口 谢展 寰 表示 基于 预先 防范 的 原则 宣布 日方 一旦 启动 排放 政府 将 即时 禁止 来自 东京都 福岛 县 千叶县 群马县 栃 木县 茨城县 宫城县 新泻 县 长野县 和 埼 玉县 共 10 个 都 或 县 的 水产品 进口 香港 谢展 寰 指 这些 水产品 当中 包括 冷冻 冷藏 干制 或 以 其他 方式 保存 的 水产品 以及 未经 加工 或经 加工 的 海草 及 海盐 等 入口 香港 …	verified account	2023/7/12
	普通用户	与 的 区别 就 在于 外壳 破裂 导致 核泄漏 为了 防止 堆芯 烧坏 得 注入 大量 的 海水 和 淡水 降温 所以 就 产生 了 很多 日本 这个 举动 无疑 是 反 人类 日本 这个 民族 将会 是 千古罪人	ordinary account	2023/7/12
科学家:地球正处12.5万年来最热期,IAEA:日本核污染水排海符合标准,水资源,夏日好运接力	普通用户	科学家 地球 正处 125 万年 来 最 热期 IAEA 日本 符合标准 水资源 2024 年 将 进入 离火 九运 意味着 未来 的 20 年 地球 温度 会 越来越 高水 将 会 成为 比 石油 更为重要 国家 战略 资源 制约 着 人类 生存 与 发展 美国 副 总统 哈里斯 一次 演讲 中早 已经 发出 警告 未来 是 水资源 的 争夺战 无 下限 向 海洋 排 得到 国际原子能机构 的 支持 国际原子能机构 的 背后 是 美帝 啊 这 不仅仅 是 现在 的 地缘 争端 问题 而是 未来 生死 存活 的 致命 问题 其实 三 战 早已 开打 生化武器 水资源 文化 阵地 丧失 毒 教材 等 气候 武器 以及 股民 极为 关心 的 贸易战 科技 战 金融 战 等等 在 你 看不见 的 地方 硝烟弥漫 战火纷飞 未来 防热 降热 制冷 类 的 产品 大有 市场 您 看到 商机 了 吗…	ordinary account	2023/7/8
日本政府正式决定福岛核废水排海,以邻为壑	普通用户	日本政府 正式 决定 福岛 这 不是 什么 以邻为壑 以邻为壑 是 划清界限 这 就是 侵略	ordinary account	2023/7/8
	普通用户	谈到 日本 以 入海 公害 世界 人类 使 人们 回忆起 日本 多 起 公害 污染 重大事件 而 欧洲 西部 的 莱茵河 于 1986 年 化学 公司 火实 引发 农药 仓库 易暴 材料库 连锁 爆炸 各种 毒 污水 流入 莱茵河 30 吨 巨 毒物 形成 70 千半长 的 毒 漂流 带以 每 小时 44 米 速度 向 下游 导致 瑞士 等 多国 835 千米 内 城镇 遇害 而 11 月 21 号 又 一家 公司 因 冷却 系统故障 2 吨 农药 流入 莱茵河 造成 毒水 超标 200 信 沿河 用水 封闭 死鱼 遍目 污染 迟续 数十年 世界 周知 中国 天津 新港 新区 前些年 仓储 场 火灾 对 中国 内海 勃海 的 巨大 污染 是 世界 火灾 污染 最大 灾情 之一 故人 为 污染 自然环境 之 损亡 远超 自然灾害 因 人为 染毒 危害 持久	ordinary account	2023/7/8
日本政府正式决定福岛核废水排海	普通用户	国家 能 不能 出手 直接 制裁 就 这样 留着 处理 了 危害 的 是 全人类 日本政府 正式 决定 福岛	ordinary account	2023/7/8
中国海关禁止进口日本福岛等10地食品	普通用户	中国海关 禁止 进口 日本 福岛 等 10 地 食品 救命 强烈 反对 日本 排放 到 海洋 我 真的 会谢 破坏 海洋 生态 我们 是 一颗 蓝色 被海 环绕 的 星球 这会 引火自焚	ordinary account	2023/7/8
日本政府正式决定福岛核废水排海	普通用户	日本政府 正式 决定 福岛 为什么 这种 大事 这么 少人 关注 无用 的 事 倒 是 有人 看能 不能 关注 一下 海洋 关注 一下 这件 事 大家 快 一起 把 这个 事 顶上去 啊	ordinary account	2023/7/4
日本政府正式决定福岛核废水排海,记者亲测福岛核辐射	蓝V	日本政府 正式 决定 福岛 记者 亲测 福岛 核辐射 凤凰 记者 辐射 相当于 东京 一百倍 核灾 仍 未 结束	verified account	2023/7/4
	普通用户	小 本子 我行我素	ordinary account	2023/7/4
痞幼	红V	痞幼 有个 成语 叫 覆水难收 的 处理 关系 到 全人类 以及 子孙后代 必须 慎之又慎	verified account	2023/7/4
凤凰新闻	普通用户	凤凰 新闻 只有 各国 禁止 进口 日本 各类 食品 才 是 遏制 日本 恶意 排放 行为 中方 是否 会 强化 限制 进口 日本 农产品 驻日 大使 回应 2023 年 7 月 4 日 驻 日本 大使 吴江 浩 就 日本 福岛 问题 召开 专题 记者会 来自 共同 通讯社 时事 通讯社 读卖新闻 日 O 中方 是否 会 强化 限制 进口 日本 农产品 驻日 大使 回应	ordinary account	2023/7/4
日本核废水	普通用户	日本 很 无力 感觉 要 四 了	ordinary account	2023/7/4
核废水	蓝V	国际原子能机构 4 日 在 官网 发布 消息 该 机构 认为 日本 计划 符合国际 安全 标准 在 7 月 4 日 的 外交部 例会 上 外交部 发言人 毛宁称 日本政府 强行 推进 福岛 引发 了 广泛 的 国际 关切 和 担忧 在 针对 该 事件 的 国际 民意调查 中近 9 成 受访者 对 表示 担忧 恐惧 和 愤怒 超过 9 成 的 受访者 支持 本国 采取措施 干预 日方 九派 新闻 的 微博 直播	verified account	2023/7/4
日本核废水	红V	国际原子能机构 4 日 在 官网 发布 消息 该 机构 认为 日本 计划 符合国际 安全 标准 难道 大家 都 忘 了 那 100 万 欧元 了 吗 日本	verified account	2023/7/4
日本核废水	普通用户	日本 日本 你 咋 还有 脸 呼吁	ordinary account	2023/7/21
英语夏令营	蓝V	在 提问 环节 同学 们 上台 向 大使 询问 了 关于 索马里 枪支 问题 教育 问题 地形 建筑 本国 产业 饮酒 婚姻 对于 日本 排放 问题 的 态度 等等 问题 大使 一一 耐心 回答 了 同学 们 相信 这 一次 参观 大家 都 收获 了 很多 新 的 知识 爱心 爱心 爱心 英语 夏令营 英语 夏令营	verified account	2023/7/21
日本政府正式决定福岛核废水排海	普通用户	日本政府 正式 决定 福岛 为什么 wb 这么 低 真的 会 心累	ordinary account	2023/7/21
日本排放核废水,日本政府正式决定福岛核废水排海	普通用户	日本 排放 日本政府 正式 决定 福岛 见币 去 斯	ordinary account	2023/7/21
中方满分逻辑批日方核废水排海	普通用户	中方 满分 逻辑 批 日方 如果 安全 一人 一斤 喝 了 很 难 吗	ordinary account	2023/7/21
快资讯	普通用户	中方 禁令 一 发布 效果 比 谈判 管用 排 海上 日方 主动 退一步 快 资讯	ordinary account	2023/7/21
日本决定核废水2023春夏排入海	普通用户	日本 决定 2023 春夏 排 入海	ordinary account	2023/8/17
	普通用户	还 没 灌 过来 怎么 就 这么 多 奇行 种 了	ordinary account	2023/8/17
北海被咬伤者称曾踩到软软的东西	普通用户	北海 被 咬伤 者 称 曾 踩 到 软软 的 东西 变异 鱼来 咯 我 来 玩笑 的 别 喷 我	ordinary account	2023/8/17
北海被咬伤者称曾踩到软软的东西	黄V	北海 被 咬伤 者 称 曾 踩 到 软软 的 东西 我前 好久 就 看到 说 八月 爆发 丧尸 的 还有 说 囤 东西 的 那个 什么 真的 不会 导致 生物 变异 吗 釜山 行 不 也 是 核泄漏 然后	verified account	2023/8/17
北海被咬伤者称曾踩到软软的东西	普通用户	北海 被 咬伤 者 称 曾 踩 到 软软 的 东西 是不是 养 出来 变异 的 某种 生物	ordinary account	2023/8/17
北海被咬伤者称曾踩到软软的东西	普通用户	北海 被 咬伤 者 称 曾 踩 到 软软 的 东西 结合 日本 排放 再 看 呢 会 不会 异变 出新 物种 了	ordinary account	2023/8/17
日本,日本政府正式决定福岛核废水排海,日本核废水可致癌致畸致突变,日本核废水	普通用户	抵制 日货 抵制 的 一切 如果 你 想 自我 毁灭 请 不要 让 为 你 陪葬 日本 日本政府 正式 决定 福岛 日本 可 致癌 致畸 致 突变 日本 日本	ordinary account	2023/8/17
	普通用户	日本 软管 泄露 非常 怀疑 这是 公司 与 日本政府 上演 的 一出 骗局 为了 造成 排放 的 既成事实	ordinary account	2023/8/17
	普通用户	美国 加拿大 澳大利亚 大火 日本 排放 放微博 居然 没 灭国 没 天天 转发 中国 不好 的 那些 人球球 大家 转 一下 吧	ordinary account	2023/8/17
日本决定将福岛核废水排放入海	普通用户	日本 决定 将 福岛 排放 入海 建议 过得 不错 的 把 喝掉	ordinary account	2023/8/17
日本核废水,保护海洋	普通用户	日本 转发 写给 全世界 的 一封信 亲爱 的 各位 地球 公民 们 大家 好 我 是 CANWESO 组织 的 一员 我们 是 以 青少年 为主 成立 的 民间组织 我们 这个 组织 的 宗旨 是 阻止 人类 坏 海洋环境 并且 保护 海洋 想必 大家 也 都 或多或少 的 听说 了 日本 在 最近 即将 排放 这件 事 各位 对此 都 是 怎么 想 呢 是不是 觉得 这 没什么 亦 或者 是 对 不太 了解 没有 关系 先 让 我 跟 大家 科普 一下 吧 是 由 核电站 核反应堆 被 损坏 以后 直接 接触 放射性 污染源 的 水 其中 含有 多种 对 人体 有 极大 危害 的 放射性物质 放射性 是 指 元素 从不 稳定 的 原子核 自发 地 放出 射线 而 衰变 形成 稳定 的 元素 而 停止 放射 这种 现象 称为 放射性 例如 具有 放射性 的 氚 是 氢 的 同位素 之一…	ordinary account	2023/7/22
	普通用户	真的 是 抗议 日本 是 工作 宣传 日本 旅游 才 是 本职 啊 央视 2 总在 宣传 日本 旅游 的 路上 日本 一个 县 的 啤酒节 都 要 大肆 给 宣传 一番 生怕 去 日本 旅游 送 钱 的 人 不 知道 去 哪里 消费 国内 别说 县级 单位 了 恐怕 省会 有个 啥 大 活动 不 好好 公关 一番 都 没有 上 2 台 的 机会 不 知道 日本 在建 的 军舰 里 是不是 会 有 艘 以 这个 县 命名 的 这 恐怕 必然 有 2 台 的 宣传 之功 有 去 日本 旅游 消费 的 国内 游客 之 贡献 啊	ordinary account	2023/7/22
日本核废水	普通用户	抵制 日本 排放 日本	ordinary account	2023/7/22
日本核废水,日本政府正式决定福岛核废水排海	普通用户	日本 日本政府 正式 决定 福岛 呃 呃 呃 呃 呃 呃 呃 不会 活 可以 别活 别拉着 别人 陪葬	ordinary account	2023/7/22
日本核废水,日本核污水,日本核污水57天将污染半个太平洋,日本核废水可致癌致畸致突变	普通用户	日本 日本 日本 57 天将 污染 半个 太平洋 日本 可 致癌 致畸 致 突变 坚决 抵制 日本 排放	ordinary account	2023/7/22
	普通用户	不是 我 最爱用 珂 润 洗面奶 了 我 都 用 习惯 了 我 这个 敏感 肌试 了 挺 多 洗面奶 的 还是 珂 润 好 用 日本 你 能 不能 滚远点 找 替代 很难 的	ordinary account	2023/7/22
日媒称中国拦截日本水产品对核污水排海施压,日方就核污水排海开展全球公关,中方满分逻辑批日方核废水排海,日本呼吁中方取消对其进口限制,巨齿鲨2全球唯一首映礼在中国,巨齿鲨2伦敦首映礼取消,中方回应俄对乌空袭波及中国总领馆,中方回应日本细菌战元凶资料被发现,山东大学回应网传取消学伴制,巨齿鲨2官宣北京全球首映礼	普通用户	坚决 抵制 日本 排 入海 日媒称 中国 拦截 日本 水产品 对 施压 日方 就 开展 全球 公关 中方 满分 逻辑 批 日方 日本 呼吁 中方 取消 对 其 进口 限制 巨齿 鲨 2 全球 唯一 首映礼 在 中国 巨齿 鲨 2 伦敦 首映礼 取消 中方 回应 俄对 乌 空袭 波及 中国 总领馆 中方 回应 日本 细菌战 元凶 资料 被 发现 山东大学 回应 网传 取消 学伴 制 巨齿 鲨 2 官宣 北京 全球 首映礼	ordinary account	2023/7/22
新闻速递,香港,施政报告,李玟,李玟讣闻,阿里巴巴,足协2名官员被查	蓝V	新闻 速递 O 观塘 观云 李家 超 施政报告 公众 咨询 月 内 展开 中国足协 2 人 被 查 蒋凡成 阿里 合伙人 香港特区 行政长官 李家 超 施政报告 政府 计划 今个 月 展开 公众 咨询 他 昨日 在 社交 平台 发布 宣传片 上集 回顾 政府 过去 一年 施政 成效 他 说 期望 听到 市民 意见 市民 脸上 的 笑容 是 政府 团结奋斗 的 目标 和 动力 政府 会 继续 以 结果 为 目标 全速 推动 香港 拼 经济 拼 发展 香港特区 行政长官 李家 超 昨日 应 要求 与 日本 驻港 总领事 冈田 健一 会面 表达 特区政府 对 日本 福岛 排放 计划 的 高度 关注 强调 会以 保障 香港 食物 安全 和 公众 健康 作 第一 考虑 著名 华语 歌手 李玟 本月 5 日 晚间 离世 终年 48 岁 李玟 家属 昨日 正式 刊登 讣闻 将 在 香港 殡仪馆 为 李…	verified account	2023/7/22
日本核废水	普通用户	日本 世界 可以 没有 日本 但 不能 没有 海洋 为什么 不一人 一杯 喝 了 呢	ordinary account	2023/7/19
日本核废水,活着	普通用户	日本 我 还 年轻 不想 痛苦 的 死去 想 看 风景 还 在 痛苦 的 奋斗 考研 看到 这个 感觉 人生 真的 很 没意思 想 安安稳稳 的 活着 以前 想活 得 久 现在 只想 没有 痛苦 的 寿终正寝 tm 别作 妖 了 排 了 大家 都 完蛋 你们 直接 去 18 层 地狱 活着	ordinary account	2023/7/19
	普通用户	中 俄 联合演习 让 一群 牛鬼蛇神 原形毕露 最近 中 俄 海上 联合 军事演习 让 一群 牛鬼蛇神 跳 出来 了 这时候 跳 出来 对 国家 行动 说三道四 是 何 居心 呢 认为 这种 演练 只能 刺激 日本 加快 军事 正常化 和 核武 化 日本 还 用 外部 刺激 天天 自升 都 来不及 呢 日本 有 本事 就 把 军费开支 扩大 到 100 年前 搞 88 舰队 时 的 水平 否则 日本 只是 个 被 鄙视 的 国家 还有 人 认为 不 应该 和 俄 合作 不 找 俄 合作 难道 直接 向 西方 服软 吗 北约 前 秘书长 已经 公开 说 先 对付 俄 然后 集中精力 干中 美防长 和 财长 在 议会 证词 中 明确 要 中 放弃 高科技 产业 发展 和 武器装备 买美债 这种 情况 下 如果 不暗 挺 俄 北约 将 从 陆海 360 度 包围 中 而且 值得 关注 的 是 …	ordinary account	2023/7/19
日本核废水	普通用户	日本 微博废 了 吗 明星 破事 上 一堆 关系 到 死活 的 事压 得 sisi 拿杯	ordinary account	2023/7/19
日本核废水	普通用户	日本 绝对 不能 让 入海	ordinary account	2023/7/19
日本核废水	普通用户	日本 我 还 能 不能 正常 老去 正常 死亡 啊	ordinary account	2023/7/19
日本核废水	普通用户	日本 照 这样 下去 我 宁愿 在 被 狗 日本 的 毒死 得 癌症 之前 就 直接 死 掉 操	ordinary account	2023/7/19
日本核废水	普通用户	日本 没 别的 什么 时候 亡 不想 多吵 了 能 不能 都 直接	ordinary account	2023/7/19
日本核污水,西方,核污水	普通用户	全人类 不 应该 为 日本 的 行为 过失 而 买单 他们 为什么 不 自己 处理 没有 技术支持 也 可以 向 其他 国家 求取 技术 为什么 日本 西方	ordinary account	2023/7/19
日本政府正式决定福岛核废水排海,日本核废水	普通用户	不要 麻木 要 清醒 的 痛苦 发声 一旦 麻木 就 什么 希望 都 没有 了 不要 理会 逃不了 没用 的 等 一系列 冷气 的 危害 是 全球性 的 每 一个 人 都 逃不掉 水循环 会到 土地 粮食 所有 生物 去 我们 要 重视 我们 要 抗议 星星之火 终成 燎原之势 尽 我们 所 能 传递 的 危害 传递 给 亲 人们 抵制 日货 反复 检查 购买 的 食品 是否 产地 为 日本 相关 传递 出去 重视 起来 就算 尽 了 磅礴 的 力量 日本政府 正式 决定 福岛 日本政府 正式 决定 福岛 日本政府 正式 决定 福岛 日本	ordinary account	2023/7/9
日本政府正式决定福岛核废水排海	普通用户	不要 麻木 要 清醒 的 痛苦 发声 一旦 麻木 就 什么 希望 都 没有 了 不要 理会 逃不了 没用 的 等 一系列 冷气 的 危害 是 全球性 的 每 一个 人 都 逃不掉 水循环 会到 土地 粮食 所有 生物 去 我们 要 重视 我们 要 抗议 星星之火 终成 燎原之势 尽 我们 所 能 传递 的 危害 传递 给 亲 人们 抵制 日货 反复 检查 购买 的 食品 是否 产地 为 日本 相关 传递 出去 重视 起来 就算 尽 了 磅礴 的 力量 日本政府 正式 决定 福岛 日本政府 正式 决定 福岛 日本政府 正式 决定 福岛	ordinary account	2023/7/9
严防存在风险的日本食品输华,日本政府正式决定福岛核废水排海	普通用户	不要 麻木 要 清醒 的 痛苦 发声 一旦 麻木 就 什么 希望 都 没有 了 不要 理会 逃不了 没用 的 等 一系列 冷气 的 危害 是 全球性 的 每 一个 人 都 逃不掉 水循环 会到 土地 粮食 所有 生物 去 我们 要 重视 我们 要 抗议 星星之火 终成 燎原之势 尽 我们 所 能 传递 的 危害 传递 给 亲 人们 抵制 日货 反复 检查 购买 的 食品 是否 产地 为 日本 相关 传递 出去 重视 起来 就算 尽 了 磅礴 的 力量 严防 存在 风险 的 日本 食品 输华 日本政府 正式 决定 福岛 日本政府 正式 决定 福岛	ordinary account	2023/7/9
日本政府正式决定福岛核废水排海,中国禁止进口日本福岛等十地食品	普通用户	不要 麻木 要 清醒 的 痛苦 发声 一旦 麻木 就 什么 希望 都 没有 了 不要 理会 逃不了 没用 的 等 一系列 冷气 的 危害 是 全球性 的 每 一个 人 都 逃不掉 水循环 会到 土地 粮食 所有 生物 去 我们 要 重视 我们 要 抗议 星星之火 终成 燎原之势 尽 我们 所 能 传递 的 危害 传递 给 亲 人们 抵制 日货 反复 检查 购买 的 食品 是否 产地 为 日本 相关 传递 出去 重视 起来 就算 尽 了 磅礴 的 力量 日本政府 正式 决定 福岛 中国 禁止 进口 日本 福岛 等 十地 食品 日本政府 正式 决定 福岛	ordinary account	2023/7/9
日本政府正式决定福岛核废水排海	普通用户	不要 麻木 要 清醒 的 痛苦 发声 一旦 麻木 就 什么 希望 都 没有 了 不要 理会 逃不了 没用 的 等 一系列 冷气 的 危害 是 全球性 的 每 一个 人 都 逃不掉 水循环 会到 土地 粮食 所有 生物 去 我们 要 重视 我们 要 抗议 星星之火 终成 燎原之势 尽 我们 所 能 传递 的 危害 传递 给 亲 人们 抵制 日货 反复 检查 购买 的 食品 是否 产地 为 日本 相关 传递 出去 重视 起来 就算 尽 了 磅礴 的 力量 日本政府 正式 决定 福岛	ordinary account	2023/7/9
桂榕茶苑	普通用户	7 月 9 日 早餐 资讯 星期日 五月 廿二 在 这里 60 秒 读懂 世界 1 上海 首条 新一代 智慧 公路 S32 申嘉湖 智慧 高速公路 试运行 2 蔡 昉 户籍制度 改革 能 立竿见影 刺激 消费 18 亿 农民工 可 释放 万亿 级 消费 3 多所 高校 7 月 8 日起 对 社会公众 开放 参观 4 电子竞技 将 成为 2026 亚运会 正式 项目 5 公募 降费 启动 17 家 头部 公募 宣布 管理费 与 托管 费降 至 1202 以下 6 北京 无人驾驶 的 出租车 将 正式 上路 桂榕 茶苑 7 中汽协 删除 维护 公平 市场秩序 承诺书 中涉 价格 表述 有违 反垄断法 精神 8 荷兰政府 集体 辞职 首相 吕特 与 国王 会面 9 中国 洪都拉斯 自贸 协定 第一轮 谈判 启动 10 瑞士 和 奥地利 加入 欧洲 天空 之盾 倡议 11 日媒 福岛 第一 核电…	ordinary account	2023/7/9
日本政府正式决定福岛核废水排海	普通用户	日本政府 正式 决定 福岛 第一次 感觉 那么 无力 怎么 骂 怎么 抗议 还是 不改	ordinary account	2023/7/9
日本核废水	普通用户	日本 反对 进口 日本 任何 可食用 产品	ordinary account	2023/7/9
日本决定核废水2023春夏排入海	普通用户	日本 决定 2023 春夏 排 入海 坚决 抵制 能 不能不要 总 出来 害人 圈地 自 嗨 不好 吗	ordinary account	2023/8/15
	普通用户	生活 碎片 记录 下 了 班 兴冲冲 开 了 一 小时 车 跑 去 市里 吃 榜上有名 的 粤菜 店门 头超 高贵 差点 担心 自己 吃不起 结果 抱 一丝 严重 踩 雷 吃 完腻 的 慌 继曼丹 日本 so 决定 不用 了 之后 的 真爱 眼唇 卸 回购 的 第三支 结果 发现 改版 了 不好 用 了 总结 wishmegoodluck	ordinary account	2023/8/15
日本排放核废水	普通用户	日本 排放 坚决 抵制 日本 排放 自己 的 犯 的 错 凭 什么 让 全世界 一起 买单 啊 排放 对 世界 有 什么 危害 不 知道 吗 坚决 抵制 日本 排放 坚决 抵制 日本 排放 坚决 抵制 日本 排放	ordinary account	2023/8/15
日本决定核废水2023春夏排入海,近一半日本市民赞同核污水排放,核废水,日本网友对排放核污水的看法,日本核废水	普通用户	日本 决定 2023 春夏 排 入海 近一半 日本 市民 赞同 核 污水排放 日本 网友 对 排放 的 看法 日本 日本 决定 2023 春夏 排 入海 日本 网友 对 排放 的 看法 ampaignsdocampaigns1029 大家 可以 去 这个 网站 投票	ordinary account	2023/8/15
日本核废水	普通用户	日本 为啥 没 真的 很 生气	ordinary account	2023/8/15
日本决定核废水2023春夏排入海,近一半日本市民赞同核污水排放,核废水,日本网友对排放核污水的看法,日本核废水可致癌致畸致突变	普通用户	日本 决定 2023 春夏 排 入海 近一半 日本 市民 赞同 核 污水排放 日本 网友 对 排放 的 看法 日本 网友 对 排放 的 看法 日本 可 致癌 致畸 致 突变 保护 我们 美丽 的 海洋	ordinary account	2023/8/15
日本核废水,日本政府正式决定福岛核废水排海,日本核污水57天将污染半个太平洋	普通用户	日本 日本政府 正式 决定 福岛 日本 57 天将 污染 半个 太平洋 为什么 这个 话题 这么 低热 搜 一天天 就 挂点 没用 的 花边新闻	ordinary account	2023/8/15
日本核废水	普通用户	日本 怎么 他们 就 那么 喜欢 那一人 喝一杯 好 了	ordinary account	2023/8/15
	金V	台媒 一则 日本 排进 台湾 水库 并 稀释 制作 瓶装水 及 食品 的 图卡上 不但 有食 药署 标志 与 完整 全称 以 图文并茂 方式 说明 输入 日本 有助 缓解 岛内 水库 缺水 问题 排放 进 台湾 各 大水库 稀释 后 符合 健康 标准 民众 可 放心 食用 稀释 后 制做 的 瓶装水 自来水 加工 食品 料理 食药署 跳 出来 紧急 澄清 此为 假 讯息 并 呼吁 民众 勿 转传	verified account	2023/8/18
日本核废水	普通用户	日本 到 今天 为止 还是 力不从心 一定 要 坚决 抵制 啊	ordinary account	2023/8/18
日本核废水	普通用户	日本 K 妃 如果 你 愿意 在 中国 开设 工厂 朕 尚且 还 能 堵住 悠悠 众口 继续 偏爱 你 你 若 执意 下去 就是 朕 也 保不住 你	ordinary account	2023/8/18
日本核废水	普通用户	日本 必须 抵制 日货	ordinary account	2023/8/18
日本核污水57天将污染半个太平洋,日本核废水	普通用户	日本 57 天将 污染 半个 太平洋 日本 敲 黑板 了 本月底 及 之后 买 日本 化妆品 慎重	ordinary account	2023/8/18
日本核废水	普通用户	日本 怎么 完全 没有 啊 根本 没有 看到 相关 内容 这 到底 是 怎么回事 啊啊啊 真的 要 排放 了 吗	ordinary account	2023/8/18
央广网评长安三万里被批不符史实误导观众,日本政府正式决定福岛核废水排海	普通用户	央广 网评 长安 三万里 被 批 不符 史实 误导 观众 日本政府 正式 决定 福岛 半衰期 5 年 可以 被 肝肾 骨骼 吸收 会 损害 人体 血液 组织 造成 白血球 减少 引发 再生性 障碍 贫血症 导致 白血病 5 锶 90 半衰期 29 年 可以 被 骨骼 吸收 与 钙 离子 产 次第 无数次 所以 从 一 开始 掐死 这个 苗头 非常 必要 的 影响 至少 会 绵延 到 我们 的 下 下 下一代 首先 受 影响 的 会 是 我们 的 父母 如果 我们 的 父母 现在 4555 岁 那么 他们 大概 六十多 得 癌症 是 板上钉钉 的 了 中 的 放射性元素 和 剧毒 化学物质 会 大量 杀死 海中 的 藻类 地球 70 的 氧气 由 藻类 的 光合作用 提供 藻类 大量 死去 海洋 的 食物链 也 会 遭受 灭顶之灾 最终 影响 的 还是 食物链 顶端 的 人类 呼吁 大家 …	ordinary account	2023/8/19
日本核废水,日本政府正式决定福岛核废水排海	蓝V	日本 日本 最快 下 周二 决定 时间 日本政府 计划 将 福岛 但 未订 确实 日期 据 日本 传媒 报道 当局 最快 下 周二 22 日 召开 阁僚 会议 决定 时间 日本政府 正式 决定 福岛 首相 岸田文雄 在 美国 接受 访问 时指 日本政府 对 问题 已到 了 需要 作出 判断 的 最后 段阶他 结束 访美 回国 后 明日 20 日会 到访 福岛 第一 核电站 视察 设施 据报 当局 寻求 下周一 21 日 与 渔业 团体 会面 争取 支持 计划	verified account	2023/8/19
日本核废水可致癌致畸致突变	普通用户	日本 可 致癌 致畸 致 突变 坚决 抵制 日货 抵制 的 一切 世界 上 可以 没有 日本 但 不能 没有 海洋	ordinary account	2023/8/19
	普通用户	每次 大爹 和 日本 有点 啥 龃龉 新闻 就 开始 放风 就 好像 咱们 大爹 把 排放 数据 公开 过 一样 美国 在 枪击 日本 排 废水 欧洲 难民 危机 我们 风景 独好 啊 朋友 们	ordinary account	2023/8/19
	普通用户	现在 美国 自己 的 问题 是 很大 的 它 在 掩耳盗铃 就 像 蛇 在 吞 自己 的 尾巴 获得 饱腹 感 美国 经济 问题 不 出事 而已 出事 就是 大事 当下 美国 加息 到 了 末期 全世界 都 没有 如 它 所愿 到处 破产 中国 的 外贸 帮助 了 很多 国家 度过难关 加息 加 了 个 寂寞 另外 战争 也 刺破 了 其他 国家 对 美国 的 幻想 对 俄罗斯 的 海外 财富 侵吞 打破 了 全世界 其他 国家 的 幻觉 要 确保 自己 的 安全 决不能 把 财富 放在 别的 国家 领土 上 这 就是 中俄破 了 美国 的 金融 局 现在 即将 迎来 最终 BOSS 但是 在 地缘 政治 这 一块 我们 的 控制力 太差 了 特别 是 日 韩 这 一块 如果 我们 不能 拆散 韩日 这个 本来 就 有 诸多矛盾 的 国家 慰安妇 问题 领土 争端 问题 等等 这么 多 …	ordinary account	2023/8/19
日本决定将福岛核废水排放入海,日本核污水57天将污染半个太平洋,韩国济州道将起诉日本倾倒核污水,日本网友对排放核污水的看法	金V	日本 在 即 当地 民众 担忧 12 年 的 悲剧 可能 重演 日本 决定 将 福岛 排放 入海 日本 57 天将 污染 半个 太平洋 韩国 济州道 将 起诉 日本 倾倒 日本 网友 对 排放 的 看法	verified account	2023/8/19
日本核污水,福岛核废水57天可废掉半个太平洋	普通用户	日本 特么 我 还 以为 结束 了 呢 还 没 结束 啊 福岛 57 天可 废掉 半个 太平洋 福岛 57 天可 废掉 半个 太平洋 日本	ordinary account	2023/8/19
	红V	哎 马上 要 选举 了 印度 阿三吹个 牛 不是 很 正常 吗 不 吹牛 还是 阿三 网上 有些 人 相信 美国 人 甚至 会 相信 印度人 甚至 相信 日本 人 还 说 福岛 人家 尽力 了 宁愿 当当 孙子 都 不想 当 中国 人 我 都 惊 了 你们 还是 勇敢 点润 吧 快 去 吃 甜甜 圈	verified account	2023/8/19
保护海洋,日本核污水,坚决抵制日本排放核污水,日本政府正式决定福岛核废水排海	普通用户	我 求求 新浪 微博 不要 再压 了 好 吗 这 都 已经 不仅仅 涉及 到家国 的 问题 了 这 是 全球 全世界 的 问题 倘若 海洋 真的 变成 日本 的 下水道 那 我们 应该 何去何从 地球 上 70 的 氧气 都 是 由 藻类 产生 这 不 单单 只是 吃 不 吃海鲜 的 问题 这 甚至 你 吃 不 吃饭 都 涉及 不上 50 年 后 日本 可能 他 都 不会 承认 这件 事情 是 它 做 的 犹如 当年 对 我们 的 屠戮 一样 它们 可憎 更 可恨 我们 更 不能 像 一群 被 蒙蔽 了 双眼 的 白痴 一样 任由 它们 牵着 我们 的 鼻子走 我们 要 反抗 这 一切 这个 世界 不会 有 什么 救世主 从天而降 我们 只能 用 自身 的 羽翼 来 保护 我们 的 家园 都 清醒 点 吧 别 再 麻木 了 保护 海洋 日本 坚决 抵制 日本 排放 日本政府 正式 决定 …	ordinary account	2023/8/19
	普通用户	日本 为什么 没有 啊	ordinary account	2023/8/14
坚决抵制日本排放核污水,核污水,日本核污水57天将污染半个太平洋	普通用户	我 坚决 抵制 日本 排放 我 呼吁 大家 抵制 日本 排放 核 污水排放 危害 如下 毁坏 海洋 生态系统 中 含有 丰富 的 放射性物质 排放 到 海洋 里会 让 海洋 生态系统 造成 极大 的 毁坏 危害 海洋 动物 的 生长 繁殖 毁坏 生态系统 平衡 身体健康 面临 危险 中 放射性物质 能 通过 食物 网 进入 体内 对 身体健康 导致 不可避免 的 危害性 包含 癌病 基因 遗传 基因突变 等 病症 堆积物 环境污染 中 放射性物质 会 堆积 海底 对 海洋 生态系统 和 身体健康 造成 长久 危害 资料 取自 网络 以上 我们 所 看到 的 只是 核 污水排放 危害 的 冰山一角 还有 许许多多 的 危害 是 人类 所 不知 的 但 毋庸置疑 核 污水排放 的 危害 是 具有 毁灭性 的 我 相信 星星之火 可以 燎原 我 在 此 呼吁 大家 一起 抵制 日本 排放 让 …	ordinary account	2023/8/14
癌症在我国已经熬成慢性病	普通用户	癌症 在 我国 已经 熬成 慢性病 刚刚 在 看 日本 入海 还 在 想 都 排 那么 久 了 真的 不 采取 强制 行动 吗 要不然 全国 以后 人人 患癌 敢情 最后 的 大招 是 把 癌症 拖成 慢性病 啊 慢性病 天天 拖 天天 交钱 家里 四个 人 四个 全在 治病 干脆 直接 死 掉 得 了	ordinary account	2023/8/14
日本核废水,日本核污水57天将污染半个太平洋,日本政府正式决定福岛核废水排海	普通用户	日本 日本 57 天将 污染 半个 太平洋 日本政府 正式 决定 福岛 要 怎样 的 发声 才能 被 听见 要 怎么样 的 发声 才能 被 重视 文字 的 力量 是 震耳欲聋 的 我们 的 发生 同样 不是 无用 当 所有 微小 的 火苗 聚集 在 一起 腐朽 的 黑暗 将 被 燃烧 请 各大 新闻 行业 不要 将 我们 的 声音 视做 杂音 未来 生灵 的 哀嚎 将会 成为 刺向 我们 利刃 坚决 抵制 日货 坚决 为 海洋 发声	ordinary account	2023/8/14
日本核废水	普通用户	日本 能 不能 让 我 安安生生 活完 这 一辈子 啊 第一次 这么 恨 日本	ordinary account	2023/8/14
	普通用户	啊 真的 能 不能 让 日本 人 自己 喝掉 呀 真的 麻 了	ordinary account	2023/8/14
日本排放核废水	普通用户	日本 排放 坚决 反对 日本 排放 海洋 是 我们 共同 的 海洋 这 不仅 危害 人类 对 无数 的 海洋生物 来说 也 是 灭顶之灾 政治 和 利益 不 应该 左右 科学	ordinary account	2023/8/14
super蝎子	普通用户	super 蝎子 你 废进 心思 骂 我律 样子 真的 好好笑 噶 艿 的 时候 是不是 噶到 艿 神经 了 还是 喝多 了 烧 到 孬子 了 怎么 打 字码 的 表点 符号	ordinary account	2023/8/14
	普通用户	如果 这个 世界 是 一 本书 那么 生育率 降低 日本 排放 是 在 为 人类 灭绝 or 变异 做 准备 吗 灭绝 过程 不 适合 我 思考 但是 变异 男人 生 孩子 吗	ordinary account	2023/8/14
日本核废水	普通用户	日本 私 以为 既然 b 站 hws 相关 视频 限流 严重 那么 只有 在 别的 高 流量 视频 下 创造 高赞 高 回复 的 评论 来 引起 大家 注意 这一 法子 了 若 有志于此 的 同志 且 不怕 封号 及 网暴 的 可以 转发 下面 这段话 在 此 留下 已 转发 的 回复 并 转 动态 再 转发 此段 话 并 转 动态 之后 大家 就 可以 顺 网线 去 助力 你 了 脱单 doge 抱歉 当 你 看到 这 条 评论 时 日本政府 准备 大规模 排放 hws 我们 并不需要 为 他们 的 过错 买单 不要 以为 我们 什么 都 管不了 量变 能 引起 质变 只有 这件 事情 获得 更 高 的 曝光 量 我们 才能 凝聚 更 多 的 力量 但 相关 视频 遭到 限流 曝光 量 非常少 因此 我们 需要 你 的 力量 即使 是 点进 相关 视频 对 这个 事件 而言 都 是 一…	ordinary account	2023/8/21
	普通用户	最大 的 愿望 宣布 停止 排放	ordinary account	2023/8/21
日本核废水	普通用户	日本 同胞们 不要 让 我们 从今往后 都 苟延残喘 的 活着 让 我们 联合 起来 全面 抵制 倭货 商品 条形码 45 或 49 开头 的 都 是 倭货 还有 下面 的 都 是 能 抵制 多少 是 多少 每个 人 都 抵制 一点 力量 就 大 了 SKllcpbpola 资生堂 ALBION 奥尔滨 ipsa 黛珂 HABADHC 芙丽芳 丝珂润 ANESSA 安热 沙丝蓓 绮索 菲娜 雪肌精 芳珂娜丽丝 est 泉肌 sensai 兰蔻 部分 产品 小白管 防晒 菁 纯 防晒 雅诗兰黛 部分 产品 樱花 水 原生 液科 颜氏 部分 产品 悦木之源 部分 产品 多芬 洗面奶 嘉娜宝 ettusais 艾杜纱 suqquCANMAKE 植村秀 无印良品 等	ordinary account	2023/8/21
日本核废水	普通用户	日本 只是 转发 1 福岛 只有 60 多种 放射性元素 么 2 和 冷却水 根本 不同 排放 数值 只 对此 氚 元素 么 3 日本 自己 都 承认 专家 去 看 是 有限 审查 只 看 了 给 看 的 原子能 总干事 都 只 说 送检 水 符合标准 排 到 海里 是 日本 人 的 事 到 你 这 就是 均 无 意见 还有 谁 告诉 你 中国 专家 没 意见 了 4 方案 能 完美 执行 么 10 号 的 泄露 是不是 检测 到 放射 超标 才 发现 软管 破裂 超标 排 到 海里 能捞 回来 么 三番两次 出 问题 还 自说自话 不让 反对 4 建议 你 看看 中国 官方 提 给 原子能 机构 的 工作 报告 看看 我们 到底 反对 什么 担心 什么	ordinary account	2023/8/21
日本核废水	普通用户	日本 1 福岛 只有 60 多种 放射性元素 么 2 和 冷却水 根本 不同 排放 数值 只 对此 氚 元素 么 3 日本 自己 都 承认 专家 去 看 是 有限 审查 只 看 了 给 看 的 原子能 总干事 都 只 说 送检 水 符合标准 排 到 海里 是 日本 人 的 事 到 你 这 就是 均 无 意见 还有 谁 告诉 你 中国 专家 没 意见 了 4 方案 能 完美 执行 么 10 号 的 泄露 是不是 检测 到 放射 超标 才 发现 软管 破裂 超标 排 到 海里 能捞 回来 么 三番两次 出 问题 还 自说自话 不让 反对 4 建议 你 看看 中国 官方 提 给 原子能 机构 的 工作 报告 看看 我们 到底 反对 什么 担心 什么	ordinary account	2023/8/21
日本福岛核污染水发生外泄,日本最早将于24日排放福岛核废水	蓝V	软管 龟裂 日媒称 日本 福岛 发生 外泄 日本 最早 将 于 24 日 排放 福岛 据 参考消息 共同社 8 月 21 日 报道 在 日本 福岛 第一 核电站 6 月 从 环绕 储罐 的 围堤 内 的 积水 中 检出 了 活度 高于 正常值 的 放射性物质 调查 结果显示 用于 输送 的 软管 上 有 龟裂 发生 外泄 报道 称 可能 是 在 拆除 包装材料 之际 软管 被 刀片 划伤 裂缝 逐渐 扩大 报道 称 日本政府 与 力争 今夏 前后 启动 排放 入海 表示 此次 输送 是 伴随 检查 的 非常规 作业 实际 之际 将 通过 管道 输送 而 不是 软管 报道 称 软管 为 聚氯乙烯 材质 所有 软管 均 放置 在 围堤 内 因此 外泄 的 水未流 到 围堤 外	verified account	2023/8/21
日本东京面临缺水危机	普通用户	日本 东京 面临 缺水 危机 不是 挺 多 吗 多 喝点 没事 的	ordinary account	2023/8/20
日本东京面临缺水危机,核污水,日本核废水	普通用户	日本 东京 面临 缺水 危机 哪 没有 水 呢 自家 屯 了 十几年 的 健康 废水 可以 用 啊 不是 宣称 无害 不是 说 比 中国 的 还 无害 小鬼子 暴露 了 吧 日本 自家 地下水 都 不敢 用 呵呵 呵	ordinary account	2023/8/20
日本东京面临缺水危机	普通用户	日本 东京 面临 缺水 危机 家 人们 注意 了 是 不是 是 和 反应堆 直接 接触 的 水箱 是 用来 冷却 的 水 比 毒 的 多 不要 混淆 概念 啦	ordinary account	2023/8/20
日本东京面临缺水危机	普通用户	日本 东京 面临 缺水 危机 别闹 先来 一壶	ordinary account	2023/8/20
浙江卫视	普通用户	浙江 卫视 蓝台 你 什么 成份 蓝台 真的 没人管 管 吗 那么 疯狂 是 这辈子 没见 过 钱 吗 听说 蓝台 背后 还有 日本 股份 自己 玩去 吧 玩死 了 就 没 人防 了	ordinary account	2023/8/20
日本东京面临缺水危机	普通用户	日本 东京 面临 缺水 危机 啊 缺水 多用 就 不缺 了	ordinary account	2023/8/20
日本东京面临缺水危机	普通用户	日本 东京 面临 缺水 危机 狂喜	ordinary account	2023/8/20
	蓝V	反对 日本 市民 团体 与 韩国 在野党 议员 举行 集会 当地 时间 10 日 韩国 在野党 议员团 针对 日本 福岛 第一 核电站 计划 一事 对 日本 东京 进行 为期 三天 的 访问 10 日晚 日本 反排 海 市民 团体 和 由 韩国 在野党 议员 组成 的 反排 海 团体 在 位于 东京 千代田区 的 联合会 馆 举行 了 反对 福岛 第一 核电站 的 交流 集会 会上 日本 市民 团体 代表 及 韩国 在野党 议员 均 就 表达 了 担忧 对 日本政府 一意孤行 的 决定 表示 失望	verified account	2023/7/11
日本核辐射 化妆品,国货	黄V	日本 开始 排放 后 你 还 会 买 日本 化妆品 吗 日本 核辐射 化妆品 国货 日本 开始 排放 后 你 还 会 买 日本 化妆品 吗	verified account	2023/7/11
	蓝V	俄外交部 日本政府 应 关注 福岛 核电站 废水 排放 问题 俄罗斯外交部 发言人 玛丽亚 扎 哈罗 娃称 日本政府 应 关注 福岛 核电站 排放 问题 而 不是 谈论 距离 东京 数千公里 的 扎波罗热 核电站 的 局势	verified account	2023/7/11
	蓝V	俄外交部 日本政府 应 关注 福岛 核电站 废水 排放 问题 俄罗斯外交部 发言人 玛丽亚 扎 哈罗 娃称 日本政府 应 关注 福岛 核电站 排放 问题 而 不是 谈论 距离 东京 数千公里 的 扎波罗热 核电站 的 局势 O 俄外交部 日本政府 应 关注 福岛 核电站 废水 排放 问题	verified account	2023/7/11
日本排放核废水	普通用户	日本 排放 维护 海洋环境 坚决 抵制 日本 排放	ordinary account	2023/7/11
日本核废水	普通用户	日本 天天 排 wnm 的 未来 五代 必出 哥斯拉	ordinary account	2023/7/11
日本核废水	普通用户	日本 这么 低	ordinary account	2023/7/11
日本排放核废水	普通用户	日本 排放 哎 考虑 要 不要 去 JD 买 一个 盖革 计数器 了 以后 买 水产 要 悠着点	ordinary account	2023/7/11
日本排放核废水	普通用户	日本 排放 维护 海洋环境 还 肆意 在 那里 排放	ordinary account	2023/7/11
核废水,日本核废水	普通用户	日本 上	ordinary account	2023/8/13
日本核废水,日本核污水57天将污染半个太平洋,日本政府正式决定福岛核废水排海	普通用户	日本 日本 排放 是 极其 不负责任 的 做法 为了 人类 共同 的 家园 请 大家 坚决 抵制 日本 排放 这里 有 抵制 日本 排放 的 签名 链接 大家 可以 直接 复制到 浏览器 打开 campaignsdocampaigns1029 日本 57 天将 污染 半个 太平洋 日本 日本政府 正式 决定 福岛	ordinary account	2023/8/13
日本核废水,日本核污水,日本政府正式决定福岛核废水排海,日本核污水57天将污染半个太平洋,近一半日本市民赞同核污水排放,日本密集收购中国中药企业	普通用户	据 媒体报道 日本 将 在 本月 末 将 囤积 已久 的 核 污水排放 至 海洋 在 这项 无耻 的 举动 上令 国人 更加 气愤 的 是 日本 竟 将 运输 到 我国 海域 附近 将 污水排放 这样 做 的 后果 就是 我国 将 成为 受 感染 最 严重 的 国家 许多 人会 想 那么 我们 该 如何 应对 在我看来 也许 国家 需要 采取 更 强硬 的 态度 和 措施 而 作为 平民百姓 的 我们 首先 要 做 的 就是 抵制 日货 抵制 日产 海鲜 抵制 一切 日制 产品 海洋 中 的 放射性物质 也许 不会 通过 降雨 被 携带 进入 陆地 但 海洋 中 的 水蒸气 很 有 可能 随着 风 飘进 内陆 造成 对 淡水 资源 的 污染 日本 如此 厚颜无耻 地 将 核 污水排放 进入 海洋 究竟 是 如 他们 所说 的 逼不得已 还是 与 某个 国家 蓄谋已久 联合国 为何 至此 …	ordinary account	2023/8/13
日本核废水	普通用户	日本 坚决 抵制 日本	ordinary account	2023/8/13
日本核废水	普通用户	日本 没有 人 是 一座 孤岛	ordinary account	2023/8/13
	普通用户	囤货 且 用且 珍惜 以后 该 怎么办 导致 一些 护肤品 需要 找 替代品 了	ordinary account	2023/8/13
日本核污水57天将污染半个太平洋,日本核废水,日本政府正式决定福岛核废水排海	普通用户	日本 排放 是 极其 不负责任 的 做法 为了 人类 共同 的 家园 请 大家 坚决 抵制 日本 排放 这里 有 抵制 日本 排放 的 签名 链接 大家 可以 直接 复制到 浏览器 打开 campaignsdocampaigns1029 日本 57 天将 污染 半个 太平洋 日本 日本政府 正式 决定 福岛	ordinary account	2023/8/13
日本核废水,海洋,坚决抵制日本排放核污水,日本政府正式决定福岛核废水排海,日本	普通用户	日本 海洋 坚决 抵制 日本 排放 日本政府 正式 决定 福岛 日本 为何 没 了 啊 醒醒 吧 各位	ordinary account	2023/8/13
魏大勋方维权起诉	普通用户	魏大勋方 维权 起诉 大家 关注 日本 排放 啊 这 可能 是 美国 联合 日本 实行 的 水资源 大战 的 第一步 海洋 被 污染 了 我们 离得 近 肯定 先 完蛋 抗议 的 同时 可以 抵制 日货	ordinary account	2023/8/16
日本核废水	普通用户	日本 今天 阅读 怎么 才 24 万 又 被 压 了 吗 坚决 抵制 日本 排放	ordinary account	2023/8/16
dyg锁定季后赛败者组	普通用户	dyg 锁定 季后赛 败者 组合 影 宝宝	ordinary account	2023/8/16
日本核废水含60多种放射性核素	普通用户	日本 含 60 多种 放射性核素 不 可以	ordinary account	2023/8/16
	普通用户	这个 网站 可以 抵制 日本 排放 campaignsdocampaigns1029signers 联合国 停止 日本 排入 海洋 条约 100 万人 签名 名字 可以 是 假 的 进去 后 点 右下角 sign	ordinary account	2023/8/16
	普通用户	日本 到底 怎么回事 啊 他 爹 的 我 才 拆 了 cpb 和 安 耐晒 为什么 用 了 才 刷 到 啊	ordinary account	2023/8/16
日本核废水	普通用户	日本 拒绝 麻木 不 做 冷漠 的 看客 正如 鲁迅 先生 说 的 你 可以 躲 在 角落里 沉默 但是 不要 诋毁 和 嘲笑 比 你 勇敢的人 因为 他们 争取 到 的 光明 也许 会 照耀 到 你 大家 不要 小看 啊 死 的 真的 是 我们 行动 起来 啊啊啊 啊啊啊	ordinary account	2023/8/16
	普通用户	首先 她 是 一位 母亲 其次 她 是 一个 女人 再次 她 是 日本 人 就 凭 以上 的 三点 日本 国内 的 舆论 也 不 应该 倒 向 她 的 渣 男 前夫 吧 日本 人 为什么 这么 讨厌 福原 爱 是因为 她 活 的 潇洒 思维 方式 更 接近 中国 人 吗 日本 人 啊 嘴 上 说 再 多 亲民 策略 想着 不 动 一兵一卒 就 拉拢 中国 民心 有 什么 用 骨子里 对 中国 人 的 恨意 掩饰 都 掩饰 不住 跟 中国 亲点 的 就 这么 对付 人家 先有 酒井法子 现在 又 是 福原 爱前 几年 日本首相 访华 的 时候 那位 首相 夫人 想刀 中国 人 的 眼神 藏 都 藏不住 日本 人 恨死 中国 人勒别 被 他们 的 表面 功夫 骗 了 就 冲 这 还 中日 友好 且	ordinary account	2023/8/16
日本核废水排海跟踪	蓝V	日本 跟踪 香港 一旦 日本 启动 排放 将 即时 禁止 日本 东京 福岛 等 10 个 都 县 水产品 进口 财 联社 7 月 12 日电 据港媒 消息 香港特区政府 环境 及 生态 局局长 谢展 寰 7 月 12 日 表示 一旦 日本 启动 排放 香港特区政府 将会 即时 禁止 沿 东京 福岛 千叶 等 十个 县 都 水产品 进口	verified account	2023/7/12
	普通用户	2024 年 翻译 硕士 考研 词条 翻译 热词 288 radioactivewastewater	ordinary account	2023/7/12
日本决定核废水2023春夏排入海	蓝V	日本 决定 2023 春夏 排 入海 日本政府 近日 重申 将 在 今夏 实施 福岛 日方 一意孤行 推进 引来 日本 国内 渔业 团体 太平洋 沿岸地区 南太平洋 岛国 和 国际 社会 的 强烈 反对 和 质疑 中国 驻 日本大使馆 就 福岛 问题 阐述 中方 立场 强调 国际原子能机构 IAEA 相关 评估 报告 不能 成为 日本 通行证	verified account	2023/7/12
	普通用户	日本 预计 下 月 起 排放 福岛 香港 环境 局局长 谢展 寰 表示 今天 他 连同 政务司 司长 陈 国基 与 日本 驻港 总领事 冈田 健一 会面 并 表达 港府 立场 谢展 寰 表示 基于 预先 防范 的 原则 宣布 日方 一旦 启动 排放 港府 将 即时 禁止 来自 东京 福岛 千叶 宫城 长野 埼 玉 等 10 个 都 或 县 的 水产品 进口 香港 当中 包括 冷冻 冷藏 干制 或 以 其他 方式 保存 的 水产品 以及 未经 加工 或经 加工 的 海草 及 海盐 等 入口	ordinary account	2023/7/12
日本核废水	普通用户	日本 反正 都 会 核污染 要 不 干票 大 的 把 那块 小 地方 还给 大海	ordinary account	2023/7/12
日本核废水	普通用户	日本 为什么 没有 办法 阻止 日本 啊 为什么 不能 更 强硬 一点 不行 就是 不行 只是 不 进口 福岛 的 海产品 也 没有 什么 用 吧 要是 排 入海 没有 一个 人能 幸免	ordinary account	2023/7/12
	普通用户	两年 后 已经 排完 了 真的 非常 抱歉 鞠躬 二十年 后 这 是 以前 的 人 做 的 事 和 现在 的 我们 没有 关系 我们 也 是 受害者 呜呜 呜 五十年 后 什么 历史 上 没有 这件 事	ordinary account	2023/7/12
IAEA称日核污水排海计划符合标准	黄V	国际原子能机构 总干事 格罗 西 7 日 结束 了 在 日本 的 主要 行程 在 东京 举行 的 记者会 上 格罗 西说 处理 水中 含有 的 放射性物质 氚 完全 不用 担心 跨国 影响 有意思 的 是 他 在 同一天 接受 路透社 采访 时说 参加 评估 报告 的 专家 对 计划 存在 意见分歧 格罗 西说 氚 随处可见 人们 日常 喝 的 水中 也 有 它 存在 那么 问题 来 了 与 完全 不同 现有 的 技术手段 是否 能够 对于 的 影响 做出 全面 客观 科学 的 结论 又 或者 是 在 未来 一二十年 的 过程 中 学界 又 发现 了 新 的 检测 手段 和 标准 或许 这 就是 为何 日本 不想 将 处理 得 如此 符合标准 的 留给 自己 享用 的 原因 IAEA 称日 计划 符合标准	verified account	2023/7/8
	普通用户	7 月 7 日 这 一天 的 特殊 含义 中日 两国 都 没 忘 就 在 7 月 7 日 一大早 海关总署 网站 发布 消息 禁止 进口 日本 福岛 等 10 个 县 都 的 食品 对 来自 日本 其他 地区 的 食品 特别 是 水产品 含 食用 水生动物 严格 审核 随附 证明文件 严格 实施 100 查验 强化 监管 也 是 在 7 月 7 日 这 一天 日本 核 监管 机构 向 签发 许可证 悍然 允许 该 公司 开始 把 超过 100 万吨 核 污水排放 入海 路透社 报道 称 这 是 东京 电力 把 福岛 第一 核电站 污水 必须 通过 的 最后 一关 此前 联合国 国际原子能机构 IAEA 在 7 月 4 日 不顾 多 国 反对 恶意 发布 了 福岛 处置 符合 IAEA 安全 标准 综合 评估 报告 日本 在 86 年前 发动 侵华 战争 犯下 了 罄竹难书 的 滔天罪行 …	ordinary account	2023/7/8
日本政府正式决定福岛核废水排海	普通用户	日本 真他妈 世界 毒瘤 能 不能 滚 出 地球 自己 一个 宇宙 日本政府 正式 决定 福岛	ordinary account	2023/7/8
	普通用户	我 今天 在 想 怎么办 她们 都 不在乎 嘛	ordinary account	2023/7/8
	普通用户	关于 在 这个 混乱 的 楚门 世界 时代 寻求 精神 稳定 最近 因为 外星人 和 工作 一直 陷在 抑郁 状听 道德经 才能 平静 起因 是 发现 一个 神仙 解读 女 教授 讲 的 听 起来 很 舒服 声音 像 讲 红楼梦 的 蔡丹君 老师 已经 第二次 被 偷 电池 的 卸 后座 了 偷 技不佳 也 给 我 拧 回去 啊 另 一个 获得 平静 的 活动 拼乐 高选 岳阳楼 也 是 图个 不 以物 喜 疏导 情绪 国产 乐高 配色 多少 有点 塑料 啊	ordinary account	2023/7/8
报告称福岛核废水排海计划符合标准,海纳百氚将成为现实吗	蓝V	报告 称 福岛 计划 符合标准 外交部 回应 海纳 百 氚 将 成为 现实 吗 国际原子能机构 IAEA7 月 4 日 在 官网 发布 消息 称该 机构 认定 日本 计划 符合国际 安全 标准 在 7 月 4 日 的 外交部 例会 上 外交部 发言人 毛宁 表示 日方 从 一 开始 就 限制 了 国际原子能机构 工作组 的 授权 不 接受 评估 其他 的 处置 方案 国际原子能机构 只 被 允许 评估 这个 方案 所以 在 这种 情况 下 机构 的 报告 证明 不了 日方 的 正当性 和 合法性 也 免除 不了 日方 应当 承担 的 道义责任 和 国际法 义务	verified account	2023/7/4
	普通用户	日本 是 变 相对 我国 和 太平洋 周边国家 实施 核 攻击 我国 有 必要 认真 对 其 进行 核 警告	ordinary account	2023/7/4
报告称福岛核废水排海计划符合标准,海纳百氚将成为现实吗,新京报直播	蓝V	记者会 现场直播 报告 称 福岛 计划 符合标准 海纳 百 氚 将 成为 现实 吗 7 月 4 日 国际原子能机构 召开 记者会 针对 福岛 核电站 计划 发布 最新 声明 新 京报 直播	verified account	2023/7/4
直击国际原子能机构记者会现场,报告称福岛核污染水排海计划符合安全标准	蓝V	直击 国际原子能机构 记者会 现场 报告 称 福岛 计划 符合 安全 标准 7 月 4 日 国际原子能机构 召开 记者会 针对 福岛 核电站 计划 发布 最新 声明 新 京报 我们 视频 同声 传译 记者会 现场	verified account	2023/7/4
	普通用户	不知 为什么 日本 应是 当下 最需 关注 的 生存 问题 可 我 没有 看到 这种 急切 而 焦虑 的 现象 官方 和 民间 俱冷 也 无 行动	ordinary account	2023/7/4
	金V	国际原子能机构 IAEA 总干事 格罗 西 日本 计划 符合国际 安全 标准	verified account	2023/7/4
我们视频正在直播	蓝V	国际原子能机构 召开 新闻 发布会 福岛 计划 符合国际 安全 标准 7 月 4 日 国际原子能机构 召开 记者会 针对 福岛 核电站 计划 发布 最新 声明 我们 视频 正在 直播	verified account	2023/7/4
中方满分逻辑批日方核废水排海,任何报告都无法洗白日方排海错误决定	蓝V	外交部 如果 是 安全 的 就 没有 必要 如果 不 安全 就 更 不 应该 中方 满分 逻辑 批 日方 任何 报告 都 无法 洗白 日方 错误 决定	verified account	2023/7/21
	黄V	如果 日本 福岛 是 安全 的 那 日本 就 没 必要 如果 是 不 安全 的 那 更是 不能 简单 的 排入 大海 了 事	verified account	2023/7/21
中方满分逻辑批日方核废水排海	普通用户	中方 满分 逻辑 批 日方 排都排 了 怎么办 逻辑 又 没法 让 不排 还 不如 不 逻辑 了	ordinary account	2023/7/21
日本政府正式决定福岛核废水排海	普通用户	日本政府 正式 决定 福岛 这是 全人类 共同 的 安全 问题	ordinary account	2023/7/21
中方满分逻辑批日方核废水排海	普通用户	中方 满分 逻辑 批 日方 终于 有点 了 吗	ordinary account	2023/7/21
中方满分逻辑批日方核废水排海	普通用户	中方 满分 逻辑 批 日方 这 逻辑 对 吗 要是 安全 的 为啥 不能	ordinary account	2023/7/21
中方满分逻辑批日方核废水排海	普通用户	中方 满分 逻辑 批 日方 日本 不顾 国际 社会 的 强烈 反对 执意 是 对 海洋生物 生命权 的 漠视 是 一种 残忍 的 集体性 杀生 行为 必将 招致 海洋 生命 的 强烈 报复 和 大自然 的 反噬 这 对 日本 佛教 所 提倡 的 戒律 背道而驰	ordinary account	2023/7/21
日本决定将福岛核废水排放入海,香港yc行为迷惑大赏	红V	香港 的 黄人 表示 也 阻止不了 他们 吃 日本海 产品 你们 要死 难道 不让 你 死 么 日本 决定 将 福岛 排放 入海 香港 yc 行为 迷惑 大赏	verified account	2023/8/17
日本排放核废水,坚决抵制日本排放核污水	普通用户	日本 排放 坚决 抵制 日本 排放 不 主动 搜索 真的 一点 新闻 都 看不到	ordinary account	2023/8/17
北海被咬伤者称曾踩到软软的东西	黄V	北海 被 咬伤 者 称 曾 踩 到 软软 的 东西 我 猜 是 放生 的 鱼 豆腐 吸收 日本 后 变异 形成 了 新 物种 建议 相关 部门 仔细 调查	verified account	2023/8/17
广西北海侨港浴场	普通用户	广西北海 侨港 浴场 日本 好像 已经 开始 排放 了 吧	ordinary account	2023/8/17
北海被咬伤者称曾踩到软软的东西	普通用户	北海 被 咬伤 者 称 曾 踩 到 软软 的 东西 日本 让 海底 生物 怨恨 报复 人类 哈哈哈 开个 玩笑 之前 看到 一博主 说 海底 生物 现在 怨气 挺大 的	ordinary account	2023/8/17
	普通用户	最近 突然 刷到 末世 准备 什么 物资 还有 应急 包要 装 什么 东西 的 抖音 结果 又 出来 一个 广西 海边 不 懂 什么 物种 咬伤 很多 人 的 刚刚 想起 日本 排放 不会 和 这个 有 关系 吧 以后 末世 文 不会 真的 照进 现实 吧	ordinary account	2023/8/17
北海被咬伤者称曾踩到软软的东西	普通用户	北海 被 咬伤 者 称 曾 踩 到 软软 的 东西 前 几天 才 和 朋友 聊起 以后 日本 产生 的 变异 人 和 美国 培育 的 新种 人 两个 打 起来 我 靠 有 一种 末世 文 小说 开头 感觉	ordinary account	2023/8/17
北海被咬伤者称曾踩到软软的东西	普通用户	北海 被 咬伤 者 称 曾 踩 到 软软 的 东西 被 咬 的 人 一定 要 注意 观察 毕竟 不 知道 海里 有 多少	ordinary account	2023/8/17
	金V	祖国 反黑 站 太平洋 是 他们 家 的 吗 想 倒 就 倒 啊 你 怎么 看 应该 和 实锤君 的 想法 一样 吧	verified account	2023/7/22
	普通用户	红 腰子 是 好 用 可惜 了 该死 的	ordinary account	2023/7/22
日本决定核废水2023春夏排入海	普通用户	日本 决定 2023 春夏 排 入海 好 吓人 能不排 么	ordinary account	2023/7/22
日本核废水	普通用户	日本 富士山 喷发 富士山 喷发	ordinary account	2023/7/22
	金V	中国 严查 日本 出口 喝 了 的 海鲜 后 日媒 记者 实地 探访 中国 水产品 市场 来自 日本 水产品 已下 架 其他 国家 进口 的 水产品 取而代之 种花 家 的 兔子 们	verified account	2023/7/22
	黄V	日媒称 中国 拦截 日本 水产品 对 施压 中国 拦截 日本 水产品 是 我们 对 日本 排放 措施 所 做出 的 安全措施 是 食品 安全法 的 正常 贯彻实施 这个 措施 是 防止 日本 被 核辐射 污染 的 物品 进入 中国 不仅 是 食物 将来 所有 来自 日本 的 物品 也 都 要 严格 受 检查 甚至 是 禁止 流入 日本 应当 尽快 停止 并 应当 解决 食品安全 问题 不要 再 蒙骗 你们 的 日本 群众 更 不要 罔顾 事实 对 中国 撒谎 日本 把 是 故意伤害 邻国 人民 是 故意 与 全世界 人类 为 敌 日本 的 计划 是 反 人类 的 应当 受到 全世界 的 严厉 制裁	verified account	2023/7/22
	蓝V	头条 文章 日本 问题 的 政治 意涵 与 中国 应对 日本 排放 很 可能 成为 影响 未来 一段 时期 亚太地区 形势 的 一个 重大 问题 作为 全新 非传统 安全 问题 它 将 影响 各国 对 安全 的 认知 O 日本 问题 的 政治 意涵 与 中国 应对	verified account	2023/7/22
日本核废水	普通用户	日本 起初 没有 人 在意 这 一场 灾难 这 不过 是 一场 山火 一次 旱灾 一个 物种 的 灭绝 一座 城市 的 消失 直到 这场 灾难 和 每个 人 息息相关 流浪 地球 提个醒 初中生物 题 海洋 中 的 藻类植物 释放 的 氧气 约 占 地球 大气 含氧量 的 70 别 觉得 只是 吃 不了 海鲜 其他 生物 灭绝 跟 你 车贷 房贷 996 没关系 自然 的 链接 环环 紧扣 一旦 破开个 口子 就 势如破竹 毁灭 到底 真 等到 那 时候 你 都 没有 机会 在意 这些 鸡毛蒜皮 的 烦恼 了 普通人 影响力 是 小 但 至少 自己 兜里 的 钞票 能 做 的 了 主人 多 力量 才能 大 不必 听 自暴自弃 者 的话 能 抵制 就 出力 能 发声 的 发声 此后 如竟 没有 炬火 我 便是 唯一 的 光 世界 可以 没有 日本 但是 世界 不能 没有 海洋 记得 201…	ordinary account	2023/7/19
日本核废水	普通用户	日本 支持 五常 灭掉 日本 军国主义	ordinary account	2023/7/19
日本核污水57天将污染半个太平洋	普通用户	日本 57 天将 污染 半个 太平洋 所以 为什么 这种 事情 上 不了 是 不是 阿是 只有 灾难 降临到 身上 才 会 有 反应 是 吗 都 被 资本 荼 蘼 了 吗	ordinary account	2023/7/19
日本核废水	普通用户	日本 我 热爱 和平 但 我 真 希望 日本 没 啊	ordinary account	2023/7/19
日本核废水	普通用户	日本 起初 没有 人 在意 这 一场 灾难 这 不过 是 一场 山火 一次 旱灾 一个 物种 的 灭绝 一座 城市 的 消失 直到 这场 灾难 和 每个 人 息息相关 流浪 地球 提个醒 初中生物 题 海洋 中 的 藻类植物 释放 的 氧气 约 占 地球 大气 含氧量 的 70 别 觉得 只是 吃 不了 海鲜 其他 生物 灭绝 跟 你 车贷 房贷 996 没关系 自然 的 链接 环环 紧扣 一旦 破开个 口子 就 势如破竹 毁灭 到底 真 等到 那 时候 你 都 没有 机会 在意 这些 鸡毛蒜皮 的 烦恼 了 普通人 影响力 是 小 但 至少 自己 兜里 的 钞票 能 做 的 了 主人 多 力量 才能 大 不必 听 自暴自弃 者 的话 能 抵制 就 出力 能 发声 的 发声 此后 如竟 没有 炬火 我 便是 唯一 的 光 世界 可以 没有 日本 但是 世界 不能 没有 海洋 记得 201…	ordinary account	2023/7/19
日本核废水,日本正式批准核污水排海计划	普通用户	日本 日本 日本 正式 批准 计划 这 可是 大事 啊 日本 可以 没 海洋 不能 被 污染 啊 这 可是 怎么 会 没 问题 这是 全球 大事 水循环 是 全球 的 啊 是 一点 人事 不干 啊	ordinary account	2023/7/19
日本核废水	普通用户	日本 大家 重视 重视 吧	ordinary account	2023/7/19
	普通用户	日本 一直 在 玩 文字游戏 是 是 低浓度 的 核有 放射性 日本 福岛 核 泄露 用水 冲洗 的 是 泄露 的 核 而 是 用水 冲洗 核 罐体 的 水 因为 核反应堆 被 罐体 包裹 核和水 没有 任何 接触 举个 例子 洗脚水 和 洗脚 上 伤口 的 水 是 两种 水 前者 是 普通 废水 后者 是 地地道道 的 医疗 垃圾 日本 现在 是 把 福岛 医核 的 垃圾 水 简单 稀释 就 这是 放毒 威胁 的 是 世界 人民 的 子孙万代 有 的 核素 半衰期 上百 至 千年 狗日 的 缺 大德 了 福岛 核电站 没有 泄露 前 一直 在 排 没 人 愿意 管 也 没人 骂 它 因为 仅仅 是 冷却 废水 没有 放射性 没毒 而 现在 的 核泄漏 的 污水 是 有 放射性 的 毒水 草率 放毒 还 想 喊 冤枉 日 它 日本 祖宗 十八代	ordinary account	2023/7/9
	普通用户	执意 推进 的 日方 将 被 钉 上 历史 的 耻辱柱 日本 原子能 规制 委员会 7 日向 发放 了 福岛 设施 验收 合格证 这 意味着 日本政府 不顾 国内外 强烈 反对 朝着 排污 入海 计划 又 强行 迈进 了 一步 为了 增加 所谓 合理性 日本 内阁 官房长官 松野博 一声 称 日方 排放 氚 的 浓度 标准 远远 严于 中 韩等国 他 还 说 日方 将 依据 科学 观点 作出 解释 就是 日方 怎么 编 也 改变 不了 这一 本质 人们 反对 的 是 福岛 从来 没有 反对 核电厂 正常 运行 排放 日方 打着 伪科学 旗号 混淆视听 那 不妨 就 从 科学 角度 来说 一说 福岛 与 核电站 正常 运行 排水 到底 有 什么 本质 不同 从 来源 上 看 福岛 核事故 是 最高级别 的 核事故 它 产生 的 污染 水 来自 于 流经 熔融 损毁 反应堆 堆芯 的 冷却水…	ordinary account	2023/7/9
	黄V	趁 松本 清 搞 活动 屯 了 一大堆 货 影响 啥 的 宁可信其有 不可 信其 无 赶紧 多 买点 到时候 真 被 污染 了 再 买 就 来不及 了 樱花 搞 这事 干嘛 整得 我 疑神疑鬼 的	verified account	2023/7/9
	普通用户	感觉 人类 真的 要 灭亡 了 排放 前 起码 先 把 安乐死 政策 落实 了 吧 我 不想 满身 是 癌地 死去	ordinary account	2023/7/9
日本政府正式决定福岛核废水排海	普通用户	日本政府 正式 决定 福岛 抵制 海洋 是 海洋生物 赖以生存 的 家园 是 全世界 人民 的 共同财产 不是 它家 下水道 排入 海洋 风险 是 全世界 的 放射 物会 影响 人体 可能 导致 想象 不到 的 疾病 自己 搞 的 自己 想 办法 处理 啊 获得 经济 利益 的 时候 怎么 不 想想 的 处理 方案 啊	ordinary account	2023/7/9
蓝哨子的香港日记	普通用户	蓝 哨子 将 倒 入海 真的 没 问题 吗 首当其冲 一定 是 日本 自己 其实 你 自己 要 在 全球 绝迹 我 不介意 但 这次 连 你 自己 国民 都 知道 危险 的 时候 为何 日本 仍然 莫视 大家 安危 危害 全球 安全 呢 而 全世界 都 禁止 核武 是因为 知道 它 的 危险性 难道 只有 核武 才 危险 就 安全 其实 如果 日本 坚持 是否 应该 全球 制裁 日本 呢 第二次世界大战 是 谁 引发 于 90 年 后 日本 再次 威胁 全球 安全 世界 各国 是否 仍然 选择 坐视不理 仍然 选择 错误 决定 蓝 哨子 的 香港 日记	ordinary account	2023/7/9
日本核废水	普通用户	日本 这么 大 的 事 a 那么 低	ordinary account	2023/7/9
日本核废水,谁是哥斯拉	普通用户	既然 这么 合乎 国际标准 日本 何不 留着 浇花 浇树 日本 谁 是 哥斯拉	ordinary account	2023/7/9
日本政府正式决定福岛核废水排海	普通用户	1 我们 应该 深思 核泄漏 核辐射 的 真正 严重 影响 客观 科学依据 2 我们 应该 深思 为什么 如此 重大 严重 事件 的 背后 是 那么 多 组织 与 人们 的 沉默 国内外 的 组织 和 所谓 的 学术 专家 和 学术 杂志 所谓 的 学术界 都 去 哪 了 究竟 是 科学技术 水平 的 限制 还是 顶层 利益 链 的 纷争 我们 明明 能够 设想 到 核辐射 的 严重危害 明明 知道 许多年 前 福岛 核电站 泄漏 事件 的 严重 影响 化学物质 引起 动植物 变异 的 危害 但 为什么 对 日本政府 正式 决定 福岛 学术界 没能 有个 答复 为什么 没 一个 站 起来 发声 甚至 连 联合国 国际原子能机构 也 是 那 我 想 问 这些 大大小小 组织 国内外 权威 组织 设立 的 意义 去 哪 了 难道 连 学术 也 只是 单纯 为 经济 政治 利益 服务 吗 难道…	ordinary account	2023/7/9
人间观察	普通用户	之前 兆 人间 观察	ordinary account	2023/8/15
日本核废水,日本核污水57天将污染半个太平洋,浙江一地查获日本核辐射食品	普通用户	这 直接 影响 全球 了 啊 真的 关注 关注 吧 没有 水 一切 都 白 瞎 往后 五年 十年 二十年 在 痛苦 里 生不如死 的 活着 吗 日本 日本 57 天将 污染 半个 太平洋 浙江 一地 查获 日本 核辐射 食品	ordinary account	2023/8/15
日本决定核废水2023春夏排入海	普通用户	日本 决定 2023 春夏 排 入海 抵制 入海 我们 不能 没有 海洋	ordinary account	2023/8/15
日本核废水	普通用户	日本 直接 抵制 日本 吧 世界 不 可以 没有 海洋	ordinary account	2023/8/15
日本核废水	普通用户	日本 为什么 没有 大 V 发 啊 好少 大眼 仔别 压	ordinary account	2023/8/15
日本核废水	普通用户	日本 如果 有人 有 推特 或者 ins 的 可以 把 下面 这个 链接 发到 外 网上 让 更 多 人 知道 campaignsdocampaigns1029signers	ordinary account	2023/8/15
日本核废水,日本核污水57天将污染半个太平洋	普通用户	日本 日本 57 天将 污染 半个 太平洋 太低 了 入海 然后 再 经过 水循环 降雨 你 的 粮食 你 的 健康 你 的 身体 全都 得 死翘翘 那 时候 海洋 还是 什么 海洋 就是 大毒 缸 更 别谈 什么 外星人 入侵 地球 到时候 我们 后代 就 成 外星人 那个 鬼 样子 了 真 不行 送 日本 个 原子弹 吧	ordinary account	2023/8/15
日本核污水,日本核污水57天将污染半个太平洋,坚决抵制日本排放核污水,日本福岛核污水可能损害人类dna,核污水入海有多可怕	普通用户	campaignsdocampaigns1029 联合国 停止 日本 排入 海洋 条约 我 事实上 并不知道 这是 真是假 但 我 很 希望 是 真的 有用 的 我 希望 是 有 挽回 的 余地 的 日本 日本 57 天将 污染 半个 太平洋 坚决 抵制 日本 排放 日本 福岛 可能 损害 人类 dna 入海 有 多 可怕	ordinary account	2023/8/15
日本核废水	普通用户	日本 低 的 我 不敢相信	ordinary account	2023/8/15
坚决抵制日本排放核污水,日本核废水	普通用户	坚决 抵制 日本 排放 日本	ordinary account	2023/8/15
	普通用户	霸王别姬 舔 舔 的 特别 贬低 中国 民众 倒 是 有 一手 日本 人比 中国 人 更 欣赏 京剧 这样 的 情况 怎么 可能 存在 呢 也 就 骗骗 现在 不 了解 历史 的 年轻人 了 我 姥姥 就 一 农村 人 经历 过 那段 艰苦 岁月 她 从小 就 爱 听戏 甚至 有 一次 听戏 遇到 日本 人 轰炸 躲到 戏台 下面 才 侥幸 存活 也 就 从 我 妈 这 一代 才 不 爱 听戏 现在 庙会 遇到 唱戏 的 也 基本 都 是 老一辈 人 在 听 所以 霸王别姬 是 拍 在 哪 一个 架空 时代 啊 是 在 哪 一个 比 山东 偏远 农村 还 穷 的 地方 淘来 一群 不爱戏 的 老一辈 人 呢 现在 的 人 听戏 都 听不懂 喝 变异 了 能 听懂 啊	ordinary account	2023/8/18
库里到来 感觉全开	普通用户	库里 到来 感觉 全开 幸好 本来 就 不 喜欢 酸奶 大家 顺便 关注 下 日本 注意 不是	ordinary account	2023/8/18
	黄V	几个 环卫工人 一边 喝 着 茶 一边 聊天 有 台海 局势 战争 福岛 入海 涿州 水患 真的 全是 热点 一个 都 不 落下 我 惊呆 国人 大局观 世界观 之 阔绰 的 同时 不禁 思考 我 要是 上去 问 他们 西安市 市长 是 谁 肯定 没 人 知道	verified account	2023/8/18
	金V	日媒称 韩国 对 福岛 计划 的 态度 考验 日 韩 关系 进而 左右 美日韩 联盟 的 团结	verified account	2023/8/18
日本核废水	蓝V	韩国 四大 在野党 就 日本 排放 向 联合国 提交 请愿书 日本	verified account	2023/8/18
日本首相称核废水入海日期尚未确定	蓝V	日本首相 称 入海 日期 尚未 确定 日本共同社 当地 时间 17 日 报道 日本首相 岸田文雄 接受 采访 时 表示 日本 入海 的 具体 日期 和 程序 尚未 作出 决定 岸田 还 称 政府 将 开始 的 时期 定 在 春季 至 夏季 前后 的 方针 不变 日本 入海 引发 巨大 争议 中国 韩国 对 日本 的 做法 表示 强烈不满 和 抗议	verified account	2023/8/18
日本核废水	普通用户	日本 抵制 日货 抵制 日本 抵制	ordinary account	2023/8/19
	黄V	日媒爆 猛料 韩国政府 紧急 回应 日本政府 也好 韩国政府 也 把 时 下 都 是 一 帮子 小人 当政 这 也 才 有 了 你 阴 我 我 阴 你 的 好戏 上演 咱 不 知道 日媒 爆料 是否 属实 但 可以 肯定 的 是 这条 新闻 一出 着实 把 韩国政府 给 吓 得 够呛 不然的话 也 不会 像 这样 急 着 跳 出来 为 自己 辩解 有些 时候 的 媒体 也 真是 狠 专找 韩国 人 的 肺 管子 上 捅 刀子 而且 是 一刀 下去 必见 血要 知道 现在 的 韩国政府 因为 要 讨好 每日 政府 因此 在 日本 问题 上 态度暧昧 此时 传出 这样 的 这样 的 新闻 着实 的 让 人 浮想联翩 啊	verified account	2023/8/19
日本核废水	普通用户	日本 全面 抵制 日本 不去 日本 旅游 不买 日本 食物 文具 衣服 汽车 化妆品 尽 自己 的 一份 微薄 为了 后代	ordinary account	2023/8/19
	普通用户	日本 排放 了 是 吧 我 马上 变身曼 多拉 占领 人类 世界 哈哈哈哈 哈哈哈 哈哈哈	ordinary account	2023/8/19
日本核废水	普通用户	贡献 微薄 之力 日本	ordinary account	2023/8/14
	普通用户	这个 事情 感觉 没什么 啊 啊 真的 是 好不容易 爱上 吃海鲜 感觉 所有 生态 都 会 受 影响	ordinary account	2023/8/14
日本核废水	普通用户	日本 是 我 发现 越到 后面 很多 人会 觉得 发声 没用 大家 的 情绪 或许 会 越来越 消极 但是 我 想 说 一个 人 的 声音 很小 需要 大家 共同 发声 在 大是大非 面前 维护 自己 国家 的 主权 和 尊严 是 我们 每个 公民 的 义务 更何况 海洋 本身 就是 大家 的 共同财产 日本 没有 权利 污染 海洋 无论 结果 如何 我 都 希望 更多人 知道 并且 去 了解 这件 事情 而 不是 现在 就 开始 放弃 认为 与我无关 发声 无用 如果 此刻 不去 抗议 若干年 以后 一定 会 后悔 无论 结果 如何 历史 都 会 记住 这个 卑鄙无耻 的 小人 让 更 多 人 知道 不要 去 遗忘 他们 犯下 的 滔天罪行 转 的	ordinary account	2023/8/14
	普通用户	一起 加入 我们 助力 减少 海洋 垃圾 算不算	ordinary account	2023/8/14
日本核废水	普通用户	日本 抵制 日货 继续 发声 相信 国家 md 日本 什么 时候 灭国 啊	ordinary account	2023/8/14
日本核废水,日本政府正式决定福岛核废水排海	普通用户	大家 加油 日本 日本政府 正式 决定 福岛	ordinary account	2023/8/14
	黄V	这是 小猫咪 该 有 的 姿势 吗 你 觉得 它 在 想 啥 1 时候 该 和 铲 屎 的 谈 一下 最近 的 绩效 了 2 突然 发现 只有 自己 的 小 罐头 最少 3 中美关系 战争 没 一件 事 省心 的	verified account	2023/8/14
艾跃进,世界慰安妇日,日本核废水	普通用户	艾 跃进 世界 慰安妇 日 日本	ordinary account	2023/8/14
日本准备本周开始排放福岛核废水	黄V	日本 准备 本周 开始 排放 福岛 日本 这个 民族 真是 要 反 人类 啊 真是太 可怕 了	verified account	2023/8/21
日本东京面临缺水危机	黄V	日本 东京 面临 缺水 危机 他们 不说 能 喝 吗 别排 海运 东京 吧	verified account	2023/8/20
日本东京面临缺水危机	普通用户	日本 东京 面临 缺水 危机 可是 还有 那么 多	ordinary account	2023/8/20
日本东京面临缺水危机	普通用户	日本 东京 面临 缺水 危机 不是 能 喝 吗 建议 日方 好好 保存 毕竟 可是 日方 说 的 可以 喝 我们 就 不 跟 你们 抢 了	ordinary account	2023/8/20
日本东京面临缺水危机	普通用户	日本 东京 面临 缺水 危机 之前 不是 说 能 喝 吗 岛国 不是 有 很多 吗 你 怎么 会 缺水 呢	ordinary account	2023/8/20
日本东京面临缺水危机	普通用户	日本 东京 面临 缺水 危机 可以 供 你们 利用 的	ordinary account	2023/8/20
日本东京面临缺水危机	金V	自作孽 不可 活日 政府 不是 说 他们 处理 后 能 喝 吗 能 喝 还 排 海里 干吗 实际 本子 水资源 很 丰富 的 喝 有 两个 选择 1 2 海水 渴不死 的 日本 东京 面临 缺水 危机	verified account	2023/8/20
日本东京面临缺水危机	普通用户	日本 东京 面临 缺水 危机 所以 到底 排没排 到 大海 谁 能 回答 我 一下	ordinary account	2023/8/20
日本排放核废水	普通用户	日本 排放 日本 排放 对 人类 生活 造成 很大 影响 坚决 抵制	ordinary account	2023/7/11
日本排放核废水	普通用户	日本 排放 这么 低 的 坚决 抵制	ordinary account	2023/7/11
日本核废水	普通用户	日本 怎么 没有 热点 啊 喂	ordinary account	2023/7/11
中国海关禁止进口日本福岛等10地食品	普通用户	中国海关 禁止 进口 日本 福岛 等 10 地 食品 坚决 禁止 日本 食品 和 海产品 进入 我国 对 环境污染 的 风险 很大 这种 突破 人类 底线 的 行为 必须 制止 日本 仗 着 美霸 其 行为 越来越 疯狂	ordinary account	2023/7/11
	红V	现在 的 美食 视频 是 真的 不能 看 特别 是 日料 和 白人 饭 弹幕 一定 都 是 疯 逼 关键词 一定 是 看着 就 难吃 我们 八大菜系 balabala 谁 硬 塞 给 你 吃 了 啊 就 连小高姐 的 视频 弹幕 里 都 有人 敢教 她 做饭 了 我 倒 要 看看 你 是 国宴 厨师 还是 米其林 三星 大厨 了	verified account	2023/7/11
日本政府正式决定福岛核废水排海	普通用户	日本政府 正式 决定 福岛 预计 下个月 日本 人 迎来 饮用 的 新 时代 核水 入海 海 会 蒸腾 雨会 落下 放射 元素 代代相承 举个 例子 如 镎 237 这个 核素 它 的 半衰期 是 217 万年 即使 放射性 是 非常低 的 毒性 也 是 极大 的 日本政府 就 应该 把 重新 灌溉 广岛 长崎 反正 早些 年 污染 过 何惧 二次污染 半衰期 也 来日方长 排 到 海里 是 完全 不 礼貌 不 负责 无 良心 的 行为	ordinary account	2023/7/11
	黄V	一斤 掺上 一百斤 海水 就 稀释 到 标准 了 所以 日本 这是 无污染 自然 降解 啊	verified account	2023/7/11
	黄V	反制 日本 中国 宣布 禁止 福岛 等 10 县 都 食品 进口 都 食品 进口	verified account	2023/7/11
	普通用户	武汉 做饭 阿姨 1800 月 简单 但 都 爱 吃 糖醋 里脊 海味 茄子 鱼香肉丝 清炒 时蔬 简简单单 但 全都 是 阿姨 现做 味道 看着 就 知道 是 不输 餐馆 很 爱 吃 滴滴 最近 日本 事件 让 我 对 生命 健康 安全 有 了 新 的 思考 而 民以食为天 经常 点 外卖 下馆子 的 朋友 如果 觉得 自己 做饭 麻烦 真的 不如 请 一个 这样 的 钟点工 做饭 阿姨 干净 又 卫生 吃 着 也 放心 同样 是 花 这样 花得 更值 当 也 更 到位 滴滴 目前 武汉 暑期 档 钟点工 的 让 架格 如下 2 小时 18003 小时 22004 小时 25005 小时 2800 现在 靠 谱 阿姨 不好 找 建议 武汉 的 宝子们 照 这个 思路 找找看 如 有 需要 我 随叫随到 武汉	ordinary account	2023/7/11
古人没有空调怎么过夏天	普通用户	古人 没有 空调 怎么 过 夏天 呵呵 等到 排 得 越来越 多 极端 天气 会 越来越 严重 等 着 吧	ordinary account	2023/7/11
	普通用户	我们 继续 给 亚马逊 下雨 考虑 问题	ordinary account	2023/8/13
日本决定核废水2023春夏排入海	黄V	日本 决定 2023 春夏 排 入海 真 该死 真服了 怎么 会 有 日本 这种 国家 拉 全球 陪葬	verified account	2023/8/13
日本核废水,日本政府正式决定福岛核废水排海,海洋,日本,坚决抵制日本排放核污水	普通用户	日本 日本政府 正式 决定 福岛 反对 日本 排放 别想 侵犯 我们 的 人权 别想 污染 人类 的 海洋 你们 觉得 这 水能 喝 那 为什么 不 自己 供应 偏偏 选择 排放 在 海里 还 选择 离 自己 国远 的 海域 排放 一排 真的 无法挽回 了 不要 害死 全人类 了 海洋 日本 坚决 抵制 日本 排放	ordinary account	2023/8/13
日本核废水	普通用户	日本 以后 全世界 开始 爆发 丧尸 危机 了 日本 能 不能 灭亡	ordinary account	2023/8/13
日本核废水	普通用户	日本 我 都 用 了 三个 号 去 投票 了 1000000 人 什么 时候 才 有 啊	ordinary account	2023/8/13
	普通用户	恨 日本 怎么 做到 精准 覆盖 我 的 粉底 水乳 面霜 的 粉底 空瓶 了 焦虑 的 不 知道 换 啥 替代 的 菀 菀 类卿 在 哪里	ordinary account	2023/8/13
日本核废水	普通用户	日本 为 什莫 没	ordinary account	2023/8/13
	普通用户	河南 广岛 川崎 冲绳 水俣病 那瓦 霍人 福岛 美国 人 日本 人 在 干什么	ordinary account	2023/8/13
	普通用户	看到 日本 排放 的 视频 解说 什么 时候 爆炸 啊	ordinary account	2023/8/13
日本核废水,日本突然声称核污水危害健康,坚决抵制日本排放核污水	普通用户	日本 日本 突然 声称 危害 健康 坚决 抵制 日本 排放 日本 抵制 日货	ordinary account	2023/8/16
	普通用户	放射 物 超标 180 倍 日本 开始 为什么 联合国 默不作声 11 万点 赞量 1190	ordinary account	2023/8/16
日本突然声称核污水危害健康,坚决抵制日本排放核污水,日本核废水	普通用户	日本 突然 声称 危害 健康 坚决 抵制 日本 排放 日本 坚决 抵制 日货	ordinary account	2023/8/16
日本核废水,日本核污水57天将污染半个太平洋,日本突然声称核污水危害健康	普通用户	日本 日本 57 天将 污染 半个 太平洋 日本 突然 声称 危害 健康 抵制 日货	ordinary account	2023/8/16
日本,日本核废水,日本政府正式决定福岛核废水排海	普通用户	日本 日本 日本政府 正式 决定 福岛 抵制 日货 不让 日本 排 保护 地球 家园	ordinary account	2023/8/16
日本核污水,日本核污水57天将污染半个太平洋,日本核废水,日本政府正式决定福岛核废水排海,日本决定核废水2023春夏排入海	普通用户	坚决 抵制 日本 排放 日本 日本 57 天将 污染 半个 太平洋 日本 日本政府 正式 决定 福岛 日本 决定 2023 春夏 排 入海	ordinary account	2023/8/16
日本核废水,日本核污水,坚决抵制日本排放核污水,多方表态反对日本核废水入海,联合国	普通用户	campaignsdocampaigns1029signers 日本 日本 坚决 抵制 日本 排放 多方 表态 反对 日本 入海 联合国 stop	ordinary account	2023/8/16
	普通用户	我 恨 日本 买 的 珂 润 水乳到 现在 已经 在 学校 放 了 快 两个 月 闲置 了 我 只用 过 一次	ordinary account	2023/8/16
	普通用户	若 执意 把 它 的 排入 大 海洋 必将 引起 全世界 各国 共愤 各国 必定会 联合 起来 阻止 日本 的 这种 毫无 一点儿 人性 的 把 它们 的 核 垃圾 强行 地加 到 全世界 人民 头上 日本 排入 大 海洋 的 核毒定 会 逐渐 传遍 全球 各个 水域 人们 必然 都 要 遭殃 渔民 海产品 科研 潜艇 舰船 等 都 要 被 核污染 特别 是 潜艇 的 沾染 会 加快 核扩散 其 乘员 一 上岸 就 的 去 脱 核污 辐射 真是 罪大恶极 遗患 无穷	ordinary account	2023/7/12
日本核废水	普通用户	不是 真的 就让 他们 这么 为所欲为 吗 他们 能 为所欲为 的 排放 是不是 我们 也 能 为所欲为 的 把 灌 他们 肚子 里 啊 日本	ordinary account	2023/7/12
日本核废水	普通用户	日本 快点 滚 出 地球 吧 真的 是 一颗 毒瘤	ordinary account	2023/7/12
摄图网绘王设计大赛,设计美学,简笔画,画画,美工,设计师	蓝V	摄图 网绘王 设计 大赛 参赛 作品 推荐 原创 作品 绘王 百年 作者 二震子 作品 介绍 百年 后 温室效应 加剧 大部分 陆地 被 海水 淹没 海洋生物 因 百年 前 某国 排 发生 变异 绘王 工作人员 前往 百年 前 陆地 废墟 发掘 并 回收 早期 产品 图 图 评语 设计 比赛 的 第一个 作品 出炉 只 一个 晚上 就 创作 完 了 图图 看 了 作品简介 大为 震撼 一张 图 科幻 穿越 克 苏鲁 新闻 面面俱到 信息量 极大 设计 美学 简笔画 画画 美工设计 师	verified account	2023/7/12
日本核废水,若核污染水安全是否建议日本用作饮用水,谁觉得核污染水可以喝就供给谁	蓝V	日本 若 安全 是否 建议 日本 用作 饮用水 外交部 谁 觉得 可以 喝 就 供给 谁 今天 的 外交部 例行 记者会 上 对于 福岛 相关 问题 外交部 发言人 汪文斌 表示 如果 有人 认为 福岛 可以 饮用 可以 游泳 我们 建议 日方 把 好好 利用 起来 供 这些 人 饮用 或 游泳 而 不是 排进 大海 让 国际 社会 担忧 央视 新闻	verified account	2023/7/12
日本政府正式决定福岛核废水排海	普通用户	日本政府 正式 决定 福岛 江河湖海 雨水 赖以生存 的 生命 之源 全成 了 氚 水 人类 又 往 自我 毁灭 的 道路 上 前进 了 一步 最 可笑 的 事 几乎 没 人 关心 这个 事	ordinary account	2023/7/12
	普通用户	我 发表 了 头条 文章 日本 没有 科学依据 更 没有 世界 人民 普遍 认可 的 依据 O 日本 没有 科学依据 更 没有 世界 人民 普遍 认可 的 依据	ordinary account	2023/7/12
	普通用户	我 和 国旗 同框 日本 没有 科学依据 更 没有 世界 人民 普遍 认可 的 依据 日本 没有 科学依据 1 科学依据 不是 一两个 或者 机构 发布 一个 公告 就 能 代表 它 的 科学 信 要是 随随便便 动下 嘴皮子 任意 的 打出 两页 的 纸 或者 找 一个 什么 机构 就 说 它 具有 科学性 那么 放屁 也 是 科学 2 日本 由 一个 没有 全球 海岸 国家 科学家 参与 之下 找 一个 不能 代表 全球 人民 真正 关切 的 机构 然后 草草 下结论 且 不 承认 对此 担当 任何 风险 和 责任 然后 还 说 他 具有 科学性 他 是 科学 的 这 是 把 全人类 当 傻子 在 玩弄 3 后面 出 了 问题 日本 把 责任 推 这个 机构 这个 机构 说 他 的 数据 是 正确 的 但 没有 权利 让 日本 日本 是 自己 政府 的 正策 那 最后 谁 来 承担 …	ordinary account	2023/7/12
	普通用户	我 爱祖国 日本 没有 科学依据 更 没有 世界 人民 普遍 认可 的 依据 日本 没有 科学依据 1 科学依据 不是 一两个 或者 机构 发布 一个 公告 就 能 代表 它 的 科学 信 要是 随随便便 动下 嘴皮子 任意 的 打出 两页 的 纸 或者 找 一个 什么 机构 就 说 它 具有 科学性 那么 放屁 也 是 科学 2 日本 由 一个 没有 全球 海岸 国家 科学家 参与 之下 找 一个 不能 代表 全球 人民 真正 关切 的 机构 然后 草草 下结论 且 不 承认 对此 担当 任何 风险 和 责任 然后 还 说 他 具有 科学性 他 是 科学 的 这 是 把 全人类 当 傻子 在 玩弄 3 后面 出 了 问题 日本 把 责任 推 这个 机构 这个 机构 说 他 的 数据 是 正确 的 但 没有 权利 让 日本 日本 是 自己 政府 的 正策 那 最后 谁 来 承担 后果 责…	ordinary account	2023/7/12
日本福岛核污水若排海10年后可蔓延全球,我国海关禁止进口日本福岛等十个县食品	黄V	日本 福岛 若 10 年 后 可 蔓延 全球 海关总署 禁止 日本 10 个 县 都 食品 进口 卫星 视角 看 福岛 排放 57 天 即可 扩散 太平洋 我国 海关 禁止 进口 日本 福岛 等 十个 县 食品 7 月 7 日 海关总署 进出口 食品 安全局 负责人 就 国际原子能机构 发布 日本 福岛 处置 综合 评估 报告 回答 记者 提问	verified account	2023/7/8
	普通用户	对 朱元璋 朱棣 一族 和 山河 月明 观众 可以 采取 第三次 世界大战 赛因 赤答 忽 女儿 王保保 妹妹 观音 奴 和 铁木真 后裔 忽必烈 玄孙 长生 婚合 苞 礼 类比 倚天 屠龙记 赵敏 ① 长生 婚书 蒙古 喇嘛 烧化 长生 天 ② 尸骨 合二为一 七天 合苞念 7 种 经文 从 交合 经 七世 经 ③ 送往 草原 祈求 草原 保佑 新人	ordinary account	2023/7/8
泽连斯基会见瑞典环保少女,瑞典环保少女态度含糊回应日本事件,日本核废水	蓝V	环保 是 件 好事 但 前提 是 别 叫 别人 来 替 你 定义 什么 是 环保 泽 连斯基 会见 瑞典 环保 少女 瑞典 环保 少女 态度 含糊 回应 日本 事件 日本 俄罗斯	verified account	2023/7/4
	普通用户	日本 我们 民众 行动 起来 共同 抵制 吧 首先 共同 拒绝 消费 日本 食品 特别 是 海产品 对 销售 日本 食品 的 商业 团体 坚决 抵制	ordinary account	2023/7/4
日本核废水	黄V	格罗 西说 日本 排放 计划 符合国际 安全 标准 日本政府 同意 让 国际原子能机构 人员 永久 驻留 福岛 核电厂 监察 他 明天 将 到 福岛 处理 相关 事宜 日本	verified account	2023/7/4
日本核废水,日本政府正式决定福岛核废水排海,蔡徐坤	普通用户	日本 这么 大 的 事 啊 为什么 冲不上 微博霸 榜 为什么 日本 连 个 都 没有 就 现在 大家 已经 生死 度外 纯纯 娱乐 了 吗 日本政府 正式 决定 福岛 借个 流量 谅解 一下 真的 被 限流 了	ordinary account	2023/7/4
日本核废水	普通用户	日本 我 恨 日本 你 这么 做 大家 都 玩完	ordinary account	2023/7/4
	金V	为 维护 日本 也 是 拼 了 韩国 议员 神 操作 竟 组团 喝	verified account	2023/7/4
	普通用户	国际原子能机构 报告 处理 后 的 排放 水对 人类 和 环境 的 放射性 影响 可以 忽略不计 国际原子能机构 报告 认为 日本 向 福岛 海域 排放 处理 过 的 的 计划 符合国际 安全 标准 处理 后 的 排放 水对 人类 和 环境 的 放射性 影响 可以 忽略不计 在 7 月 4 日 的 外交部 例会 上 外交部 发言人 毛宁称 日本政府 强行 推进 福岛 引发 了 广泛 的 国际 关切 和 担忧 环球时报 面向 中国 韩国 日本 菲律宾 新西兰 等 11 个 国家 发起 民意调查 在 11000 余位 受访者 中近 9 成 受访者 对 表示 担忧 恐惧 和 愤怒 超过 9 成 的 受访者 支持 本国 采取措施 干预 日方 令人遗憾 的 是 日本政府 一意孤行 仍 在 强行 推进 计划 还 处心积虑 营造 有理 无罪 的 假象 毛宁 说 国际原子能机构 今天 将 发布 有关 评…	ordinary account	2023/7/4
日本核废水,蔡徐坤	普通用户	日本 一个 几十亿 浏览 一个 上 不 去 还是 夹 总牛 逼 夹 总 陪 着 本子 带头 直播 喝 吧 lj	ordinary account	2023/7/4
	普通用户	核污染 废水 问题 牵涉 千家万户 各种 议论 不绝于耳 我 外交部 发言人 认为 如果 废水 没有 问题 那 就 不必 如果 有 问题 更 不 应该 日方 则 坚称 是 安全 的 建议 大家 关注 韩国 和 日本 国内 民众 的 态度 分享 日本 拟 呼吁 中方 尽快 取消 外交部 驳斥 外交部 驳斥	ordinary account	2023/7/21
中方满分逻辑批日方核污水排海	普通用户	中方 满分 逻辑 批 日方 谁 说 是 安全 的 就 把 运到 他 家里 好 了	ordinary account	2023/7/21
	红V	关于 网络 中 一些 自 媒体 说 美 最近 对 中国 芯片 法案 会 中断 中国 芯片 生产 什么 荷兰 撤走 技术员 什么 不 给 提供 配件 什么 锁定 机器 中国 芯片 生产 如何 如何 云云 夸大其词 故作玄虚 当然 还有 一些 教授 也 在 附和 这种 论调 实际上 目前 28nm 制程 攻关 成功 可 替代 方案 已经 制定 中国 出台 限制 锗 镓 出口 是 经过 全面 论证 给 的 经过 大量 调研 认为 时机成熟 可以 在 受到 美西 限制 下 正常 生产 20172020 是 中国 芯片业 去 美国化 的 两个 节点 做到 心中有数 后 中国 才 出台 相关 政策 总理 访问 欧洲 既 是 交底 也 是 摸底 网络 中 还有 人 大肆 炒作 中国 不是 美国 最大 进口国 事件 这 没 必要 中国 最大 的 贸易 伙伴 角色 一直 变化 从 中日 倭中 欧盟 中 美…	verified account	2023/7/21
国际,我要上热门	普通用户	好 奇怪 的 事情 发生 了 东盟 拒绝接受 中国 的 倡议 对 日本 将 排入 大海 的 声明 视而不见 中国 也 应该 积极 的 效仿 排放 东盟 外长 会议 已经 落下 帷幕 随后 东盟 发表 联合声明 然而 令人遗憾 的 是 该 声明 并未 反驳 或 批评 日本 将 排放 入海 的 行为 日本 此举 极 不负责任 中国 也 在 会议 期间 向 东盟 提出 建议 希望 联合声明 中 能够 明确 包含 反对 日本 向 海洋 排放 的 条款 但 遗憾 的 是 这 一 建议 没有 被 东盟 接受 在 本次 东盟 外长 会上 中日 代表 再次 就 问题 展开 激烈 辩论 然而 没有 其他 参与 国 公开 站 在 中国 一边 日本 向 海洋 排放 会 对 大多数 沿海 国家 尤其 是 东南亚 国家 产生 负面影响 但 这些 国家 在 这次 会议 上 基本 没有 明确 的 立场 唯独 没有 中…	ordinary account	2023/7/21
中方满分逻辑批日方核废水排海	普通用户	中方 满分 逻辑 批 日方 逻辑 闭环	ordinary account	2023/7/21
中方满分逻辑批日方核废水排海	普通用户	中方 满分 逻辑 批 日方 标题 怎么回事 人民日报 是 下面 就 成 了	ordinary account	2023/7/21
日本核废水	普通用户	日本 呼吁 世界 重视 日本 排 并 抵制 日货	ordinary account	2023/7/21
日本核废水	普通用户	又 刷 到 日本 的 话题 看着 真 难过 日本 除了 抵制 日货 还 能 做 啥 哎	ordinary account	2023/8/17
核污水	普通用户	这件 事情 如果 得不到 中国 大众 大部分 人 的 注意 等到 排放 的 那 一天 日本 人排 了 不仅 大部分 人 根本 不会 知道 还 沉浸 在 骑 娱乐 至死 的 狂欢 里 大部分 中国 人 还是 会 说 不是 早就 排 了 吗 还 会 说 日本 早就 偷偷 排 啦 然后 默默 忘记 这件 事情 大家 都 事不关己 高高挂起 还 以为 疫情 过去 了 好日子 终于 等 来 了 殊不知 真正 的 灾难 才 刚刚开始 这 绝不 是 危言耸听 傲慢 和 愚蠢 让 人类 认识 不到 这件 事情 的 严重性 等到 灾难 来 了 才 后悔 才 开始 觉得 自己 可怜 殊不知 被 人类 祸害 的 环境 大海 生物 更 可怜 这样 的 劣根性 令人 感到 的 深深 的 物理 性 真的 令人 失望 非常 失望 日本 非常 人 可恨 可是 我们 的 不 重视 忽视 不 关心 漠视 一样 可恨 一样 …	ordinary account	2023/8/17
日本核废水,日本核污水	普通用户	日本 日本 什么 时候 可以 灭国 啊 好 恶毒 的 民族 为了 眼前 的 利益 拉上 全人类 的 健康 为 他们 买单 日本	ordinary account	2023/8/17
日本核废水	普通用户	日本 没有 任何 渣浪 你 这个 黑 良心 的 资本	ordinary account	2023/8/17
日本核废水,科普大作战	普通用户	日本 排放 在 即 除了 抗议 还 能 做 什么 科普 大 作战	ordinary account	2023/8/17
日本核污水,日本核污水57天将污染半个太平洋,日本政府正式决定福岛核废水排海,日本突然声称核污水危害健康	普通用户	日本 日本 57 天将 污染 半个 太平洋 日本政府 正式 决定 福岛 日本 突然 声称 危害 健康 坚决 抵制 日本 排放	ordinary account	2023/8/17
国产生可乐vs日本生可乐	普通用户	国 产生 可乐 vs 日本 生 可乐 爱 日本 生 可乐 不是 吗	ordinary account	2023/8/17
外交部回应福岛核电站再次泄漏,日本东京电力公司证实福岛核污染水泄漏,日本政府正式决定福岛核废水排海	蓝V	外交部 回应 福岛 核电站 再次 泄漏 中方 再次 敦促 日方 停止 强推 计划 8 月 17 日 外交部 发言人 汪文斌 主持 例行 记者会 有 记者 提问 据 报道 日本 近日 证实 福岛 第一 核电站 储存 的 发生 泄漏 原因 是 用于 输送 的 软管 破裂 请问 发言人 对此 有何 评论 日本 证实 福岛 泄漏 发言人 汪文斌 表示 日本 福岛 计划 的 正当性 安全性 一直 受到 国际 社会 的 质疑 福岛 核电站 储存 的 再次发生 泄漏 加剧 了 国际 社会 对 日本 管理 无能 日本政府 监管 无效 的 担忧 日本政府 正式 决定 福岛 福岛 民众 多次 指出 自 福岛 核事故 发生 以来 的 善后处理 工作 漏洞百出 曾多次 被 曝出 存在 隐瞒 篡改 数据 其 处置 的 能力 令人 怀疑 能否 从始至终 都 安全 负责 地 处理 福岛 能否 确保 长达 30 年 的…	verified account	2023/8/17
日本核废水,微博新知博主	金V	日本 国家安全部 今天 的 这 篇文章 可以 说 把 日本 这个 国家 的 民族性 揭露 得 很 彻底 了 把 经济 利益 看得 比 人民 安全 更 重要 把 自身 利益 看得 比 共同 安全 更 重要 把 眼前利益 看得 比 持续 安全 更 重要 画 重点 人民 安全 共同 安全 持续 安全 日本政府 一向如此 目光短浅 充满 赌徒 心态 我 死 后 哪怕 洪水 滔天 只顾 眼前 和 自身 自私 狭隘 从来 没有 把 人民 全人类 持续 发展 放在心上 当年 的 福岛 核泄漏 并非 无法 补救 但 日本政府 把 心思 全部 花 在 隐瞒 和 欺骗 上 造成 了 堆芯 的 融毁 和 核 泄露 的 不可收拾 他们 缺乏 奉献 牺牲 为 全人类 负责 的 精神 没有 像 苏联 那样 承担 起 历史 的 责任 造成 了 遗祸无穷 并 不是 没有 办法 处理 但 日本 执着 于 降低成本 减少 …	verified account	2023/8/17
致这个动荡的世界,日本核废水,美国这台战争机器给全球造成伤害	红V	布 林肯 为 日本 背书 拜登 将 于本周 五与岸 田文雄 和 举行 美日韩 三边 峰会 美国 对 日本 排放 的 计划 感到 满意 这些 计划 是 安全 的 符合 国家标准 包括 国际原子能机构 的 核 安全 标准 日本 与 国际原子能机构 就 其 计划 进行 了 密切 积极 的 协调 他们 进行 了 一个 基于 科学 和 透明 的 过程 致 这个 动荡 的 世界 日本 美国 这台 战争 机器 给 全球 造成 伤害	verified account	2023/8/17
	普通用户	经济学 人 恶心 死 了 编辑 快 暴毙 吧 那么 喜欢 你 和 一起 喝别 tm 呀 多 浪费 P2 倒打一耙 真是 让 人 开眼 了 快 倒闭 吧 您 嘞	ordinary account	2023/7/22
角色60天挑战赛,中方灵魂拷问日本排核废水,日本核废水,日本政府正式决定福岛核废水排海	黄V	角色 60 天 挑战赛 day22 中方 灵魂 拷问 日本 排 日本 日本政府 正式 决定 福岛	verified account	2023/7/22
日方就核污水排海开展全球公关,中方满分逻辑批日方核废水排海	金V	尉迟 琳嘉真要 消除 大家 对 福岛 的 疑虑 日 韩 首脑 在 福岛 海钓 现场 吃 一顿 钓上 啥 吃 啥 日方 就 开展 全球 公关 中方 满分 逻辑 批 日方	verified account	2023/7/22
	普通用户	世界 怎么 了 明知 与 是 两种 不同 概念 的 水 一个 生态 风险 可控 一个 生态 风险 失控 却 依然 噤若寒蝉 浑若 不觉 看来 皇帝 的 新装 闹剧 又 要 在 众目睽睽 中 上演 了 美帝 真的 已 坠落 了 把 世界 带 向 生态 风险 极高 甚至 可以 确定 核污染 海水 将 通过 蒸发 降雨 落到 陆地 从而 污染 土壤 被 植物 吸收 进而 影响 包括 人类 在 类 的 所有 动物 生存 现在 已知 日本 中有 放射性核素 60 多种 最长 半衰期 为 5000 年 其 对 整个 地球 的 人为 核污染 将 遍及 每个 角落 而 所有 人类 国家 政府 置若罔闻 古语 杞人忧天 不再 是 荒诞 之思 而 将 变成 现实 日本政府 已 决定 就 在 8 月 日本 福岛 将 通过 管道 向 大海 排放 已经 国际原子能机构 许可 皇帝 的 新装 现实 版 开始 表演 了	ordinary account	2023/7/22
	普通用户	日本 就要 开始 了 为什么 会 因为 一个 鲨 碧 影响 整个 人类 呢 从古至今 皆 此 该 干 啥 就 干 啥 吧 鱼 是 不能 吃 了 再 过 一阵 水 不能 喝 了	ordinary account	2023/7/22
直新闻和你睁眼看世界,中国队包揽女子三米板冠亚军	蓝V	直 新闻 和 你 睁 眼看 世界 睁 眼看 世界 丨 长春 航空展 将 于 7 月 26 日至 30 日 举行 歼 20 等 将 集中 亮相 20230722 精选 习近平 对 全军 党的建设 会议 作出 重要 指示 美军 战略 核潜艇 肯塔基 号 驶离 韩国 未 与 韩军 举行 联合演习 长春 航空展 即将 举行 歼 20 等 将 集中 亮相 今年 第 5 号 台风 杜苏芮 生成 未来 将 影响 我国 东南 沿海 李家 超 与 日本 驻港 总领事 会面 表达 对 排放 高度 关注 台媒 台湾 申请加入 CPTPP 相关 机密文件 疑似 外泄 台当局 正 调查 要闻 习近平 对 全军 党的建设 会议 作出 重要 指示 全军 党的建设 会议 7 月 20 日至 21 日 在 京 召开 中共中央 总书记 国家 主席 中央军委 主席 习近平 作出 重要 指示 他 强调 要 全面 贯彻 党 的 …	verified account	2023/7/22
日本核废水	普通用户	日本 一个 国家 不 可能 愚蠢 到 这个 地步 吧 自己 害 自己 不会 是 假意 这么 做 然后 为了 掩盖 其他 什么 东西 吧	ordinary account	2023/7/22
核废水,日本政府正式决定福岛核废水排海	普通用户	日本政府 正式 决定 福岛 今天 719 了 想 问问 都 没有 人 关注 日本 排 的 事情 吗 真的 想 更 多 人 知道 这件 事情 为什么 知道 的 人 这么 少	ordinary account	2023/7/19
日本核污水【话题】,日本东京	普通用户	坚决 抵制 日本 排放 作为 地球 公民 代表 地球 上 的 亿万 生命 我们 拥有 对 纯净 海洋 陆地 和 大气 的 使用权 我们 有 资格 健康 地 存活 在 地球 上 我们 有 义务 维护 好 自然 的 宜居 性 避免 任何 形式 的 人为 污染 与 威胁 因此 我们 要 联合 全世界 的 公民 坚决 抵制 日本 核 污水排放 入海 日本 的 不是 冷却水 不可 混淆 概念 不可 转移 话题 不可 造谣 嫁祸于 他 国 在 罐子 里 可控 在 海洋 里 不 可控 不能 让 全人类 全世界 为 的 过失 买单 请 日本政府 与 对 日本 民众 负责 对 全球 公民 负责 对 全世界 的 未来 负责 立即 停止 推进 计划 日本 中 含有 浓度 极高 的 放射性 极强 的 钴 锶 铯 等 元素 会 对 人类 在内 的 各种 生物体 的 DNA 和 蛋白质 等 分子 产生 损伤 诱发 …	ordinary account	2023/7/19
	普通用户	吃狐 爽狐杏 的 咋 不 多 转转 感觉 很多 人 吃 但是 没 啥 人 做 你们 动 一下 呗 不动 的话 我 就 把 我 这个 这个 馊饭 这个 加 了 芥末 老干妈 和 工业 垃圾 的 混合 产物 影塞 你们 嘴里	ordinary account	2023/7/19
翟潇闻 桑延	普通用户	翟潇闻 桑延 是 那个 的 吗	ordinary account	2023/7/19
	金V	日本政府 与 在 官方 文件 中 把 福岛 水罐 里 的 水 称作 处理 后 的 英文 叫 Treatednuclearwastewater 但 中国 与 绝大部分 国家 国际 组织 都 称 其 为 英文 叫 Nuclearcontaminatedwastewater 一般 是 指 核电站 排出 的 废水 是 没有 接触 放射性物质 的 冷却水 而 日本 的 则 是 直接 接触 过 放射性物质 的 高 放射性 污水 性质 完全 不同 日本 人想用 这个 混淆 靠 贿赂 国际原子能机构 欺骗 全世界 实在 罪大恶极 实际上 根据 日本 日 自己 的 探查 这次 的 情况 已经 到 了 非常 严重 的 程度 日本 最近 终于 再次 派出 无人 机器人 探查 福岛 融毁 的 反应堆 发现 了 高达 279 吨 核燃料 正在 融穿 地板 279 吨 核燃料 这比 切尔诺贝利 的 57 吨 核燃料…	verified account	2023/7/9
日本政府正式决定福岛核废水排海	普通用户	日本政府 正式 决定 福岛 日本政府 全然不顾 世界 人民 乃至 本国 人民 的 反对 也 不 知道 哪来 这么 轴 的 倔气 八成 是 它们 的 美爹 至今 屁 都 没放 一个 的 默许 下拉来 国际 原子能 组织 总干事 的 加持 有恃无恐 既然 是 安全 的 那么 可以 用 在 其他 用途 啊 非排 不可 的话 打口 千米 深井 压进 岩石 中 又 特么能 多花 几个 钱 所以 说 日本政府 顽劣 的 挺 操蛋 主政者 其心 可 诛	ordinary account	2023/7/9
	普通用户	日本 真 不是 小事 海洋 可是 地球 氧气 最大 的 来源 啊 为什么 微博 没 啥 啊 微博 和 日本 什么 关系 啊	ordinary account	2023/7/9
	金V	上有所好 下 必趋 之 当 了 韩奸 跟 他 一样 缺钙 的 韩国 官员 更 多 韩国 人 在 日本 殖民 的 五十年 中出 了 不少 韩奸 但 他们 如果 能 复生 看到 今天 这帮 人 为了 日 韩 亲善 能 做到 这个 地步 估计 也 要 自愧不如 韩国 女议员 金英善 在 6 月 30 日 参观 首尔 海鲜 市场 时 突然 用手 舀 起池 中 的 水 连 喝 几口 并 建议 同行 议员 们 一起 喝 并 对 跟 拍 记者 说 到 海鲜 池里 的 水 来自 韩国 沿海 但 其中 核辐射 含量 可能 比 日本 即将 排放 的 浓 还要 高 因为 那 是 自 2011 年 福岛 核事故 时 排放 到 海上 飘流 到 韩国 沿海 的 金英善 指 既然 这些 水能 养鱼 日本 现时 排 不 可能 有 问题	verified account	2023/7/9
日本核废水	普通用户	一份 报告 不靠 谱 哪能 背动 这口 锅 日本	ordinary account	2023/7/9
日本政府正式决定福岛核废水排海	普通用户	日本政府 正式 决定 福岛 给 一些 吧 这 是 事关 全人类 存亡 的 事 啊	ordinary account	2023/7/9
日本政府被曝或8月排放核污染水,日本政府正式决定福岛核废水排海	普通用户	说 得 真 对 地球 根本 不 需要 人类 的 救助 需要 救 的 是 人类 自身 脚盆 鸡 是不是 喝 喝多 了 浑身上下 全是 瘤 啊 日本政府 被 曝 或 8 月 排放 日本政府 正式 决定 福岛	ordinary account	2023/7/9
	普通用户	今天 刷到 关于 的 帖 再 过 几十年 吧 入海 的 后果 真正 显现 之后 下面 有人 说 有 预言 会 有 很大 一部分 00 后活 不过 中年 我 第一 反应 居然 是 松 了 一口气	ordinary account	2023/7/9
	普通用户	翻 以前 的 大号 微博 还是 会 被 一些 我 的 评论 笑 到 我发 游戏 日常 一个 耍 说唱 的 朋友 评论 怎么 不 和 我 玩 我 因为 你 要 骂人 还有 一个 自 拍照片 有人 刷 到 好 漂亮 能 不能 聊聊 我 怎样 看待 日本 排放 问题 那个 人 居然 回复 我 了 balabala 是 一项 错误 的 决定 损人不利己	ordinary account	2023/8/15
日本政府正式决定福岛核废水排海,日本核废水,日本核污水57天将污染半个太平洋,日本核污水,坚决抵制日本排放核污水	普通用户	联合国 停止 日本 排入 海洋 条约 急需 100 万人 签名 现在 才 几千人 签 网站 我放 评论 复制到 vx 打开 会 更 快些 进去 后 点 右下角 signnow 打勾 的 需 填 名字 可以 是 假 的 打叉 的 不用 写 最后 勾选 两项 required 并 提交 最后 一张 是 提交 后 的 页面 多 一个 人 就 多一份 力 感谢 大家 日本政府 正式 决定 福岛 日本 日本 57 天将 污染 半个 太平洋 日本 坚决 抵制 日本 排放	ordinary account	2023/8/15
	黄V	你们 知道 这个 嘛 尊嘟 假嘟 哇 我 刚刚 吃饭 刷 视频 刷 到 了 说 的 是 投票 人数 达到 100 万 日本 就 必须 禁止 排放 和 污水 campaignsdocampaigns1029 请 参与 抵制 日本 排放 签名 活动 用 夸克 或 百度 可以 打开	verified account	2023/8/15
日本政府正式决定福岛核废水排海	普通用户	日本政府 正式 决定 福岛 听说 wb 有 日资 不好 搞 关注 的 人 也 相对 少 没有 全在 明星 那里	ordinary account	2023/8/15
武汉日本嘉年华,日本核污水57天将污染半个太平洋,日本政府正式决定福岛核废水排海,铭记历史,如何看待日本福岛核废水排海	普通用户	虽然 我 觉得 日本 有点像 背锅侠 即使 是 这样 日本 也 是 走狗 无疑 自己 岛民 都 不管 冒 天下 大 不韪 疫情 几年 还 体会 不到 世界 命运 共同体 吗 难道 只有 破坏 地球 秩序 才能 发展 自己 的 国家 吗 神经病 日本 神经病 欧美国家 我 骂 日本 一百年 武汉 日本 嘉年华 真是 地球 之癌 可以 没有 日本 但 不能 没有 海洋 海洋 也 不是 日本 的 垃圾桶 地球 和 任何人 都 不 需要 为 日本 的 行为 负责 变异 是 迟早 的 今年 别 吃 汉堡 日本 57 天将 污染 半个 太平洋 日本政府 正式 决定 福岛 铭记 历史 如何 看待 日本 福岛	ordinary account	2023/8/15
日本政府正式决定福岛核废水排海	普通用户	日本政府 正式 决定 福岛 xhs 看到 的	ordinary account	2023/8/15
日本核废水,日本排放核污水	普通用户	日本 日本 排放 坚决 抵制 日本 排放	ordinary account	2023/8/15
	普通用户	网址 campaignsdocampaigns1029 联合国 停止 日本 排入 海洋 条约 100 万人 签名 名字 可以 是 假 的 现在 只有 几千人 签名 大家 看到 了 去 签 一下 吧 抵制 日本 核 污水排放 从我做起	ordinary account	2023/8/15
全世界最好的毛利兰	普通用户	恕 我 说 一句 柯哀粉 都 是 小 3 别杠 我 杠 就是 我 对 新兰 在 研学 就 确定 关系 了 为什么 非要 小哀 上 赶着 当小 3 呢 没 说 小哀 就是 小 3 因为 小哀 的 种种 暧昧行为 或许 没 完全 上升 到 小 3 这个 层面 而且 毕竟 要 当 小 3 也 得 是 男方 主动 了 所以 关于 小哀 到底 是不是 小 3 我 不 做 评判 但是 你 磕 柯哀 你 就是 小 3 因为 你 希望 小哀 去 做 这个 3 说明 你 很共情 小 3 那 现实 你 人品 咋样 我 也 不 多 说 我 的 小兰 鼓起勇气 也 只是 亲吻 了 脸颊 青山 你 是不是 有 毛病 啊 别说 只是 人工呼吸 的 人工呼吸 懂得 都 懂 是 没 必要 的 剧情 所以 是 故意 来 拆 官配 的 呵呵 还亲 了 好几下 还有 小哀 的 内心独白 活久见 知道 对方 有 女朋友 还 搞…	ordinary account	2023/8/18
	黄V	安 耐晒 现在 还 能 用 吗 担心 影响	verified account	2023/8/18
	蓝V	发布 了 头条 文章 思 享有 富 独享 却 要 有 辐同担 日本 危害 的 人权 解 O 思 享有 富 独享 却 要 有 辐同担 日本 危害 的 人权 解	verified account	2023/8/18
	普通用户	不管 对 日本 的 化妆品 有没有 污染 总是 给 了 我 一个 告别 日产 化妆品 的 理由 拒绝 日货 落实 到 了 行动 上 开心	ordinary account	2023/8/18
日本核废水,日本决定核废水2023春夏排入海,日本核污水57天将污染半个太平洋,日本政府正式决定福岛核废水排海	普通用户	日本 日本 决定 2023 春夏 排 入海 日本 57 天将 污染 半个 太平洋 日本政府 正式 决定 福岛 抵制	ordinary account	2023/8/18
日本核废水	普通用户	日本 我 发现 越到 后面 很多 人会 觉得 发声 没用 大家 的 情绪 或许 会 越来越 消极 但是 我 想 说 一个 人 的 声音 很小 需要 大家 共同 发声 在 大是大非 面前 维护 自己 国家 的 主权 和 尊严 是 我们 每个 公民 的 义务 更何况 海洋 本身 就是 大家 的 共同财产 日本 没有 权利 污染 海洋 无论 结果 如何 我 都 希望 更多人 知道 并且 去 了解 这件 事情 而 不是 现在 就 开始 放弃 认为 与我无关 发声 无用 如果 此刻 不去 抗议 若干年 以后 一定 会 后悔 无论 结果 如何 历史 都 会 记住 这个 卑鄙无耻 的 小人 让 更 多 人 知道 不要 去 遗忘 他们 犯下 的 滔天罪行 转	ordinary account	2023/8/18
日本政府认为核废水安全，岸田文雄为何不喝,坚决抵制日本排放核污水,抵制日本食品	普通用户	日本政府 认为 安全 岸田文雄 为何 不 喝 抵制 日本 排放 抵制 日本 核 食品 抵制 日本 化妆品 福岛 的 食品 大米 鱼类 等 食品 日本 人 自己 都 不 买 坚决 抵制 日本 排放 抵制 日本 食品	ordinary account	2023/8/18
日本核废水	普通用户	日本 为啥 这个 不高 坚决 抵制	ordinary account	2023/8/19
日本核废水	普通用户	日本 鬼子 死 吧	ordinary account	2023/8/19
日本核废水	普通用户	日本 抵制 日货 反对 排放 入海	ordinary account	2023/8/19
日本核废水	普通用户	日本 建议 日本 自己 喝掉	ordinary account	2023/8/19
日本核废水	普通用户	日本 反对 日本 将 排入 大海 这件 事 的 很 低 有 很多 人 不 知道 还有 人 知道 却 不以为意 不 重视 这件 事 但是 我们 已经 有过 惨痛 的 前车之鉴 切尔诺贝利 事件 不妨 去 搜索 了解 一下	ordinary account	2023/8/19
日本核污水57天将污染半个太平洋,日本核污水,日本核废水	普通用户	日本 57 天将 污染 半个 太平洋 相信 国家 抵制 日货 日本 抵制 日本	ordinary account	2023/8/19
日本核废水	普通用户	日本 排 什么 排 你 自己 喝 好 吧	ordinary account	2023/8/19
日本核废水	普通用户	日本 抵制 中国 是 个 水资源 缺乏 的 国家	ordinary account	2023/8/19
韩国民众抗议日本核废水排海	蓝V	韩国 民众 抗议 日本 要求 下 台上 周六 数百名 示威者 聚集 在 首尔 反对 日本 福岛 核电站 计划 以及 韩国 政府 对 该 计划 的 默许 在 获得 国际原子能机构 IAEA 批准 后 日本 将 逐步 向 太平洋 排放 用于 冷却 福岛 核电站 受损 反应堆 的 处理 水 尽管 遭到 了 渔业 界 和 包括 中国 在内 的 邻国 的 反对 但 日本 的 这 一 计划 预计 将 于 8 月 下旬 开始	verified account	2023/8/14
	普通用户	一个 疑问 湾湾 这么 注重 环保 那 对 日本 排放 是 什么 看法 呢	ordinary account	2023/8/14
日本核废水	普通用户	请 声称 无害 的 相关 人员 自行 内部 消化 既 声称 无害 又 为何 要排 向 大海 海洋 是 人类 共有 的 日本	ordinary account	2023/8/14
坚决抵制日本排放核污水,日本核污水,日本核废水	普通用户	坚决 抵制 日本 排放 日本 日本 生命 永存 珍爱 生命 远离 日货	ordinary account	2023/8/14
日本核废水	普通用户	日本 说句 实在 的 我 就 想 健健康康 的 活着 但是 这样 下去 好难 啊	ordinary account	2023/8/14
坚决抵制日本排放核污水,日本核污水,日本核废水	普通用户	坚决 抵制 日本 排放 日本 日本 珍爱 生命 远离 日货	ordinary account	2023/8/14
	黄V	我 去 才 知道 哈基米 是 日本 渔业 协会 发明 的 一天到晚 说 哈基米 的 是不是 想 喝 啊 一 抓 一个 罕见 境外 势力	verified account	2023/8/14
日本核废水	普通用户	日本 世界 可以 没有 日本 但是 不能 没有 大海 真的 很 喜欢 大海 请别 伤害	ordinary account	2023/8/14
	普通用户	岸田文雄 日本 福岛 最早 将 于 8 月 24 日 O 岸田文雄 日本 福岛 最早 将 于 8 月 24 日	ordinary account	2023/8/21
日本福岛核废水计划8月24日排海	普通用户	日本 福岛 计划 8 月 24 日 我 可以 怎样 抗议 这 家伙	ordinary account	2023/8/21
	蓝V	刚刚 岸田文雄 宣称 日本 福岛 最早 将 于 8 月 24 日 据 日本广播协会 报道 日本首相 岸田文雄 在 刚刚 举行 的 记者会 上称 福岛 第一 核电站 时间 计划 最早 在 24 日岸 田称 希望 尽快 开始 目前 正在 对此 进行 最终 协调 关于 排 海岸 田文雄 19 日 表示 为了 推进 福岛 的 复兴 这是 不可 推迟 的 课题	verified account	2023/8/21
日本最早将于24日排放福岛核废水	普通用户	日本 最早 将 于 24 日 排放 福岛 真无语 了 自己 不会 喝掉 吗 自己 觉得 没 污染 的话 就 自己 喝掉 啊	ordinary account	2023/8/21
	红V	胖哥 论坛 刚刚 岸田文雄 宣称 日本 福岛 最早 将 于 8 月 24 日 据 日本广播协会 报道 日本首相 岸田文雄 在 刚刚 举行 的 记者会 上称 福岛 第一 核电站 时间 计划 最早 在 24 日岸 田称 希望 尽快 开始 目前 正在 对此 进行 最终 协调 关于 排 海岸 田文雄 19 日 表示 为了 推进 福岛 的 复兴 这是 不可 推迟 的 课题 ps 汪文斌 说 一旦 排放 入海 就 会 覆水难收 中方 敦促 日本政府 正视 国内 民众 和 国际 社会 的 正当合理 关切 不要 做出 错误 决定 停止 强推 计划 就 像 1945 年 的 8 月 美国 把 小男孩 和 胖子 扔 到 广岛 长崎 一样 那么 坚决	verified account	2023/8/21
岸田称最早于24日开始核污染水排海,岸田称核废水最早将于8月24日排海	蓝V	日媒岸 田称 最早 于 24 日 开始 据 日本广播协会 NHK 报道 日本首相 岸田文雄 在 刚刚 举行 的 记者会 上称 福岛 第一 核电站 时间 计划 最早 在 24 日岸 田称 希望 尽快 开始 目前 正在 对此 进行 最终 协调 岸田称 最早 将 于 8 月 24 日 O 日媒岸 田文雄称 最早 于 24 日 开始	verified account	2023/8/21
日本东京面临缺水危机	红V	美国 想 怎么 搞 中国 经济 日本 东京 面临 缺水 危机 自作孽 不可 活 继续 排放 大家 都 没有 水喝 了 一 起来 看看 玉渊 谭天 发布 的 美国 想 怎么 搞 中国 经济 舆论 战 也 是 战争 外媒 目的 是 打击 信心 制造 氛围 唱衰 中国 我们 国家 应该 用 事实 回击 让 老百姓 真正 有 获得 感	verified account	2023/8/20
日本东京面临缺水危机	普通用户	日本 东京 面临 缺水 危机 咋 滴 喝完 了	ordinary account	2023/8/20
日本东京面临缺水危机	普通用户	日本 东京 面临 缺水 危机 怎么 不用 了 不是 说 安全 吗	ordinary account	2023/8/20
日本东京面临缺水危机,东京17个地区地下水被污染,日本核废水可致癌致畸致突变	红V	热点 日本 东京 面临 缺水 危机 东京 17 个 地区 地下水 被 污染 因 持续 高温 和 降雨量 不足 日本 首都 圈 的 多个 水库 蓄水量 大幅 减少 日本 媒体 称 一旦 水荒 加剧 首都 圈 可能 会 不得已 采取 限制 用水 措施 除 缺水 危机 外 东京 还 面临 地下水 污染 的 问题 调查 显示 截至 今年 6 月底 东京 已有 17 个 地区 的 地下水 检测 出 全氟 和 多 氟 烷基 物质 超标 长期 接触 高浓度 的 全氟 和 多 氟 烷基 物质 会 导致 人体 免疫系统 受损 肝脏 损伤 以及 出现 其他 疾病 等 日本 可 致癌 致畸 致 突变	verified account	2023/8/20
日本核废水,日本政府正式决定福岛核废水排海,日本决定核废水2023春夏排入海	普通用户	我方 记者 我们 要 知道 如果 未来 出 了 问题 谁 来 负责 否则 大家 都 会 逃避责任 联合国 如果 未来 出 了 问题 我们 到时候 再 研究 总结 这个 世界 烂透 了 日本 日本政府 正式 决定 福岛 日本 决定 2023 春夏 排 入海	ordinary account	2023/8/20
日本核废水	普通用户	日本 有没有 日本 护肤 美妆 产品 的 平替 表 啊 现在 用 的 是 之前 没用 完 的 存货 要 开始 考虑 用 完后 的 替代 了	ordinary account	2023/8/20
日本东京面临缺水危机	普通用户	日本 东京 面临 缺水 危机 不会 吧 怎么 可能 可以 喝 怎么 会 缺水 呢	ordinary account	2023/8/20
	普通用户	我们 拼命 维护 的 海洋环境 日本 肆意 践踏 说 排放 就 排放 难道 日本 人民 就 不 害怕 污染 还是 他们 已经 做好 了 和 其他 国家 一起 同归于尽 准备 或者 真的 像 他们 说 的 那样 不会 污染 海洋环境 现在 是 我国 专家 发挥作用 的 时候 到 了	ordinary account	2023/7/11
	蓝V	SBS 早 新闻 7 月 11 日 周二 早上好 澳洲 将 向 德国 部署 专用 飞机 向 乌克兰 提供 后勤 支持 调查 显示 昆州 南澳 州 和 新州 租户 租房 压力 最大 韩国 政界人士 和 日本 民众 集会 反对 释放 计划 欢迎 点击 收听 完整 内容	verified account	2023/7/11
日本核废水	普通用户	66612 年 的 怎么 说 也 符合标准 是 吧 日本	ordinary account	2023/7/11
日本核废水	普通用户	日本 经典 大事 不 声张 小事 一箩筐 笑 得 我	ordinary account	2023/7/11
日本排放核废水	普通用户	日本 排放 每 一个 身为 人类 的 人 都 应该 觉醒 抵制 抵制 啊 群众 的 力量 是 无穷的	ordinary account	2023/7/11
日本核废水	普通用户	日本 那么 低 被 人 操纵 了 吧	ordinary account	2023/7/11
	普通用户	读后感 堆芯 熔毁 大鹿靖明 作者 说 这 是 一帮 蠢人 造成 的 事故 解读 本书 的 作者 说 这帮 人 只是 极度 自私 个人 更 同意 原作者 说 的 他们 的 自私 让 他们 的 国家 蒙羞 让 他们 的 国民 受难 那场 核辐射 的 危害 到 今天 也 没有 结束 他们 还 想 把 倒入 大海 事发 的 当天 公司 高层 来 中国 以 学习 的 名义 旅游 留守 的 一个 高官 却 去 另 一个 地方 公干 的 名义 旅游 他们 的 私 事儿 没有 一点儿 影响 包括 找 刺激 和 还 房贷 政府 也 没有 起到 相应 的 作用 还 为 他们 打起 了 掩护 公司 的 正式 员工 由于 平常 感觉 不 公平 发生 事故 后 第一 时间 跑 路 没有 人 向上 汇报 和 及时 救援 留守 的 救援 的 人员 有 的 在 查 法律 层面 的 公关 有 的 在 等待 不 作为 的…	ordinary account	2023/7/11
	普通用户	日本 排放 国际原子能机构 不管 中国 这次 要 下 狠手 了 此 视频 已有 47 万次 播放 快 来 一起 看看	ordinary account	2023/7/11
日本侵华罪证又添新发现,日本政府正式决定福岛核废水排海	普通用户	日本 侵华 罪证 又 添 新 发现 希望 国家 能够 在 事件 上 给 我们 普通 民众 一点 信心 不能 让 这种 反 人类 的 民族 再 嚣张 下去 了 日本政府 正式 决定 福岛	ordinary account	2023/7/11
日本核废水,坚决抵制日本排放核污水,日本核污水57天将污染半个太平洋	普通用户	日本 开始 排放 了 难道 你们 不慌 吗 看着 我 的 两个 孩子 我 觉得 好 慌 甚至 有 一种 绝望 感 日本 坚决 抵制 日本 排放 日本 57 天将 污染 半个 太平洋	ordinary account	2023/8/13
日本核废水,日本核污水57天将污染半个太平洋	普通用户	日本 日本 57 天将 污染 半个 太平洋 日本 不要脸 我 已经 说 腻 了 赶紧 消失 吧 行不行	ordinary account	2023/8/13
日本核废水	普通用户	日本 卧槽 了 呢	ordinary account	2023/8/13
	普通用户	地震 台风 洪涝 泥石流 龙卷风 EG5 鼠疫 一个月 还有 啥 你 说 吧 顶不住 也 得 顶	ordinary account	2023/8/13
日本核废水	普通用户	日本 滚 没 人性 的 东西	ordinary account	2023/8/13
日本核废水	普通用户	日本 6 自己 想 死 你 就 自己 死 你 拖 着 全世界 跟 你 陪葬 是不是 有病	ordinary account	2023/8/13
日本核废水	普通用户	日本 还是 没有 任何 真的 是 对 nY 失望透顶 某些 明星 大腕 的 鸡皮 蒜 毛事 都 能够 登上 而 这些 事情 却 都 不 能够 上去 真的 无 语	ordinary account	2023/8/13
	普通用户	反对 排放 从我做起 网址 campaignsdocampaigns1029	ordinary account	2023/8/13
日本政府正式决定福岛核废水排海	普通用户	日本政府 正式 决定 福岛 排 海海 又 不是 你 的 还 真 以为 自己 大陆 政策 成功 是 吧 看 把 你 能 的 脸 都 不要 还 正式 决定 排放 你 排 你 妈 你 还 电视台 报道 很 骄傲 是 吧 危害 全人类 健康 你 骄傲 是 吧	ordinary account	2023/8/13
日本核废水	普通用户	日本 坚决 抵制 日货 坚决 抵制 日本 排放	ordinary account	2023/8/16
日本排放核污水	蓝V	日本 排放 国际原子能机构 福岛 事务所 本月 下旬 将 进行 检查 准备 据 日本 朝日 电视台 当地 时间 16 日 报道 位于 福岛 第一 核电站 厂 区内 的 国际原子能机构 的 事务所 本月 下旬 将 开始 对 进行 安全性 检查 等 方面 的 准备 央视 新闻 客户端 图为 日本 福岛 运营 的 福岛 第一 核电站 内 储存罐 中 储存 了 处理 过 的	verified account	2023/8/16
日本决定核废水2023春夏排入海	普通用户	日本 决定 2023 春夏 排 入海 真是 服 了 本来 打开 微博 希望 看到 的 是 这件 事 结果 全是 一堆 明星 的 破事 真的 没有 人 管管 吗 这件 事情 就 没有 那些 破事 重要 吗	ordinary account	2023/8/16
日本政府正式决定福岛核废水排海	普通用户	日本政府 正式 决定 福岛 日本 真的 恶心 真的 很	ordinary account	2023/8/16
日本政府正式决定福岛核废水排海	普通用户	日本政府 正式 决定 福岛 不是 很 理解 日本 存在 在 世上 的 意义 除了 当 搅 屎 棍 和 老美 儿子 以外 它 还 能 做 什么 事 哦 对 它 还 喜欢 做 一些 非人类 的 事情 现在 还要 排 然后 估计 其他 国家 也 不 知道 国内 呼声 也 低	ordinary account	2023/8/16
日本核污水57天将污染半个太平洋,日本核废水,联合国环境署亲善大使王俊凯	普通用户	日本 57 天将 污染 半个 太平洋 日本 联合国 环境署 亲善大使 王俊凯 坚决 抵制 日本 排放	ordinary account	2023/8/16
日本核废水	普通用户	日本 反对 反对 反对	ordinary account	2023/8/16
	普通用户	共青团员 日本 没有 科学依据 更 没有 世界 人民 普遍 认可 的 依据 日本 没有 科学依据 1 科学依据 不是 一两个 或者 机构 发布 一个 公告 就 能 代表 它 的 科学 信 要是 随随便便 动下 嘴皮子 任意 的 打出 两页 的 纸 或者 找 一个 什么 机构 就 说 它 具有 科学性 那么 放屁 也 是 科学 2 日本 由 一个 没有 全球 海岸 国家 科学家 参与 之下 找 一个 不能 代表 全球 人民 真正 关切 的 机构 然后 草草 下结论 且 不 承认 对此 担当 任何 风险 和 责任 然后 还 说 他 具有 科学性 他 是 科学 的 这 是 把 全人类 当 傻子 在 玩弄 3 后面 出 了 问题 日本 把 责任 推 这个 机构 这个 机构 说 他 的 数据 是 正确 的 但 没有 权利 让 日本 日本 是 自己 政府 的 正策 那 最后 谁 来 承担 后果 责任…	ordinary account	2023/7/12
	普通用户	正 能量 日本 没有 科学依据 更 没有 世界 人民 普遍 认可 的 依据 日本 没有 科学依据 1 科学依据 不是 一两个 或者 机构 发布 一个 公告 就 能 代表 它 的 科学 信 要是 随随便便 动下 嘴皮子 任意 的 打出 两页 的 纸 或者 找 一个 什么 机构 就 说 它 具有 科学性 那么 放屁 也 是 科学 2 日本 由 一个 没有 全球 海岸 国家 科学家 参与 之下 找 一个 不能 代表 全球 人民 真正 关切 的 机构 然后 草草 下结论 且 不 承认 对此 担当 任何 风险 和 责任 然后 还 说 他 具有 科学性 他 是 科学 的 这 是 把 全人类 当 傻子 在 玩弄 3 后面 出 了 问题 日本 把 责任 推 这个 机构 这个 机构 说 他 的 数据 是 正确 的 但 没有 权利 让 日本 日本 是 自己 政府 的 正策 那 最后 谁 来 承担 后果 责任…	ordinary account	2023/7/12
	普通用户	日本 没有 科学依据 更 没有 世界 人民 普遍 认可 的 依据 日本 没有 科学依据 1 科学依据 不是 一两个 或者 机构 发布 一个 公告 就 能 代表 它 的 科学 信 要是 随随便便 动下 嘴皮子 任意 的 打出 两页 的 纸 或者 找 一个 什么 机构 就 说 它 具有 科学性 那么 放屁 也 是 科学 2 日本 由 一个 没有 全球 海岸 国家 科学家 参与 之下 找 一个 不能 代表 全球 人民 真正 关切 的 机构 然后 草草 下结论 且 不 承认 对此 担当 任何 风险 和 责任 然后 还 说 他 具有 科学性 他 是 科学 的 这 是 把 全人类 当 傻子 在 玩弄 3 后面 出 了 问题 日本 把 责任 推 这个 机构 这个 机构 说 他 的 数据 是 正确 的 但 没有 权利 让 日本 日本 是 自己 政府 的 正策 那 最后 谁 来 承担 后果 责任 不仅如此…	ordinary account	2023/7/12
	普通用户	在 刷 油管 看到 一个 外务省 投 的 关于 处理 的 英文 广告 看 完 有感 真有 你 的 真会 洗	ordinary account	2023/7/12
	黄V	日本 计划 排放 30 年	verified account	2023/7/12
	金V	小红书 一 女网友 说 讨厌 日本 人 遭到 团建 式 辱骂 几百人 追着 辱骂 她 还 追进 主页 骂 她 其他 网友 声援 一下 也 被 追 着 骂 讨厌 日本 怎么 了 上百年 的 侵华 上 百次 的 大型 屠杀 人体实验 外加 如今 的 排放 所以 我们 真的 掌控 互联网 吗 还是 仅仅 表面 上 掌握 了	verified account	2023/7/12
日本政府正式决定福岛核废水排海	普通用户	听说 拍 日本 视频 容易 限流 日本政府 正式 决定 福岛	ordinary account	2023/7/12
日本核废水	普通用户	日本 还 真的 没 啊	ordinary account	2023/7/12
谁觉得核污染水可以喝就供给谁,日本政府正式决定福岛核废水排海,日本核废水	普通用户	谁 觉得 可以 喝 就 供给 谁 日本政府 正式 决定 福岛 日本	ordinary account	2023/7/12
日本,日本核废水,日本政府正式决定福岛核废水排海,日本核污水57天将污染半个太平洋	普通用户	这事 是 没 了 吗 无所谓 反正 我会 出手 不 在 沉默 中 爆发 就 在 沉默 中 灭亡 抵制 日货 微博 你 为什么 要 吞 我 的 博客 你 这个 举动 很 有 问题 我 再 发 一遍 你 再 删 我 试试 日本 日本 日本政府 正式 决定 福岛 日本 57 天将 污染 半个 太平洋	ordinary account	2023/8/12
日本核废水	普通用户	日本 日本 的 行为 太 自私 了 你 可以 有 更好 的 办法 去 处理 而 不是 让 大自然 为 你 买单 更 不能 让 全世界 的 人 和 你 一起 陪葬 希望 大家 抵制 核 污水排放 然后 储蓄 于 地下 日本 的 行为 终将 为此 付出 惨痛 的 代价	ordinary account	2023/8/12
日本核废水	普通用户	日本 好 吧 以后 要是 长 出来 两个 头 第一个 就 找 你	ordinary account	2023/8/12
核废水,日本核废水	普通用户	日本 日本 不是 从 它们 本岛 而是 要 运到 中国 附近 然后 将 污水 尽量 圈 在 我国 附近 大家 可以 看看 地图 这 不是 它们 不得已 为 之 而是 找 借口 开始 对 中国 进行 生化 战 美日韩 的 联合会 已经 说明 了 一些 再 加上 日本 收购 了 中国 水厂 如果 淡水 也 被 污染 战争 已经 打响 那些 感觉 事不关己 的 10 年 后 当 你 的 父母 你 的 孩子 都 开始 生病 痛苦 甚至 死去 时 你 会 不会 后悔 今天 的 你 无所作为 大家 醒醒 吧 敌国 亡 我 之 心不死 日本 日本 不是 从 它们 本岛 而是 要 运到 中国 附近 然后 将 污水 尽量 圈 在 我国 附近 大家 可以 看看 地图 这 不是 它们 不得已 为 之 而是 找 借口 开始 对 中国 进行 生化 战 美日韩 的 联合会 已经 说明 了 一些 再 加上 日本 收购…	ordinary account	2023/8/12
日本核废水	普通用户	日本 没事 你们 自己 喝 一个 我 看看 啊 傻 嗨	ordinary account	2023/8/12
日本核废水,日本政府正式决定福岛核废水排海,我反对日本核废水排海	普通用户	日本 地球 可以 没有 日本 但 不能 没有 大海 坚决 反对 日本 排放 不仅仅 是 保护 大海 保护 地球 更是 保护 人类 日本政府 正式 决定 福岛 我 反对 日本	ordinary account	2023/8/12
日本决定核废水2023春夏排入海,近一半日本市民赞同核污水排放,核废水,日本网友对排放核污水的看法,日本核污水57天将污染半个太平洋,专家称日本核污水排海可诉诸国际法	普通用户	日本 决定 2023 春夏 排 入海 近一半 日本 市民 赞同 核 污水排放 日本 网友 对 排放 的 看法 日本 57 天将 污染 半个 太平洋 专家 称 日本 可 诉诸 国际法 日本 57 天将 污染 半个 太平洋 日本 决定 2023 春夏 排 入海 日本 57 天将 污染 半个 太平洋 专家 称 日本 可 诉诸 国际法	ordinary account	2023/8/12
日本政府正式决定福岛核废水排海	普通用户	日本政府 正式 决定 福岛 ma 的 微 b 吞 我 多少 条 了	ordinary account	2023/7/4
日本核废水	红V	日本政府 一意孤行 强推 今天 国际原子能机构 IAEA 总干事 格罗 西 再次 访日 并 与 日本首相 岸田文雄 会见 日本	verified account	2023/7/4
唐嫣	普通用户	唐嫣 有 的 粉丝 真的 喝多 了 吧 真的 好 搞笑 呢	ordinary account	2023/7/4
日本核废水排海跟踪	蓝V	日本 跟踪 外交部 再次 正告 日方 停止 强行 推进 计划 财 联社 7 月 4 日电 外交部 发言人 毛宁 主持 4 日 举行 的 例行 记者会 有 记者 问 近期 中国 韩国 民意调查 显示 太平洋 沿岸 国家 受访 民众 反对 韩国 举行 大规模 集会 各国 民众 在 日本 驻 菲律宾 纽约 悉尼 等 地 使领馆 前 举行 抗议 活动 要求 日本 停止 计划 日本 福岛 县 渔业 协会 联合会 全票 通过 特别 决议 坚持 反对 立场 7 月 3 日 日本 内阁 官房长官 松野博一 却 再次 表示 福岛 将 在 今年 夏季 启动 排放 这一 计划 没有 改变 中方 对此 有何 评论 毛宁 表示 我 注意 到 了 有关 报道 日本政府 强行 推进 福岛 引发 了 广泛 的 国际 关切 和 担忧 令人遗憾 的 是 日本 一意孤行 仍 在 强行 推进 计划 国际原子能机构 今天 将 发…	verified account	2023/7/4
日本政府正式决定福岛核废水排海	普通用户	日本政府 正式 决定 福岛 其实 很 简单 你们 说 无害 了 甚至 还有 鼓吹 可以 直接 喝 的 很 简单 别排 海 你 直接 浇灌 蔬菜 和 灌 养鱼池 里 养鱼 然后 你们 自己 吃 那么 多 可以 喝 的 水别 浪费 要 好好 利用	ordinary account	2023/7/4
日本政府正式决定福岛核废水排海,日本核废水,日本决定核废水2023春夏排入海	普通用户	日本政府 正式 决定 福岛 日本 日本 决定 2023 春夏 排 入海 日本 zf 只顾 眼前 的 利益 不 尊重 生命 不 尊重人权	ordinary account	2023/7/4
日本核废水	普通用户	日本 顶顶 为什么 没有 啊啊啊 啊	ordinary account	2023/7/4
日本政府正式决定福岛核废水排海	普通用户	日本政府 正式 决定 福岛 为 日本 说话 的 和 日本 做 决定 的 一样 可耻	ordinary account	2023/7/4
	普通用户	FAB 的 洁面 和 面霜 从 包装 质感 到 搞 活动 时候 的 打折 力度 都 让 我 怀疑 它 是 小作坊 产品 再 加上 它 令人发指 的 难闻 味道 那 作坊 甚至 不 舍得 加 一点点 香精 它 到底 有 多 难闻 像 沾 了 水 又 在 潮湿 衣柜 里 闷 了 一 整个 夏天 的 臭 皮包 像 下水道 里 冲不散 的 陈年 肥皂泡 像 化工 车间 里 在 喷涂 油漆 像 往 我 鼻孔 里 塞 了 俩 破旧 公交车 的 漏油 发动机 闻 一下 是 模拟 晕车 闻 两下 体验 王响 的 季节性 反胃 涂 脸上 直接 在 眼前 出现 生命 倒计时 胆敢 洁面 和 面霜 一起 用 那 感觉 我 的 脸 和 手上 的 辐射 比 日本 还 多	ordinary account	2023/7/4
日本核废水,热搜	普通用户	日本 建议 人 道 消灭 排 的 日本 世界 重新 洗牌 等 它 已经 流入 海里 那么 世界 将 毁灭 于 日本 之手 呼吁 世界 重视	ordinary account	2023/7/21
日本核废水	普通用户	日本 其他 国家 是 不 喝水 不 呼吸 吗 眼睁睁 看着 日本 排	ordinary account	2023/7/21
日本核废水	普通用户	日本 为什么 这个 词条 没爆	ordinary account	2023/7/21
日本核废水	普通用户	日本 日本 一个 非人 的 回家 净干人 不 干的事	ordinary account	2023/7/21
日本核废水	普通用户	日本 臭 不要脸	ordinary account	2023/7/21
日本核废水	普通用户	日本 有没有 什么 办法 阻止 它 啊 我 真的 服 日本 能 不能 原地 消失	ordinary account	2023/7/21
环球时报社评	普通用户	环球时报 社评 为啥 抗战 打 了 14 年 汉奸 太 多 已经 有 中国 人 将 日本 比作 家庭 下水 说 你家 的 下水 留着 喝 吗 不 外排 吗 这些 中国 人 为啥 和 当年 的 汉奸 一个样	ordinary account	2023/7/21
亚洲经济	普通用户	港府 日本 若 排放 福岛 即禁 水产 进口 亚洲 经济	ordinary account	2023/7/21
	黄V	中方 满分 逻辑 批 日方	verified account	2023/7/21
国产生可乐vs日本生可乐	红V	国 产生 可乐 vs 日本 生 可乐 我 喝 过 的 评价 是 这 不 就 一瓶 嘛 搞 得 这么 高大 上 还 得 是 madeinChina 的 好喝	verified account	2023/8/17
国产生可乐vs日本生可乐	普通用户	国 产生 可乐 vs 日本 生 可乐 还是 不要 喝 了 这 谁 顶得住	ordinary account	2023/8/17
日本核废水	普通用户	日本 滚出 拆 那	ordinary account	2023/8/17
日本核废水	普通用户	日本 坚决 抵制 抵制 地址 地球 可以 没有 日本 但是 不能 没有 海洋	ordinary account	2023/8/17
国产生可乐vs日本生可乐	普通用户	国 产生 可乐 vs 日本 生 可乐 死人 萝卜头 生 可乐 饮 咗 我 怕 宾周 变异 我 有 个 兄弟 饮 咗 萝卜头 生 可乐 一个月 来 几次 大姨妈 真系 牛 嗨	ordinary account	2023/8/17
日本 ,核废水 ,快手	普通用户	日本 一定 要 发动战争 侵略 的 主要 原因 是 什么 日本 战争 快手	ordinary account	2023/8/17
日本政府正式决定福岛核废水排海	普通用户	当 灾难 来 临时 我们 每个 人 都 曾 以为 自己 和 它 无关 日本政府 正式 决定 福岛	ordinary account	2023/8/17
日本核废水	普通用户	日本 坚决 抵制 日本 抵制 日货 海洋 是 所有 地球 生物 的 海洋 为什么 还 不如 一些 娱乐 新闻 商女 不知 亡国 恨 隔江 犹唱 后庭花	ordinary account	2023/8/17
日本决定核废水2023春夏排入海,日本核废水,日本核废水可致癌致畸致突变,日本政府正式决定福岛核废水排海	普通用户	日本 决定 2023 春夏 排 入海 坚决 抵制 日本 将 海洋 是 世界 的 大海 而 不是 日本 的 垃圾桶 既然 日本 说 已经 达到 饮用 标准 为什么 还要 他们 自己 人 喝掉 不 就行了 吗 为什么 要 拉 全世界 的 人 陪葬 十年 后 的 地球 不 只是 我们 的 地球 还是 未来 孩子 们 的 地球 啊 日本 日本 可 致癌 致畸 致 突变 日本政府 正式 决定 福岛	ordinary account	2023/8/17
日本核废水	普通用户	日本 增加	ordinary account	2023/7/22
日媒称中国拦截日本水产品对核污水排海施压,日方就核污水排海开展全球公关,中方满分逻辑批日方核废水排海	普通用户	坚决 抵制 日本 排放 日媒称 中国 拦截 日本 水产品 对 施压 日方 就 开展 全球 公关 中方 满分 逻辑 批 日方	ordinary account	2023/7/22
日本核废水	普通用户	日本 如果 觉得 可以 喝 那 就 用来 给 自己 喝 嘛 干嘛	ordinary account	2023/7/22
6万个座位得有我一个吧	普通用户	6 万个 座位 得 有 我 一个 吧 抵制 日本 排放 这 是 要 毁 了 亚洲 毁 了 地球 欧美 就是 不 做人 了 你 知道 他 为啥 说 合格 因为 他 评估 的 是 在 亚洲 的 影响 之前 流行 的 说 先 影响 到 美国 都 是 障眼法 美国 距离 日本 10162 千米 中国 距离 日本 690 千米 你 说 哪个 影响 大 他们 的 意思 是 哎呀 我们 影响 大 还 没 说 什么 呢 你 有 什么 发言权 欧美 核废料 几乎 都 不 处理 直接 堆放 起来 又 不想 修新 的 储存库 所以 等 日本 倒 了 就 顺势 运到 亚洲 也 开始 倒 反正 都 是 日本 的 锅 他们 疯狂 要求 我国 南海 通航 自由 也 是 为了 方便 运输 等 放射性物质 积累 我们 患 癌症 新生儿 畸形 得 拿 自己 的 血汗钱 治病 一群 走狗 公知 则 拿 着 美日 的 宣传费 …	ordinary account	2023/7/22
日本核废水,日本密集收购中国中药企业	普通用户	日本 日本 就 没 做 过 人事 抵制 日本 排放 这 是 要 毁 了 亚洲 毁 了 地球 欧美 就是 不 做人 了 你 知道 他 为啥 说 合格 因为 他 评估 的 是 在 亚洲 的 影响 之前 流行 的 说 先 影响 到 美国 都 是 障眼法 美国 距离 日本 10162 千米 中国 距离 日本 690 千米 你 说 哪个 影响 大 他们 的 意思 是 哎呀 我们 影响 大 还 没 说 什么 呢 你 有 什么 发言权 欧美 核废料 几乎 都 不 处理 直接 堆放 起来 又 不想 修新 的 储存库 所以 等 日本 倒 了 就 顺势 运到 亚洲 也 开始 倒 反正 都 是 日本 的 锅 他们 疯狂 要求 我国 南海 通航 自由 也 是 为了 方便 运输 等 放射性物质 积累 我们 患 癌症 新生儿 畸形 得 拿 自己 的 血汗钱 治病 一群 走狗 公知 则 拿 着 美日 的 宣传费 逍遥…	ordinary account	2023/7/22
日本核废水	普通用户	日本 抵制 日本 排放 这 是 要 毁 了 亚洲 毁 了 地球 欧美 就是 不 做人 了 你 知道 他 为啥 说 合格 因为 他 评估 的 是 在 亚洲 的 影响 之前 流行 的 说 先 影响 到 美国 都 是 障眼法 美国 距离 日本 10162 千米 中国 距离 日本 690 千米 你 说 哪个 影响 大 他们 的 意思 是 哎呀 我们 影响 大 还 没 说 什么 呢 你 有 什么 发言权 欧美 核废料 几乎 都 不 处理 直接 堆放 起来 又 不想 修新 的 储存库 所以 等 日本 倒 了 就 顺势 运到 亚洲 也 开始 倒 反正 都 是 日本 的 锅 他们 疯狂 要求 我国 南海 通航 自由 也 是 为了 方便 运输 等 放射性物质 积累 我们 患 癌症 新生儿 畸形 得 拿 自己 的 血汗钱 治病 一群 走狗 公知 则 拿 着 美日 的 宣传费 逍遥 还要 回来 骂 我们 公知…	ordinary account	2023/7/22
日本核废水	普通用户	日本 不是 是 真 TM 死 了 啊 md 不 出来 说话 还 偷偷 开始 排 怎么 想排 完 了 再说 句 对不起 吗 md 剖腹 谢罪 吧 不是 多爱 搞 这 一套 吗 给 我 炸 了 行不行 md 真 就 地球 的 败类 蛀虫 md 来个 海啸 直接 给爷 淹 了 行不行 ztmd 是 祸害	ordinary account	2023/7/22
日本决定核废水2023春夏排入海,近一半日本市民赞同核污水排放,日本网友对排放核污水的看法,专家称日本核污水排海可诉诸国际法,日本核废水可致癌致畸致突变,日本核废水,日本核污水57天将污染半个太平洋	普通用户	日本 决定 2023 春夏 排 入海 近一半 日本 市民 赞同 核 污水排放 日本 网友 对 排放 的 看法 专家 称 日本 可 诉诸 国际法 日本 可 致癌 致畸 致 突变 日本 日本 57 天将 污染 半个 太平洋 日本 决定 2023 春夏 排 入海 专家 称 日本 可 诉诸 国际法 为什么 上 不了 现在 不是 顾 自己 小利 的 时候 这是 关乎 整个 国家 乃至 整个 世界 的 大事 真是 SB	ordinary account	2023/8/11
	普通用户	对不起 对不起 今天 把 我 的 室友 恶心 到 了 哈哈哈 哈哈 一个 室友 前段时间 去 连云港 在 沙滩 上 捡 了 贝壳 回来 给 我们 她 第一次 说 要 给 我们 的 时候 我 说 什么 壳 开心果 的 壳 吗 然后 她 翻出来 给 我们 选 另 一个 室友 拿 起来 闻 了 一下 我 说 别闻 别闻腥 然后 在 开玩笑 说 她 是不是 捡 的 别人 大排档 嗦 过 的 那种 壳 她 说 她 没事 的 用 海水 洗过 的 然后 我 说 嗯 海里 有 浓痰 另 一个 室友 说 她 被 恶心 到 了 她 说 甚至 你 说 屎 和 尿 我 都 能 接受 我 说 没事 海水 有 自净 能力 不过 现在 有 很 庆幸 我 天天 在 她们 面前 嘴贱 没 被 打死 随地 乱 吐痰 的 人 打死 真的 很 爱 这种 出门 还 记挂着 我们 的 朋友 呀	ordinary account	2023/8/11
日本政府正式决定福岛核废水排海	普通用户	日本政府 正式 决定 福岛 好 累 到处 到处 宣传 了 该 做 的 都 做 了 但 还是 得 眼睁睁 地 看着 他们 真的 那种 无力感 就 像 满腔热血 只是 浇入 粪土 愤慨 一击 只是 落入 软绵绵 的 棉花 上 真的 真的 认识 到 了 什么 叫 资本 的 力量 什么 叫 熟视无睹 什么 叫 麻木不仁 什么 叫 猪狗不如 闪电侠 蝙蝠侠 还会 有 超人 拯救 这个 世界 吗 这 哆 啦 A 梦见 了 都 要 把头 摇 没 吧 ω	ordinary account	2023/8/11
日本核废水	普通用户	日本 为了 你 我 为了 未来 坚决 抵制 啥 也 做不了 也 要 发发 希望 正义 的 大家 健康长寿 福星高照	ordinary account	2023/8/11
日本核废水	普通用户	日本 我能 活到 自然 死 吗 我 请问	ordinary account	2023/8/11
日本决定核废水2023春夏排入海,核废水,日本网友对排放核污水的看法,近一半日本市民赞同核污水排放,专家称日本核污水排海可诉诸国际法,日本核污水57天将污染半个太平洋	普通用户	日本 决定 2023 春夏 排 入海 日本 网友 对 排放 的 看法 近一半 日本 市民 赞同 核 污水排放 专家 称 日本 可 诉诸 国际法 日本 57 天将 污染 半个 太平洋 日本 决定 2023 春夏 排 入海 果然 日本 人 都 脑子 不太好 使 还 近一半 人 支持 他们 是 真的 嫌弃 他们 这个 四面 环海 的 小岛 国	ordinary account	2023/8/11
日本核废水	普通用户	日本 你 干点 人事 行不行	ordinary account	2023/8/11
日本决定核废水2023春夏排入海,保护环境	普通用户	日本 决定 2023 春夏 排入 海上 上 全球 抵制 保护环境	ordinary account	2023/8/11
日本决定核废水2023春夏排入海,保护环境	普通用户	日本 决定 2023 春夏 排 入海 保护环境 人人有责 停止 愚蠢 行为 保护环境	ordinary account	2023/8/11
	普通用户	if 椰子 水 真的 好喝 dy 刷到 马上 下单 blendy 我 还 能 不能 买 了 我 恨 日本	ordinary account	2023/7/9
日本核废水	普通用户	日本 抵制 有用吗 就 前段时间 抵制 八嘎 捕杀 鲸鱼 结果 呢 我 捕 我 的 你 抵制 你 的 所以 只有 把 八嘎 从 地球 上 消灭 才 是 最终 解决问题 的 根本	ordinary account	2023/8/15
首席财务官,财务管理,财务总监,注册会计师,总会计师,会计师,CFO	普通用户	保荐 机构 撤回 保荐 IPO 终止 提示 福岛 排放 影响 首席 财务 官 财务管理 财务总监 注册 会计师 总会计师 会计师 CFO 来源	ordinary account	2023/8/15
	普通用户	是 真的 好用 还是 广告 最近 听说 不能 用 很多 日本 护肤品 一直 在 找 别的 护肤品	ordinary account	2023/8/15
日本核废水,日本旅行,日本政府基本决定将福岛核污水排入大海,日本核污水57天将污染半个太平洋,日本核废水入海对中国有何影响	普通用户	坚决 抵制 日本 排放 日本 抵制 日货 日本 旅行 日本政府 基本 决定 将 福岛 排入 大海 日本 57 天将 污染 半个 太平洋 日本 入海 对 中国 有何 影响	ordinary account	2023/8/15
日本核废水可致癌致畸致突变	普通用户	日本 可 致癌 致畸 致 突变	ordinary account	2023/8/15
日本核废水,为什么日本核废水排海没人管	普通用户	日本 为什么 日本 没人管 真的 不管 吗	ordinary account	2023/8/15
日本政府正式决定福岛核废水排海	普通用户	日本政府 正式 决定 福岛 各国 不是 为了 生育率 都 豁出去 了 吗 敢情 日本 这个 影响 因素 也 是 很大 的 好不好 同心协力 把 日本 这 摊子 事 处理 了 吧	ordinary account	2023/8/15
	普通用户	啧	ordinary account	2023/8/15
	普通用户	日本 排放 好像 中国 和 其他 周边国家 也 不 安全 时间 久 了 污染 范围 会 逐渐 扩散 四舍五入 全世界 化妆品 护肤品 都 一样 好 啦 可以 放心 加购 kwangdong 啦 本人 是 擅长 给 心爱 之物 找 借口 的	ordinary account	2023/8/18
	普通用户	日系 眼影 凭 什么 卖 这么 贵 啊 甚至 有些 牌子 主业 都 不是 专门 做 彩妆 的 而且 还有 问题 到底 凭 什么	ordinary account	2023/8/18
日本核废水	普通用户	日本 死大眼 仔 你 吞 什么 评论 吗 的 吃 是 吧	ordinary account	2023/8/18
日本核废水	普通用户	日本 明明 只 需要 一个 大 咖 发声 这件 事 就 可以 众人 所知 但是 愣 是 一个 人 都 没 说 过 话 是 我们 内部 都 被 他们 用钱 腐蚀 掉 了 吗 赚 再 多 的 钱 有 什么 用 水污染 污染 的 是 整个 地球 的 水 赚 再 多 钱 带 进里 吗	ordinary account	2023/8/18
日本核废水,日本政府正式决定福岛核废水排海	普通用户	日本 日本政府 正式 决定 福岛 日本 要是 排 了 虽然 估计 已经 排 了 但是 如果 大规模 排 这辈子 不买 日货 了 不 去 日本 希望 日 韩 两国 中先 垮掉 日本	ordinary account	2023/8/18
日本核废水	普通用户	日本 与其 在 这里 谨慎 吃 海产品 不如 多出 声 抗议 管 他 有没有 用人 多 了 就 一定 有用 姿本 捂 嘴 捂 一个 人 没 办法 捂 千千万万 人 的 嘴 你们 这群 分子 傻波 一	ordinary account	2023/8/18
日本核废水	普通用户	日本 为什么 不上 一天天 光 关注 那些 破事	ordinary account	2023/8/18
	普通用户	日本首相 岸田文雄 福岛 的 排放 时间 还 没有 决定	ordinary account	2023/8/18
日本核废水	普通用户	在 几亿年 前 人类 共同 的 祖先 在 大海 中 诞生 在 二十一 世纪 他们 亲手 毁掉 孕育 生命 的 海 日本 我 无能为力 选择 闭眼 不看 闭口不谈 忍受着 非人 道 的 禽兽 行径 任 他们 肆无忌惮 去 毁灭 选择 面对 或 无视 都 不能 改变现状 那 我 选择 持续 发疯 发声	ordinary account	2023/8/19
	普通用户	有 了 孩子 以后 我 开始 在意 以后 对 人 的 影响 害怕 被 诈骗 组织 抓 去 缅北 担心 有人 拐卖儿童 看不得 小孩子 生病 受苦 生怕 她 在 成长 的 道路 上 会 受到 伤害 总之 我 觉得 我 脑子 有 问题 了	ordinary account	2023/8/19
日本核废水	普通用户	日本 呼吁 国家 出面 能 管管 该死 的 日本 自己 能 不能 独立 一个 星球 啊	ordinary account	2023/8/19
日本核废水	普通用户	日本 坚决 抵制 日本 排放 坚决 抵制 日货 我们 不能 放弃 如果 不管 不问 真的 就是 走向 绝境 了	ordinary account	2023/8/19
日本核废水	普通用户	日本 不能 让 这件 事 没有 啊啊啊 啊 不 知道 这件 事 的 都 快 去 看看 顶 抵制 日货 啊 现在 还有 改变 的 余地 不要 等到 没有 办法 逆转 的 时候 啊 坚决 抵制 日货 这是 我们 唯一 的 转机	ordinary account	2023/8/14
	普通用户	日本 你 排放 之前 有 考虑 过 做 了 好久 的 功课 选择 日系 护肤品 的 人 吗	ordinary account	2023/8/14
日本核废水	普通用户	日本 既然 脚盆 儿 说 无害 那 为什么 你们 不一人 一杯 瓜分 了 呢 虽然 陆地 小 但 人 可 不少 一人 一杯 就 不用 排 太平洋 啦	ordinary account	2023/8/14
	普通用户	日本 首先 岸田文雄 福岛 最早 将 于 8 月 24 日 排放 日本广播协会 NHK 报道 21 日 日本首相 岸田文雄同 日本 全渔联 全国 渔业 协同 组合 联合会 的 会 长坂 本雅信 等 人 进行 了 会见 岸田 就 福岛 第一 核电站 处理 水 计划 表示 在 取得 渔业 从业者 方面 的 理解 上 取得 了 一定 程度 上 的 进展 岸田称 目前 已 就 尽早 在 24 号 福岛 展开 最终 协调 22 日 上午 日本政府 将 召开 相关 的 内阁会议 决定 具体 日程	ordinary account	2023/8/21
	普通用户	中 可以 牵头 搞 一个 污染 索赔 联盟 一 但 日本 被 打垮 这个 就是 锁住 它 琵琶骨 的 一个 重要 东西 这个 索赔 可以 大 可以 小 可以 远 可以 近	ordinary account	2023/8/21
	普通用户	日元 消息 据传 824 号 排放 是 傍晚 日元 大跌 的 原因	ordinary account	2023/8/21
核废水	黄V	我服 了	verified account	2023/8/21
日本最早将于24日排放福岛核废水,奥本海默	普通用户	日本 最早 将 于 24 日 排放 福岛 奥本海默 所以 大家 都 去 看 奥本海默	ordinary account	2023/8/21
日本东京面临缺水危机	普通用户	日本 东京 面临 缺水 危机 快 去 喝 吧	ordinary account	2023/8/20
日本东京面临缺水危机	普通用户	日本 东京 面临 缺水 危机 那 赶紧 利用 啊 这 不 不用 了 不是 政府 官员 还 当众 喝 了 力证 无害 吗	ordinary account	2023/8/20
日本东京面临缺水危机	普通用户	日本 东京 面临 缺水 危机 接 自来水管 到 东京 都市 圈 干净 又 卫生 还 能解 燃眉之急	ordinary account	2023/8/20
日本东京面临缺水危机	普通用户	日本 东京 面临 缺水 危机 怎么 可能 他们 不是 还有 吗 有 他们 不是 说 处理 过后 是 可以 直接 喝 的 吗 既然 这么 缺水 了 就 用 可以 直接 喝 的 呗	ordinary account	2023/8/20
日本东京面临缺水危机	普通用户	日本 东京 面临 缺水 危机 啊 不是 说 自己 处理 了 吗	ordinary account	2023/8/20
日本东京面临缺水危机	金V	日本 东京 面临 缺水 危机 害 根本 没事 日本 的 福岛 处理 得 挺 好 的 听说 可以 直接 饮用 东京 永远 也 不 可能 面临 缺水 危机 的 不用 大惊小怪 一惊 一 乍 的 容易 让 小 粉红 笑话	verified account	2023/8/20
日本东京面临缺水危机	普通用户	日本 东京 面临 缺水 危机 怎么 啦 缺水 啦 他们 不是 挺能 的 吗 没事儿 喝 呀 自己 排 的 喝 呗 你 不是 挺能 的 吗 没事儿 大口 喝	ordinary account	2023/8/20
日本东京面临缺水危机	普通用户	日本 东京 面临 缺水 危机 哪里 会 缺水 嘛 不是 还有 嘛 没多大点 事得 喝 就 完 了	ordinary account	2023/8/20
	普通用户	疫情 后 的 第一次 旅游 趁 福岛 还 没飘到 南海 赶紧 呛 口 海水 润 润喉 第一站 后 海	ordinary account	2023/7/11
	普通用户	日本 收购 中国 中药 企业 这种 大事 已经 波及 到 我 这种 底层 人民 了 妈 的 中药 死贵 根本 吃不起 五副药 吃 五天 收 我 三百多 更 别提 有 的 药引 一斤 两千 二 活不下去 了 真的 活不下去 建议 沙茶 和 美韩 三个 国 单独 一个 星球 排 导致 不敢 吃海鲜 还 琢磨 着 骨灰 升天 你 好好 研究 一下 以后 烧烤 都 不用 放 孜然 实现 同 物种 自产自销 你们 三 总 给 我 一种 我活 不到 八十 的 错觉	ordinary account	2023/7/11
	红V	日本 既然 处理 的 这么 干净 又 可以 喝 又 可以 游泳 干脆 留给 日本 人民 得 了	verified account	2023/7/11
新华社,人民日报	蓝V	新华社 人民日报 发布 了 头条 文章 联合国 人权 理事会 对 日本 第四轮 审议 陕西省 爱国主义 志愿者 协会 发言 2023 年 7 月 10 日 下午 联合国 人权 理事会 第 53 届 第 29 次 会议 对 巴基斯坦 日本 斯里兰卡 等国 进行 第四轮 人权 普遍 定期 审议 陕西省 爱国主义 志愿者 协会 以 观察员 身份 参与 联合国 人权 理事会 对 日本 的 人权 审议 并 代表 利益 攸关 方 发言 谴责 日本政府 为了 自身 利益 不顾 全世界 人民 的 反对 将 含有 60 多种 放射性元素 的 排放 入海 的 犯罪行为 质问 日本 这样 不负责任 的 国家 有没有 资格 进入 联合国安理会 担任 常任理事 国 吗 O 联合国 人权 理事会 对 日本 第四轮 审议 陕西省 爱国主义 志愿者 协会 发言	verified account	2023/7/11
	普通用户	本来 好 想 拿 瓶 的 生 可乐 洒 地上 敬一敬 那 还 埋 在 土里 的 但 脸 仍 无限大 的 人 但 我 眼里 只有 美好 的 人和事 那些 微尘 风一 吹 砸 吧 砸 吧 眼睛 就 没 了 浪费 了 一瓶 了	ordinary account	2023/7/11
日本政府正式决定福岛核废水排海	普通用户	日本政府 正式 决定 福岛 我 打 了 狂犬 疫苗 我 是 真 不怕 你 大哥 咱能 不能 做点 人事 同一个 大洲 我 真的 很 无力 啊 你 排排 排 你 排 你 妈 逼 呢 排 你 往 自己 嘴里 排 啊	ordinary account	2023/8/13
日本核废水	普通用户	日本 这个 国家 有 什么 存在 的 必要 吗 垃圾	ordinary account	2023/8/13
日本政府正式决定福岛核废水排海	普通用户	日本政府 正式 决定 福岛 所以 日本 是 为什么 存在 啊 这 不 就是 全世界 卫生 方面 最大 的 bug 吗 当年 就 该 灭 了 这 什么 几把 国留 这么 个 杂种 在世界上 我 感觉 全世界 人民 都 不 安全	ordinary account	2023/8/13
日本核废水,日本旅行	普通用户	日本 日本 旅行	ordinary account	2023/8/13
	普通用户	烦死 了 日本 排 那个 好多 化妆品 都 没法 买 了 啊 啊啊啊 啊啊啊	ordinary account	2023/8/13
日本核污水57天将污染半个太平洋,日本正式批准核污水排海计划,日本核废水,日本密集收购中国中药企业,近一半日本市民赞同核污水排放	普通用户	抵制 日本 核 污水排放 不买 日本 产品 不去 日本 旅游 不买 不吃 日本 食品 日本 产品 SKllcpbpola 资生堂 ALBION 奥尔滨 ipsa 黛珂 HABADHC 芙丽芳 丝珂润 ANESSA 安热 沙丝蓓 绮索 菲娜 雪肌精 芳珂娜丽丝 est 泉肌 sensai 兰蔻 部分 产品 小白管 防晒 菁 纯 防晒 雅诗兰黛 部分 产品 樱花 水 原生 液科 颜氏 部分 产品 悦木之源 部分 产品 部分 多芬 洗面奶 嘉娜宝 ettusais 艾杜纱 suqquCANMAKE 植村秀 部分 产品 无印良品 大 创素 之然 怡丽丝尔 等 文具 斑马 百乐 等 文娱 产品 动漫 周边 手办 模型 等 运动 产品 美津浓 等 电子产品 任天堂 松下 等 家电 汽车 护理 花王 等 日本 57 天将 污染 半个 太平洋 日本 正式 批准 计划 日本 日本 密集 收购 中国 中药 …	ordinary account	2023/8/13
日本政府正式决定福岛核废水排海	普通用户	日本政府 正式 决定 福岛 还 正式 决定 合着 全世界 的 海 都 是 它 日本 的 呗 有 这 钻研 这些 东西 的 精力 应该 去 把 自己 的 脸皮 研究 研究 做护甲用 那 不然 原子弹 再炸 一次 我 不 说 会 怎么样	ordinary account	2023/8/13
日本政府正式决定福岛核废水排海	普通用户	日本政府 正式 决定 福岛 求求 了 求求 了 日本 赶紧 消失 吧 是 怎么 允许 有 这样 的 东西 存在 于 世界 上 的	ordinary account	2023/8/13
日本政府正式决定福岛核废水排海	普通用户	日本政府 正式 决定 福岛 狗日 的 日本 小杂种 能 不能 要点 脸 啊 直接 把 往 海里 排 他 这 高层领导 这么 多人 考上 公务员 这么 多人 他们 一起 喝 了 吧 谢谢	ordinary account	2023/8/13
日本核污染水,日本核废水,核废水,核污染水	普通用户	100 万 全球 公民 联合声明 停止 日本 向 海洋 倾倒 campaignsdocampaigns1029signers 这个 网站 大家 去 投 一下 票 啊 现在 才 8 千多 票 网址 打不开 的 可以 下载 一个 火狐 浏览器 不用 梯 就 可以 打开 日本 日本	ordinary account	2023/8/16
日本核废水	普通用户	日本 哎	ordinary account	2023/8/16
日本核废水	普通用户	全世界 都 应 抵制 日本 排放 日本 每天 抵制 一遍 希望 越来越 多人 开始 抵制	ordinary account	2023/8/16
日本决定将福岛核废水排放入海,美日韩三边峰会	金V	布 林肯 对 日本 决定 将 福岛 排放 入海 计划 感到 满意 美国 国务卿 布 林肯 表示 美国 对 日本 排放 的 计划 感到 满意 布 林肯 认为 这些 计划 是 安全 的 符合 国际标准 包括 国际原子能机构 的 核 安全 标准 日本 与 国际原子能机构 就 其 计划 进行 了 密切 积极 的 协调 他们 进行 了 一个 基于 科学 和 透明 的 过程 据悉 美国 总统 拜登 将 于本周 五 与 日本首相 岸田文雄 和 南韩 总统 举行 美日韩 三边 峰会 美日 要 针对 高超音速 武器 研发 新型 拦截导弹 韩国 面临 大规模 灾后 重建 工作 厦门 地点	verified account	2023/8/16
多方表态反对日本核废水入海,韩国民众集会反对日本核污染水排海,黑客攻击日本核能团体网站,日本核污染水排放涉及地域之广前所未有,香港,日本反对用核污水搞基建称危害健康,日本福岛民众担心核辐射不敢吃鱼,日本核辐射 化妆品,日本核辐射污染物被冲入河流,日本核辐射化妆品还能用吗,日本核废水,多方反对日本强推核污染水排海,日本化妆品核辐射,普通人怎么防核辐射,日媒称中国拦截日本水产品对核污水排海施压,日本核污水	蓝V	香港 社会各界 发起 网上 联署 促 日本 搁置 计划 日本 无视 国内外 的 强烈 反对 声音 预计 最快 本月 向 太平洋 排放 香港 政研会 联合 社会 各界人士 于 8 月 14 日至 21 日 发起 网上 全民 联署 将 去 信 联合国 及其 他 国际 组织 要求 谴责 日本政府 行为 紧急 煞停 有关 排放 计划 香港 政研会 表示 日本政府 强推 违反 了 联合国 海洋法 公约 和 防止 倾倒 核废料 公约 严重威胁 海洋 生态环境 及 海洋生物 存续 严重威胁 地球 上 最大 的 连续 水域 海洋 含有 全球 最大 的 生物量 全世界 70 的 渔获 将会 受到 核污染 的 影响 后患无穷 多方 表态 反对 日本 入海 韩国 民众 集会 反对 日本 黑客攻击 日本 核能 团体 网站 日本 排放 涉及 地域 之广 前所未有 香港 日本 反对 用 搞 基建 称 危害 健康 日…	verified account	2023/8/16
日本核废水	普通用户	日本 最初 没有 人 在意 这场 灾难 这 不过 是 一场 山火 一次 旱灾 一个 物种 的 灭绝 一座 城市 的 消失 直到 这场 灾难 和 每个 人 息息相关 流浪 地球 不 希望 这句 话 成 了 现实	ordinary account	2023/8/16
日本核废水,日本核废水入海对中国有何影响	普通用户	日本 日本 入海 对 中国 有何 影响 危害 极大 又 无法 解决 的 问题 成 了 屋子里 的 大象 除了 拼 心态 无视 不在意 似乎 别无他法	ordinary account	2023/8/16
	普通用户	昨天 做 了 很长 的 梦 场景 一 我 和 其他 梦里 都 认识 醒来 已经 不 知道 是 谁 的 人 住 在 一个 大 宿舍 里 突然 外面 核爆炸 了 我们 捂紧 被子 企图 减少 核辐射 这个 梦 可能 和 我 睡 前 探讨 核武器 对 战争 的 制约 以及 日本 排放 有关 场景 二 本来 我 和 家人 在 一栋 大 商场 正常 逛街 突然 听到 商场 被 日本 恐怖分子 包围 然后 大家 就 先往 顶楼 跑 后面 说 顶楼 也 有 恐怖分子 又 往下走 乱糟糟 的 这个 梦 可能 也 跟 睡 前 探讨 战争 什么 的 有关 睡前 尽量 放松 不能 聊 太紧张 的 话题 聊点 平和 的 开心 的 事情 利于 晚上 好 睡眠	ordinary account	2023/8/16
日本决定将福岛核废水排放入海,美日韩三边峰会	蓝V	布 林肯 对 日本 决定 将 福岛 排放 入海 计划 感到 满意 美国 国务卿 布 林肯 表示 美国 对 日本 排放 的 计划 感到 满意 布 林肯 认为 这些 计划 是 安全 的 符合 国际标准 包括 国际原子能机构 的 核 安全 标准 日本 与 国际原子能机构 就 其 计划 进行 了 密切 积极 的 协调 他们 进行 了 一个 基于 科学 和 透明 的 过程 据悉 美国 总统 拜登 将 于本周 五 与 日本首相 岸田文雄 和 南韩 总统 举行 美日韩 三边 峰会	verified account	2023/8/16
日本核废水	普通用户	日本 今天 日本 炸 了 吗 炸 了 吗 日本 炸 了 吗 好气 好气 好气 好气 好气 好气 好气 好气 好气 好气 好气 好气 好气 好气 好气 好气 好气 好气 好气 tmd 能 不能 解决 啊 tmd 这么 多天 还 不 出来 说 TM 的 为什么 TM 的 没有 TM 的 给 个 交到 啊 不 可能 你 道 个 歉 直接 就 给 排 了 TM 的 给 爷 炸 了 吧 这 是 tmd 什么 TM 的 事 啊	ordinary account	2023/7/12
日本核废水	普通用户	日本 日本 是不是 有病 啊	ordinary account	2023/7/12
日本核废水,日本核废水含60多种放射性核素	黄V	喜欢 吃 澳大利亚 龙虾 阿拉斯加 深海鱼 和 鱼油 的 中产 和 富人 爱去 塞班岛 冲绳 北海道 度蜜月 的 小 从今以后 要 注意 了 日本 日本 含 60 多种 放射性核素 日本 排放 先 污染 上述 地方 而后 十年 内 遍布 全世界 的 海洋 每 一个 角落 不亡 天理不容	verified account	2023/7/12
日本核废水	普通用户	日本 讨厌 赶紧 毁灭 吧 它	ordinary account	2023/7/12
日本政府正式决定福岛核废水排海	普通用户	日本政府 正式 决定 福岛 贿赂 的 事情 已经 被 韩国 和 日本 的 官方 媒体 辟谣 了 其实 就是 韩国 某个 自 媒体 博主 造谣 经过 处理 的 已经 过滤 了 除 氚 以外 的 所有 放射性物质 并且 低于 监管 标准 的 1 剩余 的 氚 含量 也 很 低仅 每升 不足 1500 贝克勒尔 WHO 的 饮用水 标准 是 低于 每升 10000 贝克勒尔 不管 是 还是 冷却水 只要 经过 处理 达到 标准 就 能 没 必要 排入 其他 水域 更何况 日本 的 标准 并不比 其他 国家 低 经过 评估 处理 完成 的 对 人 的 辐射 影响 是 00000300004 毫西弗仅 相当于 我们 日常生活 接受 的 天然 辐射量 的 500070000 分 之一 对 人体 的 危害 微不足道	ordinary account	2023/7/12
	红V	就 在 最近 国际 原子能 总干事 访问 了 韩国 新西兰 等 国家 并且 在 这 过程 中 多次 表示 福岛 的 啊 哦 不 对 按 他 的 说法 应该 叫 核 处理 水是 可以 饮用 游泳 的 与 别国 核电站 排水 一样 没有 危险 关于 这件 事情 我国 的 回应 非常 直白 如果 有人 认为 福岛 可以 饮用 可以 游泳 我们 建议 日方 把 好好 利用 起来 供 这些 人 饮用 或 游泳 而 不是 排进 大海 让 国际 社会 担忧 简单 来说 就 一句 话 谁 觉得 这 玩意儿 能 喝 就 供应 给 谁 日本 的 与 正常 的 核电站 排水 完全 不同 前者 是 直接 接触 到 了 核 污染物 已经 具有 了 极强 放射性 后者 只是 在 核电站 冷却器 里面 走 了 一圈 给 电站 降温 而已 不会 和 核燃料 产生 直接 接触 所以 处理 难度 完全 不同 冷却水 处理 …	verified account	2023/7/12
谁觉得核污染水可以喝就供给谁,微博新知博主	红V	谁 觉得 可以 喝 就 供给 谁 明明 知道 把 排入 太平洋 对 海洋 生态 有害 对 人类 的 生存环境 有害 仍然 一意孤行 做出 排放 入海 的 决定 甚至 不惜 把 国际原子能机构 搬出来 拉 虎皮 作 大旗 四处 散播 福岛 可以 饮用 可以 游泳 的 荒谬 言论 日本 这 是 要 毁灭 地球 毁灭 人类 的 节奏 有 专家 认为 的 排放 将 大大增加 海洋 已经 存在 的 污染 对 环境 和 人们 的 健康 造成 影响 尤其 是 导致 鱼类 和 其他 海洋 食物 具有 放射性 如果 人类 食用 这些 含有 放射性 污染 的 鱼类 将 给 自身 的 健康 造成 严重威胁 微博 新知 博主	verified account	2023/7/12
凤凰新闻	黄V	凤凰 新闻 一 觉醒 来岸 田 政府 惨遭 打脸 关于 日本 民众 揭竿而起 O 一 觉醒 来岸 田 政府 惨遭 打脸 关于 日本 民众 揭竿而起	verified account	2023/7/12
日本核废水	普通用户	日本 还 我 大海	ordinary account	2023/8/12
日本决定核废水2023春夏排入海,近一半日本市民赞同核污水排放,日本网友对排放核污水的看法,日本核污水57天将污染半个太平洋,专家称日本核污水排海可诉诸国际法,日本核废水可致癌致畸致突变,日本核废水	普通用户	日本 决定 2023 春夏 排 入海 近一半 日本 市民 赞同 核 污水排放 日本 网友 对 排放 的 看法 日本 57 天将 污染 半个 太平洋 日本 57 天将 污染 半个 太平洋 专家 称 日本 可 诉诸 国际法 日本 决定 2023 春夏 排 入海 日本 57 天将 污染 半个 太平洋 日本 可 致癌 致畸 致 突变 日本	ordinary account	2023/8/12
日本核废水	普通用户	日本 呢	ordinary account	2023/8/12
日本核废水	普通用户	日本 来 了 来 了 睡 前来 助力 一下	ordinary account	2023/8/12
日本核废水	普通用户	日本 给 老子 滚 这个 世界 可以 没有 日本	ordinary account	2023/8/12
	普通用户	网络 隐患 微 塑料 污染 出国 人情世故 学会 做人 污浊 与 清高 变异 思想 的 轻盈 与 坠落 所谓 单纯 与 左右逢源 简单 可笑 的 囚 但 不可 说 成囚 大脑 作用 部位 臭气 空调 干燥	ordinary account	2023/8/12
日本核废水	普通用户	日本 这个 世界 真的 要 完蛋 了	ordinary account	2023/8/12
日本核废水	普通用户	日本 无法 想象 以后 吃海鲜 还要 考虑 吃 下去 会 不会 变异 海鲜 我 可以 永远 不吃 但 水污染 了 不 可能 永远 不 喝 以一己 之力 加速 了 人类 灭亡 的 过程 论 又 坏 又 蠢 我 就 服 你	ordinary account	2023/8/12
日本政府基本决定将福岛核污水排入大海	黄V	日本 外相 林芳 正 今天 中午 与 国际原子能机构 总干事 格罗 西 会面 日本 将 研究 国际原子能机构 的 调查报告 再 确定 福岛 的 具体 时间 日本政府 基本 决定 将 福岛 排入 大海	verified account	2023/7/4
福岛核废水排海最终检查结束	普通用户	福岛 最终 检查 结束 怎么 才 这么 点 阅读 量 啊啊啊 啊	ordinary account	2023/7/4
微博辟谣	普通用户	微博 辟谣 故意 混淆 和 的 危害 日本 人要 排向 大海 的 是	ordinary account	2023/7/4
日本核废水	普通用户	日本 为什么 没有	ordinary account	2023/7/4
	黄V	福岛 排放 计划 即将 获得 批准 国际原子能机构 总干事 拉斐尔 格罗 西 星期二 开始 对 日本 进行 为期 四天 的 访问 届时 他 将 会见 日本首相 岸田文雄 并 提交 为期 两年 的 福岛 排放 计划 安全 审查 结果 在 获得 IAEA 正式 批准 之后 也 将 正式 确定 放水 的 日期 中国 驻日 大使馆 再次 提出抗议 称 国际原子能机构 的 报告 不能 成为 放水 的 通行证 并 呼吁 暂停 该 计划 日本外务省 表示 已 多次 努力 向 中国 官员 解释 排放 计划 的 科学依据 但 日方 的 努力 遭到 了 忽视 从 核电站 排放 含 氚 废水 是 全球 各国 的 常规 做法 延伸 阅读 _ 微博 正文 日本政府 计划 用 海水 稀释 经过 放射性 净化 处理 后 的 废水 以 降低 仅存 的 氚 元素 浓度 预计 排放 过程 将 通过 漫长 的 海底隧道 进行…	verified account	2023/7/4
日本核废水	普通用户	日本 日本 真的 是 不要脸 到 极致 了 你们 自己 直接 喝掉 吧 别 在 这里 祸害 他人 坚决 抵制 日货	ordinary account	2023/7/4
海洋,未来生活,日本核污水预计持续排放20至30年,日本排放核废水,日本	普通用户	日本 排放 这 事 必须 有 海洋 未来 生活 日本 预计 持续 排放 20 至 30 年 日本 排放 日本 日本 预计 持续 排放 20 至 30 年	ordinary account	2023/7/4
日本核废水	普通用户	日本 毁坏 自然 生物 规律 必会 引起 蝴蝶效应 是 含有 大量 对 人体 有害 的 放射性元素 的 会 致使 人体 致癌 身体健康 受到 威胁 的 物质 坚决 抵制 日本 将 排入 大海 抵制 日货 希望 你 我 都 为此 发声 这 不是 一个 人 的 事情 是 全 地球 人类 的 事情 雪崩 之 时 没有 一片 雪花 是 无辜 的 保护 好 环境 这是 我们 赖以生存 的 家园 如果 有人 或者 是 国家 觉得 是 无害 的 那么 请 您 把 全喝 了 请 把 日本 的 排放 到 您 的 国家 环境 一旦 受到 不可 挽回 的 影响 是 无法 通过 自然规律 循环 利用 再生 的 过程 去 净化 的 海洋 是 不 可能 通 循环系统 去 把 中 的 放射性元素 净化 的 这 是 永久性 的 伤害 水是 人类 的 生命 之源 不可 替代 我 一人 虽 人微言轻 但 人 多 力量 大 …	ordinary account	2023/7/21
	普通用户	坚决 抵制 日本 排放 坚	ordinary account	2023/7/21
日本核废水	普通用户	日本 日本 真的 很 死死 死 自己 留着 喝 啊	ordinary account	2023/7/21
日本核废水	普通用户	日本 坚决 抵制 没有 为什么 坚决 抵制	ordinary account	2023/7/21
致这个动荡的世界,日本核污水,世界环境日,强烈抵制日本核污水入海	普通用户	致 这个 动荡 的 世界 日本 世界 环境 日 强烈 抵制 日本 入海 日本 生 可乐 虽然 不 知道 这 为什么 要 把 日本 称作 生 可乐 不过 我 觉得 这挺 形象 且 十分 幽默 对 了 我 有 一点 是 错 了 日本 的 核水 不是 是 是 被 核废料 污染 的 水 而 是 经过 循环 净化 的 正常 水是 可 排放 的 希望 中国 能 制裁 日本 话 实话 美日 联盟 绝对 是 我们 必须 要 过 的 一道 坎 日本 背后 就是 美日 联盟 美日 联盟 干涉 了 我们 太多 的 事情 台湾 南海 不过 我 觉得 美日 联盟 的 断开 也 不远 了 至于 断开 的 原因 肯定 是 绕 不过 日本 这 重大事件 原因 嘛 懂得 都 懂 我 只是 一介 平民 罢了 没有 那样 远大 的 视野 和 能力 不过 最 基本 的 分析 能力 还有 的 日本 是 美日 断开 的 主要 事件…	ordinary account	2023/7/21
广西北海	黄V	广西北海 想到 了 rb	verified account	2023/8/17
日本政府正式决定福岛核废水排海	普通用户	日本政府 正式 决定 福岛 这时候 真的 好 希望 普京 能 快速 出手 灭 了 虽然 不太可能	ordinary account	2023/8/17
日本核废水	普通用户	日本 抵制 抵制 坚决 抵制	ordinary account	2023/8/17
北海一浴场突发不明鱼类伤人事件	普通用户	北海 一 浴场 突发 不明 鱼类 伤人 事件 第一 反应 就是 日本 排放 导致 的 是不是 外来 物种 啊	ordinary account	2023/8/17
日本核废水	普通用户	日本 不 化妆 不会 死 不 喝水 5 天 就 挂 坚决 抵制 日货 日产 日本 企业 产品	ordinary account	2023/8/17
日本核废水	普通用户	日本 是不是 要 排放 了 以后 全部 去 美国 居住 然后 最 受害 的 只有 我们 中国 太 恶毒 了	ordinary account	2023/8/17
日本核废水	普通用户	日本 坚决 抵制 日货 都 别活 了	ordinary account	2023/8/17
北海一浴场突发不明鱼类伤人事件	普通用户	北海 一 浴场 突发 不明 鱼类 伤人 事件 会 不会 是 排放 的 原因 啊 然后 引起 了 海洋生物 变异	ordinary account	2023/8/17
日本核废水	普通用户	日本 地球 可以 没有 日本 但 不能 没有 海洋 不能 没有 藻类	ordinary account	2023/7/22
日本核废水	普通用户	日本 我 还 年轻 我 还 没 看过 大海 呢 我 不想 再 过 两年 连 沿海 城市 都 不能 去 了 我 不想	ordinary account	2023/7/22
日本核废水	普通用户	日本 坚决 反对 坚决 抵制	ordinary account	2023/7/22
	普通用户	核污染 icon 水 绝不能 排入 海洋 日本 福岛 市 核泄漏 事故 产生 的 污染 水它 和 核电站 正常 运行 所 产生 的 是 两回事 我国 的 都 是 核电站 循环 利用 的 是 变废为宝 的 我国 是 从来 没有 把 排入 海洋 的 我 是 完全 可以 肯定 的 因为 我 去过 中国 几座 核电站 icon 仔细 考察 访问 过 在 这方面 我 是 非常 赞扬 我们 伟大 的 祖国 的 我们 国家 是 负责 任 的 国家 在 国际 上 也 是 享有 很 高 的 信誉度 的 我们 在 核能 icon 方面 的 技术 是 领先 全世界 的 当然 这 技术 也 是 属于 国家 高度机密 的 核泄漏 污染 水有 污染性 有 放射性 放射性元素 icon 无论 怎么样 稀释 也 不能 完全 稀释 干净 最后 还是 有 放射性元素 存在 的 总之 核泄漏 事故 污染 水是 绝对 不能 排…	ordinary account	2023/7/22
日本核废水	普通用户	日本 我 想 活着	ordinary account	2023/7/22
日本核废水,核废水,日本政府正式决定福岛核废水排海	普通用户	日本 日本政府 正式 决定 福岛 嘿	ordinary account	2023/7/22
量化对冲基金	黄V	量化 对冲 基金 斯里兰卡 总统 我们 已 就 印度 斯里兰卡 增强 经济 伙伴关系 达成 共识 李家 超 与 日本 驻港 总领事 会面 重申 高度 关注 日本 福岛 排放 计划 7 月 21 日讯 香港特别行政区 行政长官 李家 超 今日 应 要求 与 日本 驻港 总领事 冈田 健一 会面 并 表达 香港特区政府 对 日本 福岛 排放 计划 的 高度 关注 会以 保障 香港 食物 安全 和 公众 健康 作 第一 考虑 环境 及 生态 局局长 谢展 寰 亦 有 出席 会面 李家 超于 会上 向 冈田 健一 表明 日方 计划 无间断 式 大量 排放 到 海上 时间 长达 30 年 之久 做法 史无前例 对 食物 安全 和 环境影响 造成 没法 排除 的 风险 如 日方 一意孤行 特区政府 必须 采取措施 保障 香港 的 食物 安全 和 市民 的 健康 特区政府 会 密切注意 事态 发展 愿…	verified account	2023/7/22
日本政府正式决定福岛核废水排海	普通用户	日本政府 正式 决定 福岛 日本 排 的 是 不是	ordinary account	2023/7/22
日本核废水入海对中国有何影响,日本核废水入海,日本核废水事件	普通用户	日本 入海 你 还 在 日本 进口 海鲜 吗 日本 入海 对 中国 有何 影响 日本 入海 日本 事件	ordinary account	2023/7/22
日本政府正式决定福岛核废水排海	普通用户	日本政府 正式 决定 福岛 日本 你 自己 一个 星球 吧	ordinary account	2023/8/11
	普通用户	日本 你 真的 我人 越来越 乱 了 我 能 健康 长眠 不 然后 社会 也 乱 ⅹ ⅰ 碎 真的 总是 刷 到 吓 不丝 我 是 不 我 本来 就 胆小 没什么 骨气 搞 这出 我 希望 自己 是 男性 时 就 知道 完 了 太 危险 了 豆音 上 一 男 的 连续 几日 尾随 两名 女子 夜 里面 还 脱掉 衣服 趴 门上 观察 里面 的 动静 好家伙 现在 连 看个 猫眼 都 不能 直接 用 眼睛 看怕 被 戳 瞎 本来 其实 没什么 事 的 搞 在 现在 吓 得 危险性 真的 越来越近 越来越 肆无忌惮 了 呵呵 我 真的 换个 星球 居住	ordinary account	2023/8/11
日本核废水	普通用户	日本 日本 最近 感觉 都 没 啥 声音 啊 不会 悄悄地 排 了 吧	ordinary account	2023/8/11
日本决定核废水2023春夏排入海,日本政府正式决定福岛核废水排海	普通用户	日本 决定 2023 春夏 排 入海 妈 的 日本 能 不能自己 一个 星球 啊 抵制 排放 日本政府 正式 决定 福岛	ordinary account	2023/8/11
日本核废水	黄V	日本 当代 年轻人 目标 努力 活着	verified account	2023/8/11
日本核废水	普通用户	日本 日本 带 着 你 的 gong 出 地球 地球 可以 没有 日本 但 不能 没有 海洋	ordinary account	2023/8/11
日本决定核废水2023春夏排入海	普通用户	日本 决定 2023 春夏 排 入海 捏 吗 的 sb 准备 毒死 全人类	ordinary account	2023/8/11
神之雫,神之水滴	普通用户	神 之 雫 神 之 水滴 你们 日本 人开 的 中餐馆 有 问题 关 我们 中餐 屁事 啊 画 法国菜 的 章节 就是 我 爱 法国 我 爱 日本 画 韩国菜 章节 的 时候 就是 日 韩 一家亲 我 爱 韩国 到 了 中国 菜 章节 就是 主角 叉 着 腰 指指点点 你们 中国 人 做菜 加 科技 最 可笑 的 是 作者 还 特意 描写 传统 的 中国 厨师 就 喜欢 加 化学 调味料 rnm 的 你 也 配 讲 污染 过 的 海产 好吃 吗	ordinary account	2023/8/11
	普通用户	让 我们 一起 抵制	ordinary account	2023/8/11
日本核废水	普通用户	日本 转 半衰期 5 年 可以 被 肝肾 骨骼 吸收 会 损害 人体 血液 组织 造成 白血球 减少 引发 再生性 障碍 贫血症 导致 白血病 5 锶 90 半衰期 29 年 可以 被 骨骼 吸收 与 钙 离子 产 次第 无数次 所以 从 一 开始 掐死 这个 苗头 非常 必要 的 影响 至少 会 绵延 到 我们 的 下 下 下一代 首先 受 影响 的 会 是 我们 的 父母 如果 我们 的 父母 现在 4555 岁 那么 他们 大概 六十多 得 癌症 是 板上钉钉 的 了 中 的 放射性元素 和 剧毒 化学物质 会 大量 杀死 海中 的 藻类 地球 70 的 氧气 由 藻类 的 光合作用 提供 藻类 大量 死去 海洋 的 食物链 也 会 遭受 灭顶之灾 最终 影响 的 还是 食物链 顶端 的 人类 呼吁 大家 不要 漠视 不要 麻木 从 抵制 日货 开始 坚决 反对	ordinary account	2023/8/10
日本核废水,日本决定核废水2023春夏排入海,日本核废水可致癌致畸致突变,福岛核废水57天可废掉半个太平洋,日本核污染水排放涉及地域之广前所未有	普通用户	日本 人 劣根性 太强 只要 他 觉得 没错 的 就 不会 承认错误 并且 试图 扭转 大众 想法 真的 这么 安全 又 何必 排放 大海 让 全球 人类 一起 承担 他们 的 失误 日本 当地人 都 不 食用 的 污染 食品 还要 出口 销售 我 一直 觉得 日本 侵略 的 历史 是 历史 愿意 面对 过错 的 人 是 可以 被 原谅 的 但是 日本 人 还是 太 恶心 知小礼 而 无 大义 表面 彬彬有礼 还 一直 贯彻 几乎 大家 都 做 不到 的 垃圾 分类 可是 一边 又 为了 维护 自己 国家 名誉 不 承认 废水 有 污染 坚决 要求 排放 不顾 生态系统 不顾 全人类 安危 深夜 看 了 九 几年 被 核污染 的 案件 全身 皮肤 溃烂 的 他 一度 请求 医生 不要 再 治疗 了 但是 日本 为了 研究 还是 坚持 拖延 了 他 80 多天 的 生命 也 终究 抵不过 …	ordinary account	2023/8/10
日本核废水,坚决抵制日本排放核污水	普通用户	日本 坚决 抵制 日本 排放 购买 本国 产品 选择 购买 本国 或 其他 国家 的 产品 减少 对 日本 商品 的 需求 这 有助于 向 日本政府 传达 一个 强烈 的 经济 信息 迫使 他们 采取措施 解决 问题	ordinary account	2023/8/10
[truncated: 54,798 more rows]
