# Supplementary material for: From environmental concerns to nationalist waves: Mapping the evolving Fukushima wastewater discourse on Weibo
Source: PLoS One. 2026 Jul 15;21(7):e0352452. doi: 10.1371/journal.pone.0352452 (PMC13372242; doi:10.1371/journal.pone.0352452)
Supplement: S5 File — All data and code necessary to replicate the findings of this study are available in this file. The full dataset collected from Weibo for the STM analysis is provided in fukushima_data.csv in its original language. To facilitate verification for English readers, a subsample of 30 representative posts with English translations is provided in random_rows_translated.csv. All corresponding analysis code is provided in stm_script.R. (ZIP) [file pone.0352452.s005.zip › S5 File/random_rows_translated.csv]

topic_CN	topic_EN	user_authentication	user_type	publish_date	preprocessed_weibo	preprocessed_weibo_EN
		金V	verified account	2023/9/5	核污染 题材 又 活跃 了 日本 这个 短期 不会 完事	Nuclear contamination topics are active again. Japan won't be done with this anytime soon.
日本就中国暂停进口水产品向WTO提交文件	Japan Files Documents with WTO over China's Suspension of Seafood Imports	普通用户	ordinary account	2023/9/5	日本 就 中国 暂停 进口 水产品 向 WTO 提交 文件 你们 日本 排 的 是 核事故 产生 的 核辐射 水是 核事故 产生 的 里面 除了 氚 还有 铯 锶 等 60 多种 放射性物质 而 我们 的 核电站 是 正常 排放 的 废水 是 一样 的 吗 偷换概念 贼喊捉贼 啊 看来 我们 别 只禁 日本 水产品 了 化妆品 和 其他 都 禁 了 吧 日本 别想 逼迫 中国 人 和 中国 人 的 孩子 喝 你们 见鬼 的 核辐射 水	Japan filed documents with the WTO over China's suspension of seafood imports. The water Japan discharged was produced by a nuclear accident — it contains not only tritium but also over 60 types of radioactive substances such as cesium and strontium. How is that the same as the routine discharge of wastewater from our nuclear power plants? They're deliberately conflating two very different things…
		普通用户	ordinary account	2023/9/13	老妈 说过 授人 以鱼 不如 授人以渔 我们 是 有 文化底蕴 的 不是 列强 各国 上天 会 保佑 你 的 人 在 做 天 在 看 真到 了 那个 时候 那 就 武力 解决 吧 实在 不行 我 就 诅咒	My mother always said: give a man a fish and you feed him for a day, teach a man to fish and you feed him for a lifetime. We are a nation with deep cultural roots — we are not imperialists. Heaven will watch over you. People act and Heaven observes. When that day truly comes, we'll resolve it by force if we must. If all else fails, I'll just curse them.
海洋 ,核污水 ,日本	Ocean, Nuclear Wastewater, Japan	金V	verified account	2023/12/25	这些 海洋 动物 到底 犯 了 什么 错要 受到 这种 伤害 海洋 日本	What on earth did these marine animals do to deserve this kind of harm? #Ocean #Japan
		普通用户	ordinary account	2023/9/27	九紫离 火运 之我见 以下 仅为 个人 分析 观点 仅供参考 娱乐 不 构成 指导 意见 让 时间 见证 预言 中国 古代 用 三元 九运 来 预测 国运 发展趋势 何为 三元 三元 分 上中下 上 元 甲子 六十年 中 元 六十年 下 元 六十年 总计 一百八十年 而 这个 180 年 又 分 二十年 一个 大运 正好 九个 运元 一运坎 北方 一白星 五行 属水 1864 年 至 1883 年 一白 星主 事当 运二运坤 西南 二 黑星 五行 属土 1884 年 至 1903 年 二 黑星 主事 当运三运震 东方 三碧星 五行 属木 1904 年 至 1923 年 三 碧 星主 事当 运中元 四运 巽 东南 四绿星 五行 属木 1924 年 至 1943 年 四绿 星主 事当 运五运 中宫 五 黄星 五行 属土 1944 年 至 1963 年 五 黄 星主 事当 运六运干 西北 六白…	My thoughts on the Nine-Purple Fire Cycle (personal analysis only, for reference and entertainment — not professional advice; let time prove the predictions). Ancient China used the Three Cycles and Nine Periods system to forecast national trends. The Three Cycles are divided into Upper, Middle, and Lower — each spanning 60 years, totaling 180 years — further divided into nine 20-year Periods: Pe…
研究称日本核污水排海240天到达中国	Study Claims Japan's Nuclear Wastewater Will Reach China 240 Days After Ocean Discharge	黄V	verified account	2024/1/21	研究 称 日本 240 天 到达 中国 日本 灭绝 吧	A study claims Japan's [nuclear wastewater] will reach China in 240 days [after ocean discharge]. May Japan be annihilated.
		普通用户	ordinary account	2023/10/20	猎犬 伤人 激昂 支持 所有 狗 被 扑杀 日本 排放 真心实意 希望 日本 岛 沉没 喜欢 一刀切 站 在 某个 立场 上 灭绝 某个 种群 的 应该 生 在 以色列	A hunting dog mauled someone — I strongly support having all such dogs put down. As for Japan's discharge, I sincerely hope the Japanese islands sink. I like sweeping generalizations — anyone who takes a side and advocates for the extermination of a certain group deserves to be born in Israel.
坚决抵制日本排放核污水,抵制日本排放核污水,拒绝日本排放核污水	Resolutely Boycott Japan's Nuclear Wastewater Discharge / Boycott Japan's Nuclear Wastewater Discharge / Refuse Japan's Nuclear Wastewater Discharge	普通用户	ordinary account	2023/10/13	坚决 抵制 日本 排放 打卡 第 24 天 抵制 日本 排放 坚决 抵制 日本 排放 拒绝 日本 排放 2023 年 8 月 24 日 日本 第一次 排放 2023 年 10 月 5 日 日本 第二次 排放	Resolutely boycotting Japan's discharge — Day 24 check-in. Boycott Japan's discharge. Resolutely boycott Japan's discharge. Refuse Japan's discharge. Japan's first discharge: August 24, 2023. Japan's second discharge: October 5, 2023.
		普通用户	ordinary account	2023/7/15	我 发现 我 很 容易 陷入 一个 购物 循环 前年 非常 喜欢 买 防晒 结果 我 去年 和 今年 还 在 用 前年 买 的 防晒 估计 明年 也 得 用 去年 很 爱 买 洗面奶 估计 明年 还有 一支 洗面奶 待 使用 今年 莫名其妙 的 爱 买 精华 也 因为 日本 那个 问题 自己 的 护肤品 之后 要 大 洗牌 搞 得 我 非常 不舍 的 囤 了 一点 之前 喜欢 的 老 日期 日系 精华 估计 也 是 最后 一批 日系 精华 了	I've noticed I easily fall into a shopping cycle. Two years ago I was obsessed with buying sunscreen — and I'm still using it now and will probably still be using it next year. Last year I was into buying facial cleansers — I'll probably still have one left next year. This year I inexplicably started buying serums. And because of that whole Japan situation, my entire skincare routine is going to …
日本已排放超1000吨核污染水,环保人士花式抗议	Japan Has Discharged Over 1,000 Tons of Nuclear Contaminated Water; Environmentalists Protest Creatively	黄V	verified account	2023/9/19	周 一早 高峰 环保 人士 封路 抗议 表情 十分 亢奋 主题 为 抗议 煤炭 石油 能源 西方 的 媒体 封锁 导致 很多 人 都 不 知道 日本 正在 排放 建议 把 这些 环保 人士 空投 到 福岛 用 魔法 对抗 无耻 日本 已 排放 超 1000 吨 环保 人士 花式 抗议	Monday morning rush hour — environmentalists blocked roads to protest, looking extremely agitated. The theme: protesting coal, oil, and fossil fuels. Western media censorship means many people have no idea Japan is currently discharging [nuclear wastewater]. I suggest airdropping these environmentalists to Fukushima — fight shamelessness with magic. Japan has now discharged over 1,000 tons [of nu…
		黄V	verified account	2023/8/25	8 月 25 日 个股 新增 概念 一南大 环境 新增 净水 概念 据 同花顺 数据 显示 入选 理由 是 2021 年 11 月 22 日 互动 易 显示 公司 在 传统 的 环境 技术 服务 的 基础 上 不断 开拓 环境工程 服务 市场 与 传统 的 环境工程 服务商 错位 发展 聚焦 于 毒害性 废水处理 镇村 污水处理 和 挥发性 有机 废气 治理 三大 领域 为 客户 提供 工程 总 承包 专业 承包 系统集成 或 建造 安装 服务 二舜禹 股份 新增 净水 概念 据 同花顺 数据 显示 入选 理由 是 安徽 舜禹 水务 股份 有限公司 主营业务 是 二次 供水 和 污水处理 业务 公司 主要 产品 和 服务 有 二次 供水 设备 污水处理 设备 污水处理 工程 服务 三 创识 科技 新增 数据安全 概念 据 同花顺 数据 显示 入选 理由 是 2022 年 年报 公司 拥有…	August 25 — Newly added stock concept categories: (1) Nanda Environment newly added to the 'water purification' concept — per Tonghuashun data, the reason for inclusion is that the company has been expanding its environmental engineering services since November 22, 2021, focusing on toxic wastewater treatment, village-level sewage treatment, and volatile organic waste gas control, providing EPC, …
日本核废水	Japan's Nuclear Wastewater	普通用户	ordinary account	2023/8/22	日本 有 存在 地球 真是 倒 了 血霉 灭亡 倒计时 加速	Japan's very existence on this earth is a curse of the worst luck. The countdown to its annihilation is accelerating.
		普通用户	ordinary account	2023/8/28	因为 日本 排放 最近 小红书 和 B 站 出现 了 很多 关于 地球 的 轮回 的 猜想 看 的 感觉 自己 要长 脑子 了	Because of Japan's discharge, Xiaohongshu and Bilibili have recently been flooded with all kinds of theories about the Earth's karma and cycles. Reading them makes me feel like my brain is actually growing.
历史会记住日本政府这一笔,日方强行排放核污染水极端自私不负责任	History Will Remember This Chapter of Japan's Government / Japan's Forcible Discharge of Nuclear Contaminated Water Is Extremely Selfish and Irresponsible	普通用户	ordinary account	2023/8/24	历史 会 记住 日本政府 这 一笔 第一 这是 极其 自私 的 做法 日本 作为 发达国家 不 可能 没有 其他 方法 去 正当 解决 排放 但是 过得 不错 的 日本 人用 了 最 不负责任 的 方式 第二 这是 极其 残忍 的 做法 不顾 海洋 世界 里 的 可爱 动物 们 没有 人 道 第三 这是 极其 不负责任 的 行为 不仅 对 本国 居民 百姓 不负责任 更 对 世界 人民 不负责任 本国 百姓 深受其害 世界 居民 甚至 我们 的 后辈 都 需要 为 这样 的 行为 买单 日方 强行 排放 极端 自私 不负责任	History will remember this chapter of Japan's government. First, this is an extremely selfish act — as a developed nation, Japan certainly had other legitimate options for handling the discharge, yet the supposedly well-off Japanese chose the most irresponsible route. Second, this is an extremely cruel act — showing no regard for the beloved creatures of the marine world; it is utterly inhumane. …
核废水,日本核废水可致癌致畸致突变,坚决抵制日本排放核污水	Nuclear Wastewater / Japan's Nuclear Wastewater Can Cause Cancer, Deformity, and Mutation / Resolutely Boycott Japan's Discharge	普通用户	ordinary account	2023/8/23	能 不能 展开 世界 各国 对 日本 单方面 的 战争 其 性质 是 正义 的 一个 战争 是 世界 人民 反 自私自利 国家 为 自己 的 生命 谋求 出路 的 一个 战争 然后 一个 国家 发射 一个 原子弹 给 日本 别的 不 说 我 就是 要 让 日本 死 日本 可 致癌 致畸 致 突变 坚决 抵制 日本 排放	Could the world's nations not launch a collective war against Japan — a righteous war, one waged by the world's people against a self-serving nation in defense of their own lives? Then let one country fire an atomic bomb at Japan. I won't say much more — I simply want Japan to die. Japan's [wastewater] can cause cancer, deformities, and genetic mutations. Resolutely boycott Japan's discharge.
		黄V	verified account	2023/9/12	好 想 去 日本 生活 如果 没有 该 多 好 狗日 的 小 本子 真的 好 喜欢 日本 的 各项 福利 政策 儿童 上学 福利 大人 小孩 看病 福 利害	I really want to live in Japan — if only that [discharge] thing didn't exist. Damn those little notebooks [a slur for Japanese people]. I genuinely love Japan's various welfare policies — the benefits for children's education, healthcare for both adults and children. Incredibly good.
日本核污染水排海量已超4200吨	Japan's Nuclear Contaminated Water Discharged into the Ocean Has Exceeded 4,200 Tons	红V	verified account	2023/9/5	日本 排 海量 已超 4200 吨 日本 排放 的 后果 就是 未来 日本 福岛 海岸 的 死 鱼 遍地 未来 日本 福岛 的 海岸 上 会 到处 漂浮 着 各类 死鱼 海洋生物 这次 国际 社会 已经 针对 日本 福岛 核泄漏 的 废水 进行 了 计算 完全 可以 增加 一部分 储存罐 就 能 解决 储存 问题 而且 占地面积 非常 小 可以 忽略不计 日本 之所以 排放 并 不是 因为 没有 地方 储存 但是 日本 仍 执意 要 把 排进 海里 就是 想 恶心 扰乱 全世界 日本 人 的 坏 是 刻 在 骨子里 的 日本 人坏 起来 连 自己 的 国民 都 不管不顾 视频 为 网络 配图	Japan's ocean discharge has already exceeded 4,200 tons. The consequence of Japan's discharge will be dead fish washing up all over the shores of Fukushima in the future — all kinds of marine life floating along the coast. The international community has already done the calculations for Fukushima's nuclear wastewater: additional storage tanks could easily solve the storage problem, and the land …
切尔诺贝利的狼已进化出抗癌能力	Chernobyl Wolves Have Evolved Cancer-Resistant Abilities	金V	verified account	2024/2/17	切尔诺贝利 的 狼 已 进化 出 抗癌 能力 这 是 在 给 日本 排放 造舆论 么 暗示 日本 排放 能 让 人 也 进化 出 抗癌 能力 还 能 进化 出 哥斯拉	Chernobyl wolves have evolved cancer-resistant abilities — is this building public opinion for Japan's discharge? Implying that Japan's discharge might help humans evolve cancer resistance too? Maybe we'll even evolve into Godzilla.
		普通用户	ordinary account	2023/11/23	天杀 的 偷 狗贼 狗贩子 和 人贩子 有 什么 区别 啊啊啊 啊啊啊 啊啊啊 啊啊啊 啊啊啊 啊 全部 拉 去 枪毙 统统 诛 九族 我 再也 不养 狗 了 呜呜 呜呜 呜呜 这些 偷狗 杀 狗 卖 狗 吃 狗 的 人 我 衷心祝愿 你们 以后 你们 自己 的 亲人 孩子 你 爸 你 妈 你 儿子 你 女儿 你 祖宗 十八代 被 拐 被 打 被 杀 放血 一块 一块 肉 割下来 一口 一口 被 吃进 肚子 里 排到 里 永世 不得 超生	Those damned dog thieves — what's the difference between a dog trafficker and a child trafficker?! [Expletives omitted.] I will never own a dog again. [Crying sounds.] I sincerely wish that all those who steal, kill, sell, and eat dogs will one day have their own family members — parents, children, ancestors eighteen generations back — kidnapped, beaten, killed, bled out, cut into pieces, eaten b…
日本核污水		普通用户	ordinary account	2023/10/17	日本 每日 打卡 日复一日 还是 那句 坚决 反对 日本 请 日本政府 停止 错误 的 行为 请 国际 上 各方 都 能 重视 事件 的 严重 危害性 共同 制止	Daily Japan check-in, day after day — same as always: resolutely oppose Japan ['s discharge]. I urge the Japanese government to stop this wrong behavior, and call on all international parties to recognize the serious dangers of this incident and act together to stop it.
日本又连发地震	Japan Hit by a Series of Earthquakes Again	金V	verified account	2024/1/6	日本 又 连发 地震 1 多行不义必自毙 无人 同情 无人 问 2 还 在 继续 3 人类 毒瘤 必须 清除 不 值得 任何 同情 与 怜悯 4 不要 和 我 讲 格局 人微言轻 配不上	Japan struck by another series of earthquakes. 1 — Those who do evil will bring about their own downfall; no one pities them, no one asks after them. 2 — [The discharge] is still continuing. 3 — A tumor of humanity that must be removed; deserves no sympathy or compassion whatsoever. 4 — Don't lecture me about the bigger picture — I'm just one insignificant voice.
福岛核污水泄漏系因忘关手动阀门	Fukushima Nuclear Wastewater Leak Caused by Forgetting to Close a Manual Valve	黄V	verified account	2024/2/16	福岛 泄漏 系因 忘关 手动 阀门 咱 就 说 天王老子 来 了 他 都 是 故意 的	The Fukushima nuclear wastewater leak was caused by forgetting to close a manual valve. I'll just say this: even if God himself came down, it would still have been intentional.
		普通用户	ordinary account	2023/9/29	日本 转转 转往 s 里 转	Japan — spin, spin, spin your way into hell.
早间新闻精选,日本核废水	Morning News Highlights / Japan's Nuclear Wastewater	红V	verified account	2023/8/22	早间 新闻 精选 日本 新闻 日本 福岛 各界 举行 圆桌 会 反对 日本 福岛 当地 各界人士 当地 时间 8 月 21 日 举行 了 一场 圆桌 会 表达 反对 的 声音 此次 圆桌 会 是 福岛 当地 就 问题 举行 的 第三次 专题 圆桌 会 福岛 当地 的 专家学者 等 各界人士 超过 100 人 通过 线 上线 下 方式 参加 要求 暂停	Morning News Highlights — Japan News: Various Fukushima stakeholders hold roundtable against [nuclear wastewater discharge]. Local stakeholders in Fukushima, Japan held a roundtable meeting on August 21 (local time) to voice their opposition. This was the third dedicated roundtable held locally in Fukushima on the [discharge] issue. More than 100 experts, scholars, and other local stakeholders pa…
		普通用户	ordinary account	2023/7/23	日本 真的 排放 的话 就是 地球 的 罪人 我 没什么 宏达 的 理想 只是 最近 在 海南 看到 很 蓝 很 蓝 的 海 想着 在 不久 的 将来 海域 被 污染 了 再也 看不到 了 我 就 心疼 想到 这么 多 海底 生物 会 丧命 我 就 难受 沿海 的 渔民 又 该 何去何从 地球 上 绝大部分 的 洋气 来自 于海洋 排放 的 后果 真的 考虑 清楚 了 嘛 日本政府 真的 能 承担 嘛 明明 有 这么 多 方法 却 选择 了 短期 看来 最 经济 的 方式 但 希望 他们 明白 自己 造 的 孽 终有 一天 会 反噬 到 自己 的 身上 别忘了 你们 自己 的 国土 内 还有 一个 地方 至今 无法 踏足	If Japan really goes through with the discharge, it will be a criminal against the Earth. I don't have grand ideals — it's just that I recently saw the most impossibly blue sea in Hainan, and the thought that the ocean might one day be contaminated, that I'll never see it like that again, breaks my heart. Thinking about all the marine life that will perish, I feel so sad. And what will become of …
近一半日本市民赞同核污水排放	Nearly Half of Japanese Citizens Support Nuclear Wastewater Discharge	普通用户	ordinary account	2023/8/10	近一半 日本 市民 赞同 核 污水排放 如果 是 真的 那么 日本 无论 再 遭遇 什么 都 不会 得到 其他 国家 人民 的 共情	Nearly half of Japanese citizens support the nuclear wastewater discharge. If that's true, then no matter what Japan faces in the future, it will never receive empathy from the people of other nations.
日本核污水排海有哪些连锁反应,日本核污水首次排海造成了哪些影响	What Chain Reactions Has Japan's Nuclear Wastewater Discharge Caused / What Impact Did Japan's First Ocean Discharge Have	蓝V	verified account	2023/9/15	日本 有 哪些 连锁反应 日本 政客 为证 安全 在 福岛 海岸 冲浪 日本 首次 造成 了 哪些 影响 据 日本 富士 新闻网 9 月 3 日 报道 自 日本 后 日本 政客 轮番上阵 表演 吃播 日本 前 环境 大臣 前首相 小泉 纯一 郎之子 小泉 进 次郎 推出 新招 在 福岛 县 海岸 冲浪 挺身 彰显 福岛 海洋 的 魅力 以 反驳 日本 国内外 批评 的 声音 并 展示 处理 过 的 的 安全性 他 还 在 冲浪 后 进行 吃播 在 镜头 前 品尝 了 常磐 地区 产 的 比目鱼 刺身	What chain reactions has Japan's nuclear wastewater discharge triggered? What impact did Japan's first ocean discharge have? According to Fuji News Network (September 3), since Japan's [first discharge], Japanese politicians have taken turns performing eating livestreams. Former Environment Minister and son of former Prime Minister Junichiro Koizumi, Shinjiro Koizumi, tried a new stunt — surfing …
		普通用户	ordinary account	2024/1/30	3931 挺高问 老八 怎么样 他答 和 大头 鹿 关系 特别 好 答非所问 有点 此地 无银 的 赶脚 每次 列 了 一个 名单 他 以为 选妃 翻 牌子 呢 光是 本人 提 大头 鹿 都 提 了 好 几次 我 都 烦 了 本人 写 老八 也 是 根据 素材 从 不同 的 角度 写 老八 如此 重复 反复 的 说辞 也 是 醉 了 没完没了 大头 鹿到 现在 说 过 与 他 相关 的 言论 吗 藏不住 事 大嘴巴 还 碎 的 男 的 很 适合 演渣 男 的 难怪 演 了 好 几次 选角 很准 老八 又 蠢 又 虚伪 越 没有 什么 越想 极力 展示 什么 自卑 才 炫耀 他 怕 是 喝多 了 脑子 瓦特 了 那 张嘴 最好 拿 下水道 的 水 涮 涮 脑子 剖开 用 化粪池 发酵 的 沼气 薰 一 薰 而且 怎么 那位 琉弥 蟾蜍 精不在 名单 上面 不会 嫌弃 人家 咖位 小 吧 广…	Someone asked Lao Ba (#3931) how he was, and he answered that he has a really good relationship with [a person nicknamed] 'Bighead Deer' — totally off-topic, which felt a bit like 'no silver buried here.' Every time a list comes up, he acts like he's picking imperial concubines. He's personally brought up 'Bighead Deer' so many times I'm already sick of it. I write about Lao Ba based on actual ma…
		普通用户	ordinary account	2023/8/25	受到 日本 影响 的 前 五名 国家 美国 第一 墨西哥 第二 印尼 第三 菲律宾 第四 中国 第五 并且 由于 美国 是 随着 洋流 第一个 抵达 的 国家 尽管 经过 大量 的 海水 稀释 之后 但 从 指标 来看 浓度 是 排 在 第一 的 起码 是 中国 的 上千 甚至 上万倍	The top five countries most affected by Japan's [discharge]: the United States first, Mexico second, Indonesia third, the Philippines fourth, China fifth. And since the US is the first country the ocean currents reach, even after massive dilution by seawater, its concentration levels rank highest — at least thousands, if not tens of thousands of times higher than China's.
核污水与核废水一字之差差之千里	One Character Apart, Worlds Apart: 'Nuclear Contaminated Water' vs. 'Nuclear Wastewater'	普通用户	ordinary account	2023/8/1	与 一字之差 差之千里 我 可以 死 人类 也 不会 灭绝 但是 地球 上 还有 这么 多 生物 何其 无辜 日本 什么 时候 才能 不 祸害 我 爱 的 生命 日本 真的 太 割裂 了 他们 的 文化 和 政治 完全 无关 扭曲 狭隘 极端 小气 毫无 道德	One character apart, worlds apart: 'nuclear contaminated water' vs. 'nuclear wastewater.' I may die, but humanity will not go extinct — yet there are so many other living things on Earth, and how utterly innocent they are. When will Japan stop bringing harm to the lives I love? Japan is truly torn apart — their culture and their politics are worlds apart: distorted, narrow-minded, extreme, petty,…
