# Supplementary material for: From environmental concerns to nationalist waves: Mapping the evolving Fukushima wastewater discourse on Weibo
Source: PLoS One. 2026 Jul 15;21(7):e0352452. doi: 10.1371/journal.pone.0352452 (PMC13372242; doi:10.1371/journal.pone.0352452)
Supplement: S5 File — All data and code necessary to replicate the findings of this study are available in this file. The full dataset collected from Weibo for the STM analysis is provided in fukushima_data.csv in its original language. To facilitate verification for English readers, a subsample of 30 representative posts with English translations is provided in random_rows_translated.csv. All corresponding analysis code is provided in stm_script.R. (ZIP) [file pone.0352452.s005.zip › S5 File/stm_script.R]

rm(list = ls())
# Function to check if a package is installed and install it if not
install_if_missing <- function(package) {
  if (!require(package, character.only = TRUE)) {
    install.packages(package, dependencies = TRUE)
    library(package, character.only = TRUE)
  }
}

# Install and load the required packages
install_if_missing("stm")
install_if_missing("textir")

# Properly display chinese text
install_if_missing("showtext")
library(showtext)
font_files()
showtext_auto(enable = TRUE)
font_add("kaishu", "simkai.ttf")

install_if_missing("tm")
install_if_missing("dplyr")
install_if_missing("data.table")

# Visualization
install_if_missing("tidytext")
install_if_missing("ggplot2")
install_if_missing("tidyr")
install_if_missing("purrr")
install_if_missing("forcats")

# Read data
data<-read.csv(file.choose(),sep = ',',
               header = TRUE, fileEncoding = 'utf-8')
# Covariate setting
earliest_date <- min(data$发布日期)
latest_date<- max(data$发布日期)
data$days <- as.integer(difftime(data$发布日期, earliest_date, units = 'days') + 1)
data$user_type <- as.factor(data$user_type)
print(max(data$days))
print(min(data$days))
# Preprocess the text data
# wordLength=c(2,Inf) 
processed <- textProcessor(data$preprocessed_weibo, metadata = data, wordLengths = c(2, Inf))

# Prepare documents for analysis
# removes infrequent terms depending on the user-set parameter lower.thresh 
out <- prepDocuments(
  documents = processed$documents, 
  vocab = processed$vocab, 
  meta = processed$meta, 
  lower.thresh = 56 # 1/1000 Length of doc 
)


documents <- out$documents
vocab <- out$vocab
meta <- out$meta

cat("Number of documents after removing infrequent tokens:", length(out$documents), "\n")
cat("Number of tokens after removing infrequent tokens:", length(out$vocab), "\n")


# Take user verification and days into metadata
# Incorporate feedback to expand the range of number of topics
# Set seed for reproducibility
set.seed(02138)

# Define a range of k values to test
find_k <- seq(5, 50, by = 5)

# Run the searchK function with the specified k values
kresult <- searchK(
  documents,
  vocab,
  find_k,
  prevalence = ~user_type + s(days),
  data = meta
)

# check the metrics
# Fig 1
plot.searchK(kresult)
print(kresult$results)

# Set seed for reproducibility
set.seed(888)
# Small range of k
find_k_small<-5:10

kresult_small <- searchK(
  documents,
  vocab,
  find_k_small,
  prevalence = ~user_type + s(days),
  data = meta
)

# check the metrics
# Fig 2
plot.searchK(kresult_small)
print(kresult_small$results)


# Choose 7 as number of topics: higher held-out likelihood values, lower residuals, higher semantic coherence
set.seed(518)
stm7 <- stm(documents = documents, vocab = vocab, K = 7, 
            prevalence = ~ user_type + s(days), 
            data = meta,  init.type = "Spectral")

summary(stm7)
sageLabels(stm7,n=10)

# Fig 3
# Extract beta values from the stm7 object
td_beta <- tidy(stm7, matrix = "beta")

# Define topic interpretations
topic_interpretations <- c(
  "Topic 1" = "Topic 1: Domestic Market & Consumer Reactions",
  "Topic 2" = "Topic 2: Environmental & Ecological Concerns",
  "Topic 3" = "Topic 3: Discharge Standards",
  "Topic 4" = "Topic 4: Responses from Neighboring Countries",
  "Topic 5" = "Topic 5: Personal Feelings",
  "Topic 6" = "Topic 6: Anti-Japanese",
  "Topic 7" = "Topic 7: Anti-Western"
)

# Add interpretations to the data frame
td_beta <- td_beta %>%
  group_by(topic) %>%
  top_n(10, beta) %>%  
  ungroup() %>%
  mutate(topic = paste0("Topic ", topic),
         term = reorder_within(term, beta, topic),
         interpretation = topic_interpretations[topic])  # Add interpretation

# Create the plot
ggplot(td_beta, aes(term, beta, fill = as.factor(topic))) +
  geom_col(alpha = 0.8, show.legend = FALSE) +
  facet_wrap(~ topic, scales = "free_y", labeller = as_labeller(topic_interpretations)) +
  coord_flip() +
  scale_x_reordered() +
  labs(x = NULL, y = expression(beta),
       title = "Highest Word Probabilities for Each Topic",
       subtitle = "Different Words are Associated with Different Topics") +
  theme(strip.text = element_text(size = 7.5))


# Estimating
prep <- estimateEffect(
  1:7  ~ user_type + s(days), stm7, meta=meta,
  uncertainty = 'Global' # OR "Local", "None"
  # Considering global uncertainty, selecting "None" will speed up computation time and result in narrower confidence intervals.
)

summary(prep)

# Including interaction term in the formula
prep_interact <- estimateEffect(
  # Analyzing the effect on all topics
  1:7 ~ user_type * s(days),  # Interaction term added
  stm7, 
  meta = meta,
  uncertainty = 'Global'  # Options: "Global", "Local", "None"
)

summary(prep_interact)


## Fig4
# Set up the output device for smaller, higher resolution JPEG
jpeg("nationalism_wordclouds.jpg", width = 6, height = 4, units = "in", res = 300, quality = 100)

# Set up the plotting area for subplots with minimal margins
par(mfrow = c(1, 2), mar = c(0.1, 0.1, 0.1, 0.1))  # Minimize margins to reduce whitespace

# Word cloud for topic 6 with larger font size and fewer words
cloud(stm7, topic = 6, scale = c(12, 1), max.words = 180)  # Increase scale and reduce max.words

# Word cloud for topic 7 with slightly smaller font size and fewer words
cloud(stm7, topic = 7, scale = c(6, 1), max.words = 150)  # Keep scale smaller than topic 6

# Close the output device
dev.off()


## major revision
# Fig 5
# 1. Define the Event Metadata
min_date <- as.numeric(as.Date("2023-07-04"))
events <- data.frame(
  date = as.Date(c("2023-07-04", "2023-08-24", "2024-02-07", "2024-02-10")),
  label = c("IAEA Review", "Official Release", "40min Leak", "Messi Incident")
)
# Calculate numeric position relative to start
events$pos <- as.numeric(events$date) - min_date

# 2. Setup Plotting Device
Sys.setlocale("LC_TIME", "C")
dayseq <- seq(from = as.Date("2023-07-04"), to = as.Date("2024-03-18"), by = "15 days")

png("topic_proportion_plot_v2.png", width = 12, height = 8, units = "in", res = 400)
par(mfrow = c(2, 1), mar = c(6, 5, 5, 2)) # Adjusted margins

# --- PLOT 1: Nationalism ---
plot(prep, "days", method = "continuous", topics = c(6, 7),
     model = stm7, printlegend = FALSE, xaxt = "n", xlab = "",
     ci = TRUE, linecol = c("#D62728", "#E377C2"), ylim = c(0, 0.55)) # Increased ylim for labels

# Add External Events
abline(v = events$pos, lty = 3, col = "darkgray", lwd = 1.2)

# Position labels slightly above the x-axis
text(x = events$pos, y = 0.30, labels = events$label, srt = 90, adj = 1, cex = 0.8, col = "black")

axis(1, at = as.numeric(dayseq) - min_date, labels = format(dayseq, "%b %d"), las = 2)
legend("topright", legend = c('Topic 6: Anti-Japanese', 'Topic 7: Anti-Western'),
       col = c("#D62728", "#E377C2"), lty = 1, cex = 0.9, bg = "white")
title("Nationalism (Topics 6 & 7)", line = 1.5, cex.main = 1.5)

# --- PLOT 2: Rationalism ---
plot(prep, "days", method = "continuous", topics = c(2, 3),
     model = stm7, printlegend = FALSE, xaxt = "n", xlab = "",
     ci = TRUE, linecol = c("#FF7F0E", "#2CA02C"), ylim = c(0, 0.55))

abline(v = events$pos, lty = 3, col = "darkgray", lwd = 1.2)

# Position labels slightly above the x-axis
text(x = events$pos, y = 0.30, labels = events$label, srt = 90, adj = 1, cex = 0.8, col = "black")

axis(1, at = as.numeric(dayseq) - min_date, labels = format(dayseq, "%b %d"), las = 2)
legend("topright", legend = c('Topic 2: Environmental & Ecological Concerns', 'Topic 3: Discharge Standards'),
       col = c("#FF7F0E", "#2CA02C"), lty = 1, cex = 0.9, bg = "white")
title("Rationalism (Topics 2 & 3)", line = 1.5, cex.main = 1.5)

dev.off()


# Fig6
jpeg("mean_diff.jpg", width = 8, height = 6, units = "in", res = 700)
# layout (3 rows 1 column)
par(mfcol = c(3, 1), mar = c(4, 4, 4, 2))  

# Plot 1: Nationalism (Topics 6 & 7)
plot(prep, 
     "user_type", 
     model = stm7, 
     method = "difference", 
     topics = c(6,7), 
     cov.value1 = "verified account",  
     cov.value2 = "ordinary account",  
     verbose.labels = FALSE,
     ci.level = 0.95)
title(main="Nationalism Topics (6 & 7)", 
      adj = 0)  # smaller font size
legend("topright", 
       legend = c("Topic 6: Anti-Japanese", "Topic 7: Anti-Western"),
       bty = "o", 
       inset = c(0, 0))

# Plot 2: Rationalism (Topics 2 & 3)
plot(prep, 
     "user_type", 
     model = stm7, 
     method = "difference", 
     topics = c(2,3), 
     cov.value1 = "verified account",  
     cov.value2 = "ordinary account",  
     verbose.labels = FALSE,
     ci.level = 0.95)
title(main="Rationalism Topics (2 & 3)", 
      adj = 0)  # smaller font size
legend("topright", 
       legend = c("Topic 2: Environmental & Ecological Concerns", 
                  "Topic 3: Discharge Standards"),
       bty = "o", 
       inset = c(0, 0))

# Plot 3: Other/Mixture (Topics 1, 4 & 5)
plot(prep, 
     "user_type", 
     model = stm7, 
     method = "difference", 
     topics = c(1,4,5), 
     cov.value1 = "verified account",  
     cov.value2 = "ordinary account",  
     verbose.labels = FALSE,
     ci.level = 0.95)
title(main="Other/Mixture Topics (1, 4 & 5)", 
      adj = 0)  # smaller font size
legend("topleft", 
       legend = c("Topic 1: Domestic Market & Consumer Reactions",
                  "Topic 4: Responses from Neighboring Countries",
                  "Topic 5: Personal Feelings"),
       bty = "o", 
       inset = c(0,0),cex=1)

mtext("Mean Difference in Topic Proportions: KOL vs. Grassroot", 
      side = 3, 
      outer = TRUE, 
      line = -1.5,
      cex = 1,  # larger font size
      font = 2)   

dev.off()


# Extract effect size for User Type Difference
# --- Step 1: Extract the Data by capturing the plot output ---
# We calculate the difference for ALL 7 topics at once to create a complete table.
# Note: cov.value1 - cov.value2 (Verified - Ordinary)

# We use 'plot' but save the result to 'plot_data' instead of just drawing it
plot_data <- plot(prep, 
                  covariate = "user_type", 
                  model = stm7, 
                  method = "difference",
                  topics = c(1:7), 
                  cov.value1 = "verified account", 
                  cov.value2 = "ordinary account",
                  ci.level = 0.95,
                  verbose.labels = FALSE,
                  xlab = "Difference (Verified - Ordinary)",
                  main = "Effect of User Type")

# --- Step 2: Organize into a Clean Table ---
# The 'plot_data' object contains lists: $means (Effect Size) and $cis (Confidence Intervals)

# Create a data frame
results_table <- data.frame(
  Topic_ID = 1:7,
  Topic_Label = c("T1: Domestic Market", 
                  "T2: Environmental", 
                  "T3: Discharge Standards", 
                  "T4: Neighboring Response", 
                  "T5: Personal Feelings", 
                  "T6: Anti-Japanese", 
                  "T7: Anti-Western"),
  Effect_Size = unlist(plot_data$means),
  CI_Lower = unlist(lapply(plot_data$cis, function(x) x[1])),
  CI_Upper = unlist(lapply(plot_data$cis, function(x) x[2]))
)

# --- Step 3: View and Export ---
# Round the numbers to 3 decimal places for the paper
results_table$Effect_Size <- round(results_table$Effect_Size, 3)
results_table$CI_Lower <- round(results_table$CI_Lower, 3)
results_table$CI_Upper <- round(results_table$CI_Upper, 3)

# Print the table to console
print(results_table)
write.csv(results_table,"figure6_data.csv")


## Fig 7
## 3 categories
# 创建图形设备
pdf("user_type_inter.pdf", width = 15, height = 20)

# 设置布局矩阵，调整布局以匹配需求
layout_matrix <- matrix(c(
  1, 2, 3,    # 第一行用于类别标签
  4, 5, 6,    # 第二行：Nationalism (6), Rationalism (2), Mixture (1)
  7, 8, 9,    # 第三行：Nationalism (7), Rationalism (3), Mixture (4)
  10, 11, 12  # 第四行：空白, 空白, Mixture (5)
), nrow = 4, ncol = 3, byrow = TRUE)

# 调整每行的高度，确保比例一致
layout(layout_matrix, heights = c(0.2, 1, 1, 1), widths = c(1, 1, 1))

# 首先绘制类别标签
par(mar = c(0, 0, 0, 0))  # 类别标签的边距

# 第一行：类别标签
plot.new()
text(0.5, 0.5, "Nationalism Topics", cex = 1.8, font = 2)
plot.new()
text(0.5, 0.5, "Rationalism Topics", cex = 1.8, font = 2)
plot.new()
text(0.5, 0.5, "Mixture/Other Topics", cex = 1.8, font = 2)

# 重设边距为图表使用
par(mar = c(4, 4, 3, 2))

# 定义每行要绘制的主题顺序
nationalism_topics <- c(6, 7)  # 第二行和第三行的Nationalism Topics
rationalism_topics <- c(2, 3)  # 第二行和第三行的Rationalism Topics
mixture_topics <- c(1, 4, 5)   # Mixture Topics

# 更新主题标题
topic_titles <- c(
  "Topic 1: Domestic Market & Consumer Reactions",
  "Topic 2: Environmental & Ecological Concerns",
  "Topic 3: Discharge Standards",
  "Topic 4: Responses from Neighboring Countries",
  "Topic 5: Personal Feelings",
  "Topic 6: Anti-Japanese",
  "Topic 7: Anti-Western"
)

Sys.setlocale("LC_TIME", "C")

# 创建单个图的函数
create_topic_plot <- function(topic_num, topic_title) {
  plot(prep_interact, 
       covariate = 'days',
       model = stm7,
       method = 'continuous',
       moderator = 'user_type',
       moderator.value = 'verified account',
       linecol = 'blue',
       printlegend = FALSE,
       topics = topic_num,
       xaxt = "n", 
       xlab = "",
       ylim = c(0, 0.5),
       main = topic_title,
       cex.main = 1.2)
  
  plot(prep_interact,
       covariate = 'days',
       model = stm7,
       method = 'continuous',
       moderator = 'user_type',
       moderator.value = 'ordinary account',
       linecol = 'red',
       printlegend = FALSE,
       topics = topic_num,
       add = TRUE)
  
  axis(1, 
       at = as.numeric(dayseq) - min(as.numeric(dayseq)), 
       labels = format(dayseq, "%b %d"),
       las = 2,
       cex.axis = 0.9)
  
  legend("topleft", 
         legend = c("KOLs", "Grassroots"), 
         lwd = 2, 
         col = c("blue", "red"),
         cex = 0.8,
         bg = "white")
}

# 绘制图形
# 第二行：Nationalism topics 和 Rationalism topics
create_topic_plot(6, topic_titles[6])  # Topic 6
create_topic_plot(2, topic_titles[2])  # Topic 2
create_topic_plot(1, topic_titles[1])  # Topic 1

# 第三行：Nationalism topics 和 Rationalism topics
create_topic_plot(7, topic_titles[7])  # Topic 7
create_topic_plot(3, topic_titles[3])  # Topic 3
create_topic_plot(4, topic_titles[4])  # Topic 4

# 第四行：Mixture topics（仅Topic 5）
plot.new()  # 空白单元格
plot.new()  # 空白单元格
create_topic_plot(5, topic_titles[5])  # Topic 5

# 关闭图形设备
dev.off()


# DATA EXTRACTION For Fig 7 (Both User Types + CIs)
# ============================================================
# We use a temp file to prevent the plot from appearing in your RStudio window
# while we extract the underlying numbers.

tmp_pdf <- tempfile()
pdf(tmp_pdf)

# A. Extract Verified Account (KOL) Data
out_ver <- plot(prep_interact, "days", method = "continuous", topics = 7, 
                moderator = 'user_type', moderator.value = 'verified account',
                printlegend = FALSE)

# B. Extract Ordinary Account (Grassroots) Data
out_ord <- plot(prep_interact, "days", method = "continuous", topics = 7, 
                moderator = 'user_type', moderator.value = 'ordinary account',
                printlegend = FALSE)

dev.off()
unlink(tmp_pdf)

# 获取 days 的范围
days_range <- range(meta$days)

# 计算 latest_date 对应的 days 值
# 将 latest_date 和 earliest_date 转换为 Date 类型
latest_date <- as.Date("2024/03/18")
earliest_date <- as.Date("2023/07/04")
days_latest <- as.numeric(latest_date - earliest_date) + 1  # 加上 1 因为 1 对应 2023-07-04

# 生成 100 个等间隔的时间点
time_points <- seq(from = days_range[1], to = days_range[2], length.out = 100)

# 确保 time_points 不超过 days_latest
time_points <- pmin(time_points, days_latest)

# 将 time_points 转换为日期
dates <- earliest_date + (time_points - 1)  # 减去 1 因为 1 对应 2023-07-04

# 确保 dates 不超过 latest_date
dates <- pmin(dates, latest_date)

# 打印 dates 检查
print(dates)

# ============================================================
# 3. MERGE & CALCULATE
# ============================================================

# Create the master dataframe
df_topic7 <- data.frame(
  Topic = "Topic 7" , # 添加主题列
  Date = dates,  # Your converted real dates
  
  # Verified Data
  Ver_Mean  = out_ver$means[[1]],
  Ver_Lower = out_ver$ci[[1]][1,], # Lower Bound (2.5%)
  Ver_Upper = out_ver$ci[[1]][2,], # Upper Bound (97.5%)
  
  # Ordinary Data
  Ord_Mean  = out_ord$means[[1]],
  Ord_Lower = out_ord$ci[[1]][1,],
  Ord_Upper = out_ord$ci[[1]][2,]
  
)

# Calculate Gaps and Significance
df_topic7 <- df_topic7 %>%
  mutate(
    # The Gap: Positive = KOL Higher, Negative = Ordinary Higher
    Gap = Ver_Mean - Ord_Mean,
    
    # Absolute Gap (for finding the smallest difference)
    Gap_Abs = abs(Gap),
    
    # Significance Test: Do the 95% CIs overlap?
    # Logic: If (Ver_Low <= Ord_High) AND (Ord_Low <= Ver_High), they overlap.
    CI_Overlap = (Ver_Lower <= Ord_Upper) & (Ord_Lower <= Ver_Upper),
    
    Significance = ifelse(CI_Overlap, "Insignificant", "Significant")
  )

# 4. DISTILL KEY INFORMATION
# ============================================================

# A. Find the Smallest Gap (Convergence Point)
min_gap_row <- df_topic7[which.min(df_final$Gap_Abs), ]

# B. Find Insignificant Periods
insig_data <- df_topic7 %>% filter(Significance == "Insignificant")

# 5. PRINT REPORT
# ============================================================

cat("\n======================================================\n")
cat("TOPIC 7 (Anti-Western): GAP & SIGNIFICANCE REPORT\n")
cat("======================================================\n")

cat("\n1. SMALLEST GAP (Closest Convergence):\n")
cat(sprintf("   Date: %s\n", min_gap_row$Date))
cat(sprintf("   Gap Value: %.5f\n", min_gap_row$Gap))
cat(sprintf("   Verified Mean: %.4f (CI: %.4f - %.4f)\n", 
            min_gap_row$Ver_Mean, min_gap_row$Ver_Lower, min_gap_row$Ver_Upper))
cat(sprintf("   Ordinary Mean: %.4f (CI: %.4f - %.4f)\n", 
            min_gap_row$Ord_Mean, min_gap_row$Ord_Lower, min_gap_row$Ord_Upper))

cat("\n2. INSIGNIFICANT PERIODS (95% CI Overlap):\n")
if(nrow(insig_data) > 0) {
  # Group consecutive dates to show ranges
  insig_ranges <- insig_data %>%
    mutate(
      days_diff = c(1, diff(as.numeric(Date))),
      group_id = cumsum(days_diff > 5) # If gap > 5 days, start new group
    ) %>%
    group_by(group_id) %>%
    summarize(
      Start_Date = min(Date),
      End_Date = max(Date),
      Min_Gap_In_Period = min(Gap_Abs),
      .groups = 'drop'
    )
  
  print(insig_ranges[, c("Start_Date", "End_Date", "Min_Gap_In_Period")])
  cat("\n   *Note: During these periods, we cannot statistically distinguish\n    between KOL and Ordinary user attention to this topic.\n")
} else {
  cat("   None. The difference between user types is statistically significant\n   across the entire time range (CIs never overlap).\n")
}

write.csv(df_topic7,"figure7_topic7_data.csv",row.names = FALSE)


# Same for topic 6
# ============================================================
# 1. DATA EXTRACTION FOR TOPIC 6 (Anti-Japanese)
# ============================================================
# We use a temp file to prevent the plot from appearing in your RStudio window

tmp_pdf <- tempfile()
pdf(tmp_pdf)

# A. Extract Verified Account (KOL) Data - TOPIC 6
out_ver_t6 <- plot(prep_interact, "days", method = "continuous", topics = 6, 
                   moderator = 'user_type', moderator.value = 'verified account',
                   printlegend = FALSE)

# B. Extract Ordinary Account (Grassroots) Data - TOPIC 6
out_ord_t6 <- plot(prep_interact, "days", method = "continuous", topics = 6, 
                   moderator = 'user_type', moderator.value = 'ordinary account',
                   printlegend = FALSE)

dev.off()
unlink(tmp_pdf)


# 2. MERGE & CALCULATE
# Create the master dataframe for Topic 6
df_topic6 <- data.frame(
  Topic = "Topic 6", # Label as Topic 6
  Date = dates,      # Using the real dates vector generated previously
  
  # Verified Data
  Ver_Mean  =out_ver_t6$means[[1]],
  Ver_Lower = out_ver_t6$ci[[1]][1,], # Lower Bound (2.5%)
  Ver_Upper = out_ver_t6$ci[[1]][2,], # Upper Bound (97.5%)
  
  # Ordinary Data
  Ord_Mean  = out_ord_t6$means[[1]],
  Ord_Lower = out_ord_t6$ci[[1]][1,],
  Ord_Upper =out_ord_t6$ci[[1]][2,]
)

# Calculate Gaps and Significance
df_topic6 <- df_topic6 %>%
  mutate(
    # The Gap: Positive = KOL Higher, Negative = Ordinary Higher
    Gap = Ver_Mean - Ord_Mean,
    
    # Absolute Gap (for finding the smallest difference)
    Gap_Abs = abs(Gap),
    
    # Significance Test: Do the 95% CIs overlap?
    # Logic: If (Ver_Low <= Ord_High) AND (Ord_Low <= Ver_High), they overlap.
    CI_Overlap = (Ver_Lower <= Ord_Upper) & (Ord_Lower <= Ver_Upper),
    
    Significance = ifelse(CI_Overlap, "Insignificant", "Significant")
  )

# ============================================================
# 3. DISTILL KEY INFORMATION
# ============================================================

# A. Find the Smallest Gap (Convergence Point)
# Note: Corrected 'df_final' to 'df_topic6' to ensure we look at this topic's data
min_gap_row_t6 <- df_topic6[which.min(df_topic6$Gap_Abs), ]

# B. Find Insignificant Periods
insig_data_t6 <- df_topic6 %>% filter(Significance == "Insignificant")

# ============================================================
# 4. PRINT REPORT
# ============================================================

cat("\n======================================================\n")
cat("TOPIC 6 (Anti-Japanese): GAP & SIGNIFICANCE REPORT\n")
cat("======================================================\n")

cat("\n1. SMALLEST GAP (Closest Convergence):\n")
cat(sprintf("   Date: %s\n", min_gap_row_t6$Date))
cat(sprintf("   Gap Value: %.5f\n", min_gap_row_t6$Gap))
cat(sprintf("   Verified Mean: %.4f (CI: %.4f - %.4f)\n", 
            min_gap_row_t6$Ver_Mean, min_gap_row_t6$Ver_Lower, min_gap_row_t6$Ver_Upper))
cat(sprintf("   Ordinary Mean: %.4f (CI: %.4f - %.4f)\n", 
            min_gap_row_t6$Ord_Mean, min_gap_row_t6$Ord_Lower, min_gap_row_t6$Ord_Upper))

cat("\n2. INSIGNIFICANT PERIODS (95% CI Overlap):\n")
if(nrow(insig_data_t6) > 0) {
  # Group consecutive dates to show ranges
  insig_ranges_t6 <- insig_data_t6 %>%
    mutate(
      days_diff = c(1, diff(as.numeric(Date))),
      group_id = cumsum(days_diff > 5) # If gap > 5 days, start new group
    ) %>%
    group_by(group_id) %>%
    summarize(
      Start_Date = min(Date),
      End_Date = max(Date),
      Min_Gap_In_Period = min(Gap_Abs),
      .groups = 'drop'
    )
  
  print(insig_ranges_t6[, c("Start_Date", "End_Date", "Min_Gap_In_Period")])
  cat("\n   *Note: During these periods, we cannot statistically distinguish\n    between KOL and Ordinary user attention to this topic.\n")
} else {
  cat("   None. The difference between user types is statistically significant\n   across the entire time range (CIs never overlap).\n")
}

# Save to CSV
write.csv(df_topic6, "figure7_topic_6_data.csv", row.names = FALSE)
